# Supplementary material for: BacAv, a new free online platform for clinical back-averaging
Source: Clin Neurophysiol Pract. 2020 Jan 25;5:38–42. doi: 10.1016/j.cnp.2019.12.001 (PMC7033354; doi:10.1016/j.cnp.2019.12.001)
Supplement: Supplementary Data 1 [file mmc1.txt]

0.000 1.14105 1.23566 -0.01038 -0.02441 -0.01526 -0.02014 -0.02014 -0.02319
0.001 1.23898 1.30197 -0.01022 -0.02185 -0.01526 -0.01996 -0.02100 -0.02563
0.002 1.25317 1.31516 -0.01297 -0.02301 -0.01500 -0.02182 -0.01961 -0.02441
0.003 1.22859 1.29398 -0.01060 -0.02246 -0.01495 -0.02121 -0.02202 -0.02441
0.004 1.27980 1.34302 -0.01091 -0.02072 -0.01611 -0.02029 -0.01970 -0.02609
0.005 1.31332 1.37302 -0.01007 -0.02191 -0.01495 -0.02151 -0.01924 -0.02426
0.006 1.29443 1.35934 -0.00961 -0.02258 -0.01678 -0.02106 -0.01944 -0.02609
0.007 1.33632 1.39566 -0.01228 -0.02206 -0.01779 -0.02103 -0.01903 -0.02869
0.008 1.28494 1.34222 -0.01030 -0.02213 -0.01656 -0.02057 -0.01756 -0.02579
0.009 1.31073 1.36362 -0.00984 -0.02289 -0.01607 -0.01959 -0.01967 -0.02579
0.010 1.41261 1.44226 -0.01183 -0.02237 -0.01527 -0.02029 -0.01892 -0.02686
0.011 1.29445 1.32068 -0.01175 -0.02341 -0.01482 -0.02103 -0.01831 -0.02518
0.012 1.36919 1.41068 -0.01205 -0.02170 -0.01497 -0.02115 -0.01884 -0.02441
0.013 1.39305 1.43652 -0.01053 -0.02255 -0.01544 -0.02026 -0.02179 -0.02426
0.014 1.34303 1.37405 -0.01198 -0.02170 -0.01607 -0.01999 -0.02184 -0.02563
0.015 1.31660 1.34564 -0.01076 -0.02136 -0.01576 -0.02304 -0.01962 -0.02335
0.016 1.30234 1.33307 -0.01022 -0.02213 -0.01555 -0.02383 -0.01955 -0.02426
0.017 1.38615 1.42151 -0.01030 -0.02237 -0.01544 -0.02081 -0.01913 -0.02411
0.018 1.37340 1.41592 -0.01137 -0.02124 -0.01839 -0.02057 -0.01958 -0.02487
0.019 1.34349 1.39017 -0.01007 -0.02295 -0.01566 -0.02078 -0.02293 -0.02441
0.020 1.33537 1.36548 -0.01060 -0.02216 -0.01547 -0.02139 -0.01999 -0.02701
0.021 1.19952 1.21429 -0.01221 -0.02286 -0.01453 -0.02298 -0.01857 -0.02762
0.022 1.26230 1.27423 -0.01038 -0.02234 -0.01515 -0.02011 -0.02167 -0.02502
0.023 1.27579 1.30634 -0.01030 -0.02133 -0.01634 -0.02020 -0.01959 -0.02487
0.024 1.21219 1.25797 -0.01022 -0.02304 -0.01541 -0.02084 -0.01892 -0.02426
0.025 1.13269 1.19687 -0.01022 -0.02521 -0.01462 -0.02109 -0.01910 -0.02457
0.026 1.16025 1.21448 -0.01083 -0.02231 -0.01587 -0.02014 -0.01892 -0.02502
0.027 1.09622 1.16330 -0.01099 -0.02243 -0.01607 -0.02051 -0.01949 -0.02777
0.028 1.08408 1.14905 -0.00999 -0.02502 -0.01555 -0.01990 -0.02193 -0.02350
0.029 1.05705 1.12640 -0.01015 -0.02420 -0.01675 -0.02121 -0.02156 -0.02548
0.030 1.08258 1.13913 -0.01091 -0.02319 -0.01578 -0.02399 -0.01877 -0.02426
0.031 1.15730 1.22757 -0.01053 -0.02316 -0.01556 -0.02124 -0.02036 -0.02396
0.032 1.18024 1.26230 -0.01022 -0.02213 -0.01854 -0.02017 -0.02057 -0.02411
0.033 1.21910 1.29050 -0.01137 -0.02237 -0.01726 -0.02020 -0.02000 -0.02426
0.034 1.09590 1.18338 -0.01076 -0.02463 -0.01561 -0.02356 -0.02133 -0.02533
0.035 1.21623 1.28741 -0.01038 -0.02481 -0.01587 -0.02084 -0.02014 -0.02411
0.036 1.28902 1.34009 -0.01312 -0.02252 -0.01857 -0.02225 -0.01947 -0.02548
0.037 1.27319 1.33917 -0.01328 -0.02335 -0.01727 -0.02039 -0.01923 -0.02487
0.038 1.23628 1.30679 -0.01053 -0.02509 -0.01932 -0.02097 -0.02196 -0.02533
0.039 1.18880 1.26563 -0.01137 -0.02414 -0.01920 -0.02112 -0.02133 -0.02411
0.040 1.15663 1.23755 -0.01320 -0.02362 -0.01872 -0.02338 -0.01897 -0.02747
0.041 1.23404 1.30121 -0.01236 -0.02307 -0.01541 -0.02237 -0.01834 -0.02487
0.042 1.30043 1.34708 -0.01152 -0.02115 -0.01917 -0.02136 -0.02005 -0.02563
0.043 1.39142 1.42325 -0.01167 -0.02255 -0.01649 -0.02234 -0.02078 -0.02472
0.044 1.36646 1.39972 -0.01099 -0.02481 -0.01801 -0.02350 -0.01993 -0.02487
0.045 1.28799 1.32727 -0.01022 -0.02267 -0.01636 -0.02237 -0.01895 -0.02472
0.046 1.40813 1.42081 -0.01320 -0.02234 -0.02089 -0.02148 -0.01880 -0.02426
0.047 1.31636 1.33636 -0.01221 -0.02197 -0.01736 -0.02109 -0.01875 -0.02457
0.048 1.25018 1.26758 -0.01060 -0.02515 -0.01724 -0.02036 -0.02277 -0.02396
0.049 1.20496 1.23465 -0.01297 -0.02243 -0.01634 -0.02313 -0.01936 -0.02487
0.050 1.15782 1.19595 -0.01205 -0.02209 -0.01796 -0.02286 -0.01917 -0.02609
0.051 1.11061 1.13715 -0.01175 -0.02133 -0.02422 -0.02142 -0.02054 -0.02396
0.052 1.08952 1.11267 -0.01091 -0.02164 -0.02873 -0.02411 -0.01924 -0.02396
0.053 1.11671 1.14224 -0.01076 -0.02261 -0.02649 -0.02225 -0.01906 -0.02350
0.054 1.14246 1.17682 -0.01129 -0.02130 -0.02870 -0.02194 -0.01895 -0.02319
0.055 1.11456 1.16745 -0.01167 -0.02173 -0.02444 -0.02097 -0.01851 -0.02487
0.056 1.13242 1.17844 -0.01053 -0.02240 -0.01622 -0.01968 -0.02002 -0.02487
0.057 1.10498 1.15851 -0.01038 -0.02225 -0.01830 -0.02173 -0.01926 -0.02441
0.058 1.06453 1.14554 -0.01083 -0.02158 -0.01575 -0.02344 -0.01984 -0.02670
0.059 1.00629 1.10263 -0.01038 -0.02145 -0.01315 -0.02103 -0.02243 -0.02426
0.060 1.00819 1.11005 -0.01030 -0.02127 -0.01279 -0.02100 -0.02003 -0.02411
0.061 0.97650 1.09836 -0.01022 -0.02231 -0.01065 -0.01877 -0.02058 -0.02426
0.062 0.98297 1.09625 -0.01083 -0.02167 -0.01572 -0.02032 -0.01926 -0.02396
0.063 0.88661 1.01019 -0.01091 -0.02255 -0.01984 -0.02042 -0.01974 -0.02518
0.064 0.89362 1.03522 -0.01022 -0.02481 -0.01526 -0.02011 -0.02222 -0.02396
0.065 0.90968 1.06546 -0.01228 -0.02341 -0.01031 -0.02014 -0.02136 -0.02350
0.066 0.88515 1.04126 -0.01137 -0.02316 -0.00806 -0.02142 -0.01936 -0.02548
0.067 0.89116 1.06073 -0.01015 -0.02289 -0.01004 -0.02036 -0.01933 -0.02380
0.068 0.93491 1.09412 -0.01038 -0.02237 -0.00920 -0.02002 -0.01987 -0.02609
0.069 0.94179 1.08560 -0.01038 -0.02338 -0.00793 -0.02142 -0.02072 -0.02533
0.070 0.90253 1.05066 -0.00984 -0.02527 -0.00763 -0.02155 -0.02046 -0.02502
0.071 0.88397 1.04373 -0.01045 -0.02322 -0.01042 -0.02042 -0.01895 -0.02625
0.072 0.95123 1.09778 -0.01266 -0.02429 -0.00604 -0.02048 -0.01895 -0.02548
0.073 0.88901 1.02991 -0.01076 -0.02518 -0.00314 -0.02036 -0.02211 -0.02380
0.074 0.87811 1.01205 -0.01144 -0.02341 -0.00560 -0.02036 -0.01955 -0.02487
0.075 0.89325 1.03210 -0.01381 -0.02328 -0.00639 -0.02390 -0.01834 -0.02838
0.076 0.91661 1.03891 -0.01076 -0.02252 -0.01053 -0.02045 -0.02235 -0.02426
0.077 0.96053 1.06921 -0.01106 -0.02249 -0.01958 -0.02020 -0.01956 -0.02533
0.078 0.97005 1.06604 -0.00999 -0.02521 -0.02332 -0.02393 -0.02060 -0.02441
0.079 1.03258 1.12027 -0.01144 -0.02283 -0.02049 -0.02197 -0.01996 -0.02609
0.080 1.02452 1.10397 -0.01297 -0.02301 -0.01302 -0.02127 -0.01906 -0.02548
0.081 1.04381 1.12180 -0.01015 -0.02527 -0.01134 -0.02078 -0.01994 -0.02472
0.082 1.08090 1.14584 -0.00999 -0.02332 -0.00784 -0.02139 -0.01958 -0.02411
0.083 1.06729 1.13889 -0.01160 -0.02328 -0.01350 -0.02451 -0.01913 -0.02762
0.084 1.08423 1.13882 -0.01091 -0.02246 -0.01987 -0.02136 -0.01964 -0.02457
0.085 1.13562 1.16718 -0.01022 -0.02246 -0.01372 -0.02368 -0.01938 -0.02579
0.086 1.13873 1.17258 -0.00977 -0.02515 -0.01544 -0.02353 -0.01949 -0.02365
0.087 1.13382 1.16922 -0.01183 -0.02267 -0.01411 -0.02069 -0.01959 -0.02441
0.088 1.14470 1.18552 -0.00992 -0.02396 -0.01204 -0.02124 -0.01982 -0.02502
0.089 1.12946 1.17227 -0.00999 -0.02301 -0.01022 -0.02298 -0.01985 -0.02426
0.090 1.12776 1.16922 -0.01106 -0.02307 -0.01236 -0.02347 -0.01892 -0.02502
0.091 1.21458 1.25372 -0.01038 -0.02292 -0.01541 -0.02261 -0.02139 -0.02396
0.092 1.16948 1.21240 -0.01060 -0.02209 -0.02380 -0.02094 -0.01999 -0.02594
0.093 1.16927 1.21262 -0.01038 -0.02307 -0.02042 -0.02179 -0.01964 -0.02426
0.094 1.16888 1.21216 -0.00999 -0.02460 -0.01701 -0.02298 -0.01930 -0.02396
0.095 1.19133 1.23682 -0.01122 -0.02249 -0.02409 -0.02405 -0.01866 -0.02502
0.096 1.21489 1.26184 -0.01083 -0.02353 -0.01532 -0.02112 -0.01936 -0.02411
0.097 1.18896 1.22617 -0.01015 -0.02289 -0.01251 -0.02039 -0.02025 -0.02350
0.098 1.22223 1.26492 -0.01106 -0.02182 -0.01411 -0.02353 -0.01877 -0.02823
0.099 1.19653 1.24118 -0.00946 -0.02139 -0.01848 -0.02090 -0.01929 -0.02396
0.100 1.20805 1.25696 -0.01045 -0.02185 -0.02652 -0.02036 -0.02045 -0.02426
0.101 1.15152 1.20566 -0.00908 -0.02408 -0.02092 -0.02081 -0.01939 -0.02365
0.102 1.19759 1.25644 -0.00801 -0.02258 -0.01968 -0.02072 -0.02034 -0.02365
0.103 1.19429 1.26190 -0.00923 -0.02176 -0.02750 -0.02063 -0.01892 -0.02472
0.104 1.21530 1.27054 -0.01122 -0.02228 -0.03810 -0.02023 -0.01877 -0.02731
0.105 1.19664 1.25940 -0.01030 -0.02475 -0.03415 -0.02014 -0.01999 -0.02380
0.106 1.13556 1.20126 -0.00992 -0.02408 -0.02702 -0.01956 -0.01982 -0.02472
0.107 1.13556 1.20123 -0.01106 -0.02185 -0.02133 -0.01804 -0.01881 -0.02762
0.108 1.16714 1.21487 -0.01060 -0.02332 -0.02031 -0.01807 -0.02103 -0.02441
0.109 1.20276 1.25638 -0.01038 -0.02206 -0.02206 -0.02023 -0.02086 -0.02457
0.110 1.19659 1.25568 -0.01015 -0.02423 -0.01576 -0.02094 -0.01900 -0.02396
0.111 1.16525 1.21390 -0.00992 -0.02472 -0.01645 -0.01892 -0.01987 -0.02502
0.112 1.16595 1.21503 -0.01114 -0.02393 -0.01637 -0.01767 -0.01927 -0.02747
0.113 1.12523 1.18765 -0.01221 -0.02240 -0.01643 -0.01880 -0.01990 -0.02441
0.114 1.11978 1.17371 -0.01106 -0.02518 -0.01918 -0.02051 -0.02071 -0.02426
0.115 1.16753 1.22717 -0.01312 -0.02347 -0.01889 -0.02051 -0.01942 -0.02716
0.116 1.15656 1.21591 -0.01305 -0.02295 -0.01643 -0.01819 -0.02074 -0.02411
0.117 1.16602 1.21442 -0.01198 -0.02145 -0.01379 -0.01727 -0.02304 -0.02396
0.118 1.14697 1.19135 -0.01083 -0.02136 -0.01276 -0.01901 -0.02138 -0.02380
0.119 1.18431 1.23825 -0.01122 -0.02435 -0.00832 -0.01971 -0.01999 -0.02335
0.120 1.19206 1.24637 -0.01366 -0.02167 -0.00909 -0.01974 -0.01981 -0.02472
0.121 1.11969 1.17474 -0.01137 -0.02237 -0.00792 -0.02032 -0.02176 -0.02319
0.122 1.11380 1.17914 -0.01160 -0.02359 -0.00775 -0.01917 -0.02139 -0.02350
0.123 1.12207 1.17410 -0.01343 -0.02240 -0.00812 -0.02145 -0.01926 -0.02518
0.124 1.09399 1.17392 -0.01167 -0.02142 -0.00780 -0.02060 -0.02156 -0.02441
0.125 1.16402 1.22336 -0.01152 -0.02155 -0.01247 -0.01974 -0.02231 -0.02609
0.126 1.16911 1.22562 -0.01122 -0.02164 -0.01555 -0.02084 -0.02042 -0.02411
0.127 1.11899 1.19449 -0.01007 -0.02292 -0.01492 -0.01855 -0.02031 -0.02457
0.128 1.13858 1.22781 -0.01122 -0.02420 -0.02087 -0.01767 -0.01901 -0.02548
0.129 1.11053 1.21332 -0.01007 -0.02780 -0.02396 -0.02042 -0.02122 -0.02426
0.130 1.13643 1.23816 -0.01007 -0.02676 -0.01530 -0.01990 -0.01956 -0.02441
0.131 1.16019 1.27310 -0.01350 -0.02731 -0.01196 -0.02304 -0.01967 -0.02777
0.132 1.12947 1.25500 -0.01106 -0.02524 -0.01465 -0.02563 -0.01862 -0.02518
0.133 1.10085 1.23819 -0.01038 -0.02191 -0.01595 -0.02380 -0.02107 -0.02426
0.134 1.18309 1.31711 -0.01045 -0.02225 -0.01770 -0.02344 -0.01947 -0.02426
0.135 1.14662 1.29092 -0.00999 -0.02222 -0.01569 -0.02814 -0.01881 -0.02441
0.136 1.14186 1.29721 -0.01007 -0.02176 -0.01511 -0.02707 -0.01907 -0.02533
0.137 1.17966 1.32828 -0.01099 -0.02179 -0.00858 -0.02402 -0.01944 -0.02777
0.138 1.19847 1.33456 -0.01007 -0.02493 -0.00778 -0.02017 -0.02051 -0.02396
0.139 1.18472 1.32242 -0.00984 -0.02890 -0.01598 -0.02170 -0.01982 -0.02594
0.140 1.20772 1.35895 -0.01076 -0.02634 -0.01791 -0.02475 -0.01968 -0.02823
0.141 1.19685 1.35602 -0.01091 -0.02341 -0.02010 -0.02618 -0.01884 -0.02686
0.142 1.16884 1.31967 -0.01053 -0.02084 -0.02150 -0.02420 -0.01933 -0.02594
0.143 1.14125 1.30014 -0.01053 -0.02200 -0.01808 -0.02396 -0.02043 -0.02426
0.144 1.19844 1.35342 -0.01030 -0.02042 -0.01596 -0.02145 -0.02106 -0.02411
0.145 1.15596 1.31293 -0.00999 -0.01859 -0.01794 -0.02408 -0.01982 -0.02426
0.146 1.16010 1.31284 -0.00999 -0.01794 -0.01727 -0.02252 -0.02065 -0.02304
0.147 1.20335 1.32834 -0.00793 -0.01959 -0.01859 -0.02228 -0.01967 -0.02594
0.148 1.22362 1.34048 -0.01053 -0.02536 -0.01604 -0.02420 -0.01985 -0.02823
0.149 1.22710 1.35101 -0.01038 -0.04868 -0.01787 -0.02106 -0.02347 -0.02441
0.150 1.20296 1.33014 -0.01022 -0.08813 -0.02136 -0.01971 -0.02174 -0.02396
0.151 1.16841 1.28500 -0.01144 -0.10449 -0.01320 -0.02094 -0.01955 -0.02563
0.152 1.15544 1.26862 -0.01030 -0.01877 -0.01132 -0.01794 -0.02257 -0.02411
0.153 1.19560 1.29901 -0.00824 -0.04715 -0.01996 -0.02008 -0.01987 -0.02457
0.154 1.13811 1.24548 -0.00771 -0.06516 -0.02579 -0.02054 -0.02014 -0.02396
0.155 1.08215 1.18945 -0.00771 -0.07437 -0.02426 -0.02200 -0.02014 -0.02319
0.156 1.14734 1.25687 -0.01038 -0.08838 -0.02350 -0.02057 -0.01846 -0.02502
0.157 1.15427 1.25150 -0.00771 -0.07956 -0.01581 -0.01736 -0.02260 -0.02441
0.158 1.03389 1.14551 -0.01068 -0.07751 -0.01031 -0.01999 -0.01889 -0.02487
0.159 0.99303 1.09515 -0.00999 -0.07727 -0.01210 -0.01874 -0.02011 -0.02518
0.160 0.96768 1.07053 -0.00885 -0.09210 -0.01544 -0.01794 -0.02202 -0.02426
0.161 1.07991 1.17453 -0.01060 -0.08072 -0.01897 -0.01776 -0.02068 -0.02396
0.162 0.97372 1.08847 -0.01007 -0.07614 -0.01677 -0.01874 -0.02078 -0.02350
0.163 0.97260 1.08496 -0.01076 -0.06573 -0.01747 -0.02054 -0.01967 -0.02441
0.164 1.01215 1.11472 -0.01137 -0.05957 -0.03008 -0.02008 -0.01917 -0.02731
0.165 0.97241 1.08246 -0.01060 -0.05286 -0.02031 -0.02048 -0.01894 -0.02457
0.166 0.96628 1.08282 -0.01007 -0.05011 -0.01324 -0.01910 -0.02197 -0.02487
0.167 0.82857 0.95459 -0.01129 -0.04410 -0.01251 -0.01831 -0.01855 -0.02457
0.168 0.88182 1.01230 -0.01251 -0.03842 -0.01608 -0.01563 -0.02019 -0.02502
0.169 0.90486 1.02628 -0.01213 -0.02521 -0.01933 -0.01517 -0.01976 -0.02441
0.170 0.93214 1.05789 -0.01389 -0.02002 -0.01315 -0.01801 -0.01968 -0.02502
0.171 0.93188 1.05634 -0.01312 -0.02014 -0.01230 -0.01584 -0.01938 -0.02457
0.172 0.93623 1.06873 -0.01640 -0.01205 -0.00952 -0.01572 -0.01895 -0.02823
0.173 0.94943 1.08273 -0.01404 -0.01273 -0.00824 -0.02002 -0.01944 -0.02426
0.174 0.90111 1.03857 -0.01404 -0.01520 -0.00746 -0.02039 -0.02185 -0.02411
0.175 0.95404 1.08624 -0.01526 -0.00967 -0.01007 -0.02444 -0.01891 -0.02838
0.176 0.97757 1.10739 -0.01343 -0.00757 -0.01352 -0.01996 -0.02010 -0.02609
0.177 0.98547 1.12442 -0.01427 -0.00681 -0.01736 -0.02054 -0.01927 -0.02518
0.178 0.99052 1.12946 -0.01312 -0.01285 -0.01265 -0.02130 -0.02089 -0.02396
0.179 0.93716 1.09192 -0.01587 -0.01419 -0.01176 -0.02087 -0.01878 -0.02731
0.180 0.99214 1.13531 -0.01411 -0.01483 -0.00829 -0.02042 -0.01947 -0.02609
0.181 0.95802 1.08878 -0.01183 -0.01532 -0.01048 -0.02029 -0.02048 -0.02380
0.182 0.94652 1.08795 -0.01427 -0.01227 -0.01717 -0.02698 -0.02011 -0.02487
0.183 0.98584 1.13510 -0.01221 -0.01102 -0.02690 -0.02606 -0.02264 -0.02426
0.184 1.00723 1.16394 -0.01190 -0.01532 -0.02838 -0.02359 -0.02112 -0.02411
0.185 0.94746 1.10526 -0.01060 -0.01263 -0.02647 -0.02460 -0.02045 -0.02319
0.186 0.89401 1.06311 -0.01099 -0.01846 -0.02145 -0.02469 -0.01999 -0.02594
0.187 0.87408 1.05420 -0.01129 -0.02216 -0.02075 -0.02451 -0.02054 -0.02686
0.188 0.95889 1.11807 -0.01007 -0.02451 -0.02026 -0.02539 -0.02061 -0.02426
0.189 0.97830 1.13528 -0.01129 -0.01935 -0.01842 -0.02884 -0.01964 -0.02808
0.190 0.93333 1.08670 -0.01205 -0.01892 -0.01929 -0.02304 -0.02284 -0.02396
0.191 0.94569 1.10837 -0.01129 -0.01984 -0.01744 -0.02789 -0.02094 -0.02380
0.192 0.97667 1.12289 -0.00992 -0.01453 -0.01666 -0.02280 -0.02036 -0.02502
0.193 0.98810 1.11963 -0.01396 -0.02029 -0.01579 -0.02747 -0.01907 -0.02777
0.194 0.93184 1.07913 -0.01106 -0.03015 -0.01381 -0.02426 -0.01938 -0.02731
0.195 1.10616 1.21725 -0.01007 -0.03043 -0.00810 -0.02496 -0.02031 -0.02457
0.196 0.95387 1.08475 -0.01122 -0.02310 -0.00743 -0.02582 -0.01976 -0.02777
0.197 0.97987 1.10706 -0.01167 -0.02182 -0.00983 -0.02481 -0.02031 -0.02426
0.198 0.95518 1.05899 -0.01175 -0.03455 -0.01382 -0.02832 -0.02274 -0.02533
0.199 0.98518 1.07553 -0.01160 -0.02713 -0.00827 -0.02811 -0.01910 -0.02563
0.200 1.04616 1.12469 -0.01343 -0.03741 -0.00914 -0.02438 -0.01895 -0.02426
0.201 1.06665 1.14523 -0.01228 -0.02692 -0.01021 -0.02255 -0.01936 -0.02472
0.202 1.03195 1.12231 -0.01129 -0.02014 -0.01949 -0.02145 -0.01920 -0.02777
0.203 1.01625 1.09549 -0.01053 -0.03326 -0.01598 -0.02087 -0.02209 -0.02396
0.204 1.05037 1.12741 -0.01022 -0.03632 -0.00813 -0.02002 -0.02003 -0.02350
0.205 1.08514 1.16211 -0.01366 -0.04553 -0.01152 -0.02621 -0.01949 -0.02411
0.206 1.09818 1.17075 -0.01060 -0.03983 -0.02469 -0.02118 -0.02078 -0.02563
0.207 1.04643 1.11664 -0.01183 -0.02771 -0.02524 -0.01697 -0.02162 -0.02319
0.208 1.08975 1.18222 -0.01060 -0.01962 -0.02991 -0.01822 -0.02118 -0.02274
0.209 1.09502 1.17719 -0.01068 -0.02515 -0.02934 -0.02509 -0.02080 -0.02319
0.210 1.02213 1.13788 -0.01396 -0.02481 -0.02628 -0.02158 -0.01991 -0.02487
0.211 1.11029 1.23248 -0.01060 -0.02573 -0.02103 -0.01981 -0.02010 -0.02396
0.212 1.09209 1.20081 -0.01160 -0.02747 -0.01910 -0.02026 -0.02065 -0.02472
0.213 1.05470 1.17389 -0.01366 -0.01999 -0.01810 -0.02097 -0.01956 -0.02731
0.214 0.93349 1.06799 -0.01236 -0.01895 -0.01527 -0.03018 -0.02281 -0.02441
0.215 0.97522 1.11990 -0.01228 -0.02194 -0.01408 -0.02225 -0.02321 -0.02548
0.216 1.03561 1.18457 -0.01129 -0.02063 -0.01053 -0.01855 -0.02110 -0.02396
0.217 1.07753 1.23035 -0.01129 0.00211 -0.01524 -0.02194 -0.02022 -0.02472
0.218 1.07277 1.22845 -0.01396 0.00439 -0.01201 -0.02106 -0.01939 -0.02457
0.219 1.00470 1.16937 -0.01450 0.00882 -0.00159 -0.02313 -0.01994 -0.02518
0.220 0.98299 1.15604 -0.01671 -0.00180 -0.00684 -0.02304 -0.02058 -0.02426
0.221 0.98811 1.16739 -0.01587 0.00464 -0.00989 -0.02496 -0.02046 -0.02457
0.222 0.96098 1.14133 -0.01579 0.00607 -0.01001 -0.02127 -0.01927 -0.02686
0.223 0.95181 1.13181 -0.01503 0.00443 -0.00595 -0.01996 -0.02275 -0.02579
0.224 0.97241 1.14392 -0.01198 0.00589 -0.01122 -0.01807 -0.01999 -0.02396
0.225 0.89420 1.06927 -0.01068 -0.00046 -0.01254 -0.01895 -0.01965 -0.02380
0.226 0.92697 1.10968 -0.01297 -0.02060 -0.01401 -0.01801 -0.01958 -0.02441
0.227 0.94112 1.12582 -0.01289 -0.01309 -0.02177 -0.01688 -0.01999 -0.02441
0.228 0.93810 1.13037 -0.01076 -0.00308 -0.02780 -0.01315 -0.02289 -0.02441
0.229 0.92598 1.12137 -0.01259 0.00717 -0.03513 -0.01749 -0.01997 -0.02426
0.230 0.92023 1.10217 -0.01282 0.01620 -0.03130 -0.01624 -0.01875 -0.02716
0.231 0.92598 1.08890 -0.01198 0.02780 -0.03163 -0.01544 -0.02246 -0.02441
0.232 0.99724 1.17340 -0.01129 0.00714 -0.02621 -0.01694 -0.02094 -0.02426
0.233 0.93536 1.11963 -0.01022 -0.00925 -0.01945 -0.02097 -0.02080 -0.02350
0.234 0.90991 1.07120 -0.01060 -0.01877 -0.02209 -0.01642 -0.02028 -0.02335
0.235 0.96204 1.10962 -0.01381 -0.01608 -0.02206 -0.01553 -0.01921 -0.02472
0.236 0.99281 1.13583 -0.01167 -0.00415 -0.02261 -0.01297 -0.02080 -0.02396
0.237 0.94904 1.09399 -0.01221 -0.00159 -0.01984 -0.01965 -0.02286 -0.02319
0.238 0.91901 1.05515 -0.01556 -0.00256 -0.01503 -0.02060 -0.02000 -0.02472
0.239 0.90892 1.03098 -0.01282 -0.00336 -0.01503 -0.02222 -0.01906 -0.02457
0.240 0.94998 1.07211 -0.01434 -0.00037 -0.02081 -0.02066 -0.02136 -0.02426
0.241 0.95728 1.06537 -0.01335 0.00748 -0.00815 -0.02301 -0.02058 -0.02365
0.242 0.96165 1.05905 -0.01442 -0.00259 -0.00410 -0.02075 -0.02034 -0.02747
0.243 0.88658 0.98914 -0.01610 0.00122 -0.00488 -0.02020 -0.01985 -0.03067
0.244 0.90979 1.01492 -0.01411 -0.00592 0.00052 -0.02136 -0.01863 -0.02747
0.245 0.95715 1.04807 -0.01343 -0.01187 -0.00002 -0.02261 -0.02295 -0.02365
0.246 0.98727 1.06992 -0.01526 -0.02429 0.00362 -0.02084 -0.01886 -0.02396
0.247 0.93794 1.02310 -0.01472 -0.03046 0.00208 -0.02203 -0.01991 -0.02594
0.248 0.94073 1.02591 -0.01335 -0.02448 -0.00060 -0.02374 -0.02013 -0.02563
0.249 0.92210 1.00876 -0.01030 -0.01974 -0.00465 -0.02377 -0.02083 -0.02472
0.250 0.92984 1.01529 -0.01038 -0.02634 -0.01038 -0.02219 -0.01964 -0.02548
0.251 0.97258 1.04669 -0.01007 -0.02988 -0.01454 -0.02060 -0.01968 -0.03021
0.252 0.93974 1.02219 -0.00809 -0.02573 -0.01251 -0.02026 -0.01895 -0.02777
0.253 0.94832 1.02933 -0.00687 -0.03845 -0.01463 -0.02158 -0.02031 -0.02533
0.254 0.98409 1.06241 -0.00854 -0.02686 -0.01866 -0.02011 -0.01704 -0.03113
0.255 0.94754 1.03922 -0.01137 -0.02142 -0.02213 -0.01898 -0.02028 -0.02014
0.256 1.03854 1.11911 -0.00793 -0.01035 -0.02679 -0.01968 -0.02272 -0.02441
0.257 1.06245 1.13724 -0.01038 -0.01157 -0.03044 -0.01617 -0.02115 -0.02472
0.258 1.07324 1.15839 -0.00755 -0.02173 -0.02620 -0.01776 -0.02014 -0.02380
0.259 1.06209 1.15012 -0.00954 -0.01321 -0.02693 -0.01749 -0.01956 -0.02808
0.260 1.16678 1.25665 -0.01106 0.00305 -0.01991 -0.01706 -0.01932 -0.02655
0.261 1.27600 1.35828 -0.00893 -0.00357 -0.02357 -0.01974 -0.02144 -0.02426
0.262 1.22752 1.32077 -0.01274 -0.02292 -0.02612 -0.01782 -0.02063 -0.02411
0.263 1.26752 1.35806 -0.01328 -0.00357 -0.03020 -0.01602 -0.01987 -0.02518
0.264 1.31764 1.40411 -0.01457 0.00436 -0.03717 -0.01563 -0.02245 -0.02319
0.265 1.29034 1.37662 -0.01663 0.01404 -0.02962 -0.01962 -0.02144 -0.02350
0.266 1.25572 1.35284 -0.01312 0.00305 -0.02379 -0.01865 -0.01944 -0.02365
0.267 1.22861 1.34146 -0.01877 0.01047 -0.02383 -0.01544 -0.01959 -0.02289
0.268 1.20984 1.33096 -0.01633 0.01938 -0.02148 -0.01758 -0.02049 -0.02441
0.269 1.22610 1.33380 -0.01144 0.02856 -0.01912 -0.02338 -0.02196 -0.02350
0.270 1.19855 1.32709 -0.01846 0.02505 -0.01494 -0.02106 -0.02008 -0.02487
0.271 1.15858 1.29745 -0.01953 0.01797 -0.00941 -0.02090 -0.02283 -0.02380
0.272 1.03189 1.17545 -0.01694 0.00595 -0.00499 -0.02417 -0.01944 -0.02350
0.273 1.12186 1.25616 -0.01572 -0.01288 -0.00781 -0.02319 -0.02078 -0.02319
0.274 1.09358 1.23309 -0.01541 -0.02234 -0.01346 -0.02161 -0.01955 -0.02350
0.275 1.01309 1.15707 -0.01160 -0.01794 -0.01123 -0.02499 -0.01956 -0.02441
0.276 0.95213 1.10916 -0.01038 0.00171 -0.00835 -0.01993 -0.01988 -0.02380
0.277 0.95119 1.11267 -0.01335 0.00790 -0.00372 -0.02039 -0.01930 -0.02731
0.278 0.80113 0.97379 -0.01266 0.00168 -0.00104 -0.02411 -0.01881 -0.02502
0.279 0.72867 0.90240 -0.01060 -0.00827 -0.00723 -0.02274 -0.02220 -0.02472
0.280 0.88074 1.05359 -0.01045 -0.01440 -0.01021 -0.02356 -0.02119 -0.02380
0.281 0.81583 0.97623 -0.01022 -0.01114 -0.01500 -0.02100 -0.02061 -0.02335
0.282 0.72212 0.89044 -0.01060 -0.01962 -0.01736 -0.02429 -0.01898 -0.02502
0.283 0.80966 0.98502 -0.01137 -0.00717 -0.01587 -0.02042 -0.01868 -0.02655
0.284 0.94579 1.11069 -0.00816 -0.00443 -0.00964 -0.01578 -0.01999 -0.02441
0.285 0.88168 1.04205 -0.00809 -0.00238 -0.00703 -0.01987 -0.01988 -0.02655
0.286 0.78706 0.95575 -0.00916 -0.00693 -0.00996 -0.01913 -0.02011 -0.02441
0.287 0.85677 1.01105 -0.00801 -0.03745 -0.01302 -0.01276 -0.02072 -0.02472
0.288 0.93755 1.09445 -0.01015 -0.04443 -0.02077 -0.02032 -0.01923 -0.02457
0.289 1.04109 1.18130 -0.01106 -0.04428 -0.02324 -0.02213 -0.01947 -0.02457
0.290 0.96730 1.10388 -0.01099 -0.03519 -0.03076 -0.01535 -0.01854 -0.02792
0.291 0.94461 1.08792 -0.00992 -0.02930 -0.02531 -0.02017 -0.02211 -0.02487
0.292 0.92291 1.07220 -0.00778 -0.02573 -0.02251 -0.02124 -0.01996 -0.02365
0.293 0.89505 1.02768 -0.01114 -0.02325 -0.01500 -0.02469 -0.01991 -0.02487
0.294 0.88596 1.01767 -0.01030 -0.01300 -0.01251 -0.02441 -0.02272 -0.02579
0.295 0.82668 0.97186 -0.01068 -0.01657 -0.01378 -0.02417 -0.01942 -0.02579
0.296 0.90012 1.07346 -0.01030 -0.02255 -0.01477 -0.03107 -0.01962 -0.02457
0.297 0.95963 1.10760 -0.01068 -0.04181 -0.01135 -0.02036 -0.01906 -0.02838
0.298 0.95201 1.09036 -0.00870 -0.03085 -0.00822 -0.02332 -0.01956 -0.02502
0.299 0.89642 1.00900 -0.01198 -0.02881 -0.00481 -0.02405 -0.02003 -0.02594
0.300 0.91818 1.00558 -0.01663 -0.03152 -0.00275 -0.02872 -0.01880 -0.03052
0.301 0.80602 0.90421 -0.01183 -0.00983 -0.00539 -0.02740 -0.01984 -0.02518
0.302 0.75572 0.86401 -0.01213 -0.05914 -0.01181 -0.02527 -0.02002 -0.02396
0.303 0.79883 0.91119 -0.01091 -0.09641 -0.01019 -0.02673 -0.01956 -0.02396
0.304 0.82326 0.93451 -0.01038 -0.06985 -0.01547 -0.02484 -0.01938 -0.02731
0.305 0.88766 0.98886 -0.01350 0.00656 -0.01924 -0.02679 -0.01897 -0.02701
0.306 0.85896 0.95920 -0.00847 0.01929 -0.01195 -0.02075 -0.01996 -0.02701
0.307 0.84402 0.93304 -0.01045 -0.00040 -0.00795 -0.02402 -0.01958 -0.02792
0.308 0.78557 0.88864 -0.01015 -0.03848 -0.00992 -0.02615 -0.01906 -0.02701
0.309 0.76503 0.87463 -0.00854 -0.02332 -0.01822 -0.02124 -0.02045 -0.02762
0.310 0.90004 0.99127 -0.00763 -0.00256 -0.02129 -0.02118 -0.01982 -0.02762
0.311 0.96078 1.02597 -0.00526 -0.01703 -0.01584 -0.02084 -0.01991 -0.02472
0.312 0.92917 1.01352 -0.00908 -0.00415 -0.01471 -0.01959 -0.01952 -0.02777
0.313 0.85094 0.96838 -0.00809 0.01175 -0.02597 -0.02148 -0.01912 -0.02762
0.314 0.91360 1.02792 -0.00381 0.01529 -0.03159 -0.02029 -0.02017 -0.02747
0.315 0.90352 1.02499 -0.00420 -0.01065 -0.02890 -0.02585 -0.01941 -0.02762
0.316 0.83958 0.96756 -0.00435 0.00626 -0.02673 -0.02283 -0.02106 -0.02655
0.317 0.83090 0.96671 -0.00580 0.03210 -0.02502 -0.02005 -0.02287 -0.02762
0.318 0.87306 1.01129 -0.00610 0.04764 -0.02034 -0.02194 -0.01984 -0.02502
0.319 0.93092 1.07452 -0.00511 0.02502 -0.01768 -0.02106 -0.02107 -0.02426
0.320 0.93286 1.09933 -0.00259 0.00909 -0.02199 -0.02539 -0.01924 -0.02396
0.321 1.03781 1.19598 -0.00168 0.02216 -0.02713 -0.02164 -0.01990 -0.02762
0.322 1.05318 1.22723 -0.00214 0.00449 -0.02049 -0.02057 -0.02028 -0.02655
0.323 1.03056 1.19986 -0.00198 0.00012 -0.01129 -0.02087 -0.02200 -0.02457
0.324 0.89326 1.07162 -0.00542 -0.02191 -0.00830 -0.02017 -0.02292 -0.02441
0.325 0.95306 1.12738 -0.00870 -0.00153 -0.01251 -0.01837 -0.01971 -0.02457
0.326 1.05391 1.23920 -0.00633 -0.00412 -0.01445 -0.01852 -0.02296 -0.02625
0.327 1.05167 1.24380 -0.00809 -0.00162 -0.01823 -0.01718 -0.02548 -0.02365
0.328 1.13441 1.32172 -0.00923 -0.00394 -0.01944 -0.02069 -0.02327 -0.02350
0.329 1.16408 1.34979 -0.00717 -0.02274 -0.01888 -0.02057 -0.02325 -0.02319
0.330 1.09779 1.27765 -0.00633 -0.03857 -0.01488 -0.02011 -0.02202 -0.02243
0.331 1.10640 1.28320 -0.00801 -0.05740 -0.01474 -0.01767 -0.02379 -0.02121
0.332 1.17943 1.34851 -0.00778 -0.07297 -0.01637 -0.01678 -0.02614 -0.02090
0.333 1.19289 1.35696 -0.01038 -0.10513 -0.01587 -0.01840 -0.02493 -0.02258
0.334 1.21631 1.38351 -0.01259 -0.09448 -0.01476 -0.01895 -0.02229 -0.02075
0.335 1.19595 1.36520 -0.01221 -0.08353 -0.01511 -0.01776 -0.02478 -0.01907
0.336 1.24043 1.40665 -0.01205 -0.07028 -0.01369 -0.01971 -0.02731 -0.01923
0.337 1.25330 1.41461 -0.01030 -0.05518 -0.01082 -0.01627 -0.02592 -0.01678
0.338 1.27649 1.44040 -0.01007 -0.03610 -0.01009 -0.02020 -0.02548 -0.01694
0.339 1.25694 1.42294 -0.01312 -0.03867 -0.01039 -0.01822 -0.02194 -0.01770
0.340 1.20357 1.37030 -0.01190 -0.04358 -0.01096 -0.01785 -0.02162 -0.01724
0.341 1.23544 1.37979 -0.01343 -0.05310 -0.00851 -0.02045 -0.02446 -0.01648
0.342 1.24219 1.39151 -0.01625 -0.05457 -0.00882 -0.02051 -0.01906 -0.01816
0.343 1.19296 1.34949 -0.01434 -0.06702 -0.01753 -0.01971 -0.02022 -0.01755
0.344 1.14772 1.28558 -0.01450 -0.07300 -0.02264 -0.02325 -0.02245 -0.01694
0.345 1.12556 1.27124 -0.01389 -0.06583 -0.01735 -0.02267 -0.02034 -0.01663
0.346 1.12395 1.26730 -0.01343 -0.04990 -0.01804 -0.02237 -0.02078 -0.01617
0.347 1.09666 1.23392 -0.01610 -0.03058 -0.02168 -0.01993 -0.01981 -0.01755
0.348 1.06311 1.19864 -0.01312 -0.03613 -0.01555 -0.02094 -0.01823 -0.01923
0.349 0.99770 1.13620 -0.01564 -0.04306 -0.01334 -0.02103 -0.01900 -0.02029
0.350 0.93596 1.08737 -0.01648 -0.04688 -0.01218 -0.02100 -0.01817 -0.02228
0.351 0.92456 1.07285 -0.01266 -0.01889 -0.02209 -0.02036 -0.01869 -0.02060
0.352 0.89403 1.04849 -0.01205 -0.01093 -0.02377 -0.02011 -0.01866 -0.02075
0.353 0.85124 1.01169 -0.01366 -0.03860 -0.02115 -0.02390 -0.01805 -0.02289
0.354 0.80478 0.97940 -0.01312 -0.03726 -0.02121 -0.02499 -0.01678 -0.02396
0.355 0.78783 0.95328 -0.01411 -0.03857 -0.02893 -0.02090 -0.01663 -0.02747
0.356 0.76740 0.92847 -0.01167 -0.04276 -0.02498 -0.01999 -0.01526 -0.02518
0.357 0.74092 0.91437 -0.01099 -0.04092 -0.01767 -0.02069 -0.01483 -0.02716
0.358 0.74710 0.93405 -0.01137 -0.02560 -0.01494 -0.01956 -0.01628 -0.02991
0.359 0.73224 0.92523 -0.01045 -0.02988 -0.01344 -0.02002 -0.01761 -0.02594
0.360 0.74248 0.92847 -0.01030 -0.01230 -0.00667 -0.02359 -0.01662 -0.02838
0.361 0.73903 0.91776 -0.01015 -0.02615 -0.00150 -0.02103 -0.01733 -0.02945
0.362 0.76726 0.95209 -0.01335 -0.00565 -0.00021 -0.02206 -0.01627 -0.03250
0.363 0.70554 0.88855 -0.01183 -0.02136 0.00131 -0.02136 -0.01707 -0.03067
0.364 0.71223 0.90500 -0.01114 -0.00650 -0.00060 -0.02042 -0.01881 -0.03006
0.365 0.79118 0.98663 -0.01419 -0.00363 -0.00740 -0.02350 -0.01749 -0.03281
0.366 0.80470 1.00778 -0.01259 0.01138 -0.01256 -0.01871 -0.01758 -0.03036
0.367 0.87000 1.05420 -0.01114 0.01395 -0.01398 -0.02023 -0.01968 -0.02991
0.368 0.90523 1.09967 -0.01091 0.01181 -0.01033 -0.02789 -0.01982 -0.02701
0.369 0.93625 1.12189 -0.01129 0.01147 -0.01268 -0.02454 -0.01971 -0.02731
0.370 0.90129 1.09567 -0.01236 0.01343 -0.01823 -0.02487 -0.01933 -0.03296
0.371 0.87450 1.06296 -0.01556 0.01181 -0.01753 -0.02438 -0.01865 -0.03128
0.372 0.87926 1.04791 -0.01099 0.01059 -0.01677 -0.02396 -0.01956 -0.02716
0.373 0.88033 1.04596 -0.01167 0.02380 -0.01540 -0.02316 -0.01994 -0.02792
0.374 0.79703 0.95996 -0.01366 0.02020 -0.02014 -0.02393 -0.01878 -0.03143
0.375 0.80305 0.97690 -0.01289 0.02151 -0.02780 -0.02625 -0.01901 -0.02960
0.376 0.90639 1.07111 -0.01198 0.01776 -0.03033 -0.02328 -0.01967 -0.02792
0.377 1.10577 1.22699 -0.01099 0.01276 -0.02625 -0.02316 -0.01892 -0.02731
0.378 0.98851 1.12375 -0.01366 0.01599 -0.02928 -0.02441 -0.01971 -0.02716
0.379 0.93053 1.07095 -0.01518 0.01700 -0.02634 -0.02393 -0.01909 -0.03082
0.380 0.88539 1.01871 -0.01152 0.01657 -0.01717 -0.02612 -0.02010 -0.02533
0.381 0.92924 1.05127 -0.01343 0.01486 -0.01653 -0.02292 -0.02094 -0.02441
0.382 0.98314 1.09882 -0.01305 0.01672 -0.01588 -0.02512 -0.01985 -0.02686
0.383 0.95552 1.05054 -0.01236 0.01730 -0.01727 -0.02112 -0.01912 -0.02579
0.384 1.02672 1.11795 -0.01068 0.01730 -0.01836 -0.01999 -0.02332 -0.02548
0.385 1.22015 1.28836 -0.01167 0.00500 -0.00916 -0.02036 -0.02106 -0.02380
0.386 1.04248 1.12271 -0.01076 0.00528 -0.00806 -0.02087 -0.01939 -0.02457
0.387 1.06573 1.12500 -0.01419 -0.00168 -0.01056 -0.02054 -0.01939 -0.02762
0.388 1.04863 1.09674 -0.01137 -0.00845 -0.01541 -0.02060 -0.02151 -0.02487
0.389 1.05742 1.10745 -0.01266 -0.00650 -0.02609 -0.02087 -0.02188 -0.02533
0.390 1.03624 1.08286 -0.01343 -0.01440 -0.02840 -0.02109 -0.02011 -0.02838
0.391 1.05486 1.06165 -0.01205 -0.01462 -0.01950 -0.02063 -0.02110 -0.02441
0.392 1.16211 1.18542 -0.01274 -0.01440 -0.01378 -0.01971 -0.02234 -0.02457
0.393 1.18332 1.25015 -0.01030 -0.01627 -0.01282 -0.02368 -0.02094 -0.02426
0.394 1.19395 1.22534 -0.00984 -0.02158 -0.01515 -0.02155 -0.02090 -0.02380
0.395 1.16335 1.18903 -0.01404 -0.01599 -0.01886 -0.02045 -0.01930 -0.02777
0.396 1.12720 1.16656 -0.01099 -0.02164 -0.01720 -0.01807 -0.02115 -0.02380
0.397 1.09067 1.12558 -0.01030 -0.02319 -0.01463 -0.01971 -0.02275 -0.02335
0.398 1.00244 1.03500 -0.01396 -0.02151 -0.02049 -0.02307 -0.02068 -0.02487
0.399 1.00697 1.04706 -0.01213 -0.02173 -0.01331 -0.02127 -0.02217 -0.02396
0.400 0.98799 1.03290 -0.01205 -0.02457 -0.01123 -0.01996 -0.02150 -0.02411
0.401 1.01271 1.07419 -0.01015 -0.03998 -0.01006 -0.02087 -0.02069 -0.02365
0.402 0.98962 1.04419 -0.01030 -0.03171 -0.01012 -0.01996 -0.02014 -0.02380
0.403 0.88522 0.95547 -0.01106 -0.02759 -0.01653 -0.02023 -0.01918 -0.02563
0.404 0.86557 0.94809 -0.00862 -0.03137 -0.01489 -0.02011 -0.02177 -0.02457
0.405 0.95239 1.03238 -0.01205 -0.03363 -0.01059 -0.01776 -0.02170 -0.02380
0.406 0.97795 1.07001 -0.01427 -0.03558 -0.01201 -0.01883 -0.01982 -0.02518
0.407 1.05403 1.14212 -0.01495 -0.03799 -0.00838 -0.02094 -0.02144 -0.02426
0.408 0.97847 1.07245 -0.00778 -0.03665 -0.00458 -0.01764 -0.02026 -0.02426
0.409 0.98894 1.09531 -0.01259 -0.03439 -0.00748 -0.02069 -0.02057 -0.02380
0.410 1.10742 1.21979 -0.00648 -0.03009 -0.01019 -0.02151 -0.02092 -0.02441
0.411 1.06215 1.16922 -0.00992 -0.03271 -0.01643 -0.01791 -0.01895 -0.02518
0.412 1.04039 1.15723 -0.01381 -0.03635 -0.02214 -0.01993 -0.02045 -0.02350
0.413 1.00998 1.14401 -0.01404 -0.03812 -0.01939 -0.01978 -0.02350 -0.02365
0.414 0.97375 1.10272 -0.01411 -0.03586 -0.02084 -0.02011 -0.02034 -0.02365
0.415 0.90691 1.03705 -0.00900 -0.03564 -0.02087 -0.02170 -0.02071 -0.02533
0.416 1.04263 1.16943 -0.00931 -0.03442 -0.02161 -0.01779 -0.02307 -0.02411
0.417 1.12398 1.25671 -0.00824 -0.03613 -0.01971 -0.02209 -0.02121 -0.02380
0.418 1.02518 1.16849 -0.01076 -0.03406 -0.01929 -0.02597 -0.02060 -0.02380
0.419 0.96568 1.10773 -0.01808 -0.03241 -0.01901 -0.02209 -0.01981 -0.02518
0.420 1.04909 1.18924 -0.01534 -0.03583 -0.01866 -0.02078 -0.02098 -0.02426
0.421 1.01630 1.15833 -0.01183 -0.03867 -0.02158 -0.02069 -0.02202 -0.02396
0.422 0.96590 1.11066 -0.02022 -0.03598 -0.01823 -0.02451 -0.01967 -0.02518
0.423 0.91075 1.03830 -0.02678 -0.03717 -0.01932 -0.02145 -0.02193 -0.02457
0.424 0.97354 1.07648 -0.00374 -0.03708 -0.01889 -0.02078 -0.02226 -0.02396
0.425 1.02928 1.12573 -0.00397 -0.03937 -0.01572 -0.02408 -0.02071 -0.02365
0.426 0.86893 0.99042 -0.00542 -0.03897 -0.01781 -0.02228 -0.02022 -0.02380
0.427 0.72855 0.83344 -0.00786 -0.04007 -0.01749 -0.02170 -0.02003 -0.02518
0.428 0.74226 0.83643 -0.01884 -0.04520 -0.01730 -0.02051 -0.02161 -0.02350
0.429 0.88385 0.96790 -0.02266 -0.04056 -0.01469 -0.02652 -0.01999 -0.02502
0.430 0.89622 0.97540 -0.02884 -0.04446 -0.01154 -0.02332 -0.02252 -0.02396
0.431 0.86191 0.92947 -0.03052 -0.04327 -0.02100 -0.02094 -0.02260 -0.02579
0.432 0.81071 0.87915 0.00610 -0.04132 -0.02507 -0.02386 -0.02107 -0.02457
0.433 0.94872 1.00150 -0.00351 -0.04443 -0.02242 -0.02063 -0.01945 -0.02335
0.434 0.93707 0.98361 -0.01442 -0.04034 -0.02130 -0.02191 -0.01929 -0.02655
0.435 0.82692 0.88419 -0.01923 -0.03937 -0.01411 -0.02130 -0.01907 -0.02701
0.436 0.96127 1.00958 -0.00343 -0.04462 -0.01543 -0.02060 -0.02307 -0.02518
0.437 0.99271 1.04260 -0.02571 -0.04495 -0.01518 -0.02344 -0.01973 -0.02441
0.438 0.96677 1.01852 -0.03952 -0.04712 -0.01547 -0.02130 -0.02069 -0.02670
0.439 0.97241 1.00949 -0.02586 -0.04486 -0.01518 -0.02081 -0.02290 -0.02548
0.440 0.95735 1.00656 0.01175 -0.04471 -0.01572 -0.02231 -0.02080 -0.02411
0.441 1.02260 1.07153 0.02434 -0.04297 -0.01500 -0.02396 -0.01964 -0.02411
0.442 1.00204 1.05548 -0.02846 -0.04202 -0.01517 -0.02228 -0.02065 -0.02548
0.443 1.03241 1.09283 -0.03342 -0.04465 -0.01881 -0.02179 -0.01939 -0.02838
0.444 1.03947 1.09811 -0.01122 -0.04413 -0.01726 -0.02170 -0.02071 -0.02762
0.445 0.94864 1.00211 -0.00786 -0.04248 -0.01370 -0.02057 -0.02058 -0.02441
0.446 0.90413 0.96097 -0.02121 -0.03915 -0.01537 -0.02167 -0.02057 -0.02655
0.447 0.98900 1.06757 -0.00679 -0.04056 -0.01834 -0.02454 -0.01952 -0.02472
0.448 1.00937 1.08795 -0.00587 -0.04163 -0.02180 -0.02231 -0.01936 -0.02426
0.449 1.02252 1.10181 -0.01099 -0.03943 -0.01413 -0.02106 -0.02008 -0.02350
0.450 1.03976 1.15149 -0.01122 -0.03925 -0.01248 -0.02441 -0.02068 -0.02396
0.451 0.94258 1.03671 -0.01076 -0.04050 -0.01466 -0.02301 -0.02034 -0.02380
0.452 0.98473 1.07684 -0.01389 -0.03250 -0.01939 -0.02216 -0.01970 -0.02441
0.453 1.01614 1.10614 -0.01472 -0.02878 -0.01689 -0.02161 -0.01991 -0.02411
0.454 0.97041 1.08490 -0.01358 -0.03046 -0.01546 -0.02069 -0.02269 -0.02426
0.455 0.97311 1.09811 -0.00938 -0.02859 -0.01607 -0.02048 -0.01958 -0.02640
0.456 0.96861 1.09808 0.00359 -0.02377 -0.01570 -0.02460 -0.01921 -0.02792
0.457 0.98672 1.11118 0.00481 -0.02322 -0.01503 -0.02271 -0.02142 -0.02625
0.458 0.93002 1.04663 -0.01823 -0.03287 -0.01869 -0.02118 -0.02258 -0.02457
0.459 0.97202 1.08945 -0.03517 -0.02817 -0.01555 -0.02032 -0.01900 -0.02487
0.460 1.02855 1.15866 -0.03815 -0.02408 -0.01491 -0.02155 -0.01921 -0.02533
0.461 1.04683 1.21280 -0.01694 -0.02316 -0.01431 -0.02231 -0.02026 -0.02655
0.462 1.06531 1.20856 -0.03174 -0.02762 -0.01591 -0.02142 -0.01892 -0.02808
0.463 1.07761 1.20416 0.03159 -0.03000 -0.01515 -0.02042 -0.01938 -0.02563
0.464 1.02904 1.14478 0.00961 -0.02246 -0.01402 -0.01999 -0.02039 -0.02396
0.465 1.09264 1.20700 -0.02487 -0.02368 -0.01553 -0.02115 -0.01863 -0.02762
0.466 1.10931 1.21457 -0.02747 -0.02554 -0.01553 -0.02094 -0.02101 -0.02625
0.467 1.05890 1.14807 -0.01205 -0.02466 -0.01360 -0.01990 -0.02222 -0.02457
0.468 1.12440 1.19247 -0.01091 -0.02942 -0.01521 -0.01926 -0.02078 -0.02441
0.469 1.11487 1.17514 -0.01144 -0.02762 -0.01787 -0.02039 -0.01982 -0.02396
0.470 1.06784 1.14932 -0.01762 -0.03128 -0.01625 -0.01785 -0.01993 -0.02777
0.471 1.10973 1.17709 -0.01396 -0.02997 -0.01712 -0.01950 -0.02184 -0.02365
0.472 1.15543 1.18478 -0.01083 -0.02933 -0.01730 -0.02048 -0.02130 -0.02350
0.473 1.15645 1.19000 -0.01419 -0.02588 -0.01535 -0.02087 -0.01950 -0.02502
0.474 1.18886 1.22070 -0.00603 -0.02457 -0.01344 -0.02127 -0.02223 -0.02411
0.475 1.21402 1.23615 -0.00313 -0.02728 -0.01730 -0.01764 -0.02051 -0.02472
0.476 1.19028 1.21445 -0.00427 -0.02948 -0.01434 -0.02362 -0.01947 -0.02441
0.477 1.13718 1.15820 -0.01167 -0.02969 -0.01640 -0.01810 -0.01910 -0.02350
0.478 1.03510 1.05026 -0.01549 -0.02997 -0.02249 -0.02017 -0.01985 -0.02472
0.479 1.15987 1.16229 -0.00755 -0.02826 -0.01317 -0.02017 -0.02228 -0.02365
0.480 1.15770 1.16824 -0.02136 -0.02194 -0.01552 -0.02106 -0.02205 -0.02518
0.481 1.15627 1.17575 -0.02251 -0.02603 -0.01434 -0.02393 -0.02002 -0.02762
0.482 1.22386 1.24954 -0.00969 -0.02805 -0.01645 -0.02219 -0.02078 -0.02441
0.483 1.17641 1.19861 -0.00916 -0.02985 -0.01730 -0.02145 -0.02257 -0.02396
0.484 1.08969 1.12943 -0.00778 -0.02612 -0.01541 -0.02048 -0.01961 -0.02487
0.485 1.05122 1.10440 -0.01030 -0.03159 -0.02151 -0.02298 -0.02106 -0.02426
0.486 1.13307 1.17392 -0.01495 -0.03259 -0.01907 -0.02237 -0.01947 -0.02731
0.487 1.09177 1.15656 -0.01541 -0.02844 -0.01550 -0.01999 -0.02017 -0.02197
0.488 1.02614 1.10428 -0.00069 -0.02887 -0.01552 -0.01981 -0.02103 -0.02380
0.489 1.00211 1.08252 -0.01022 -0.02646 -0.01524 -0.02588 -0.01938 -0.02563
0.490 1.03346 1.12405 -0.01907 -0.02863 -0.01563 -0.02554 -0.01944 -0.02655
0.491 1.12939 1.21890 -0.01137 -0.03003 -0.01599 -0.02353 -0.02028 -0.02625
0.492 1.11957 1.22910 -0.01167 -0.03021 -0.01546 -0.02249 -0.01985 -0.02548
0.493 0.98392 1.09787 -0.01022 -0.03076 -0.01842 -0.02155 -0.02057 -0.02441
0.494 0.97064 1.09271 -0.00755 -0.03024 -0.02184 -0.02054 -0.01926 -0.02457
0.495 0.92186 1.05353 -0.00908 -0.02780 -0.02121 -0.02191 -0.01892 -0.02808
0.496 0.96170 1.09528 -0.00801 -0.02737 -0.01910 -0.02304 -0.01990 -0.02457
0.497 0.98674 1.12762 -0.00816 -0.02890 -0.01953 -0.02197 -0.01988 -0.02319
0.498 0.89999 1.06458 -0.00900 -0.02802 -0.01082 -0.02292 -0.01897 -0.02487
0.499 1.03314 1.17618 -0.00809 -0.02194 -0.01085 -0.01993 -0.02025 -0.02502
0.500 1.06842 1.19580 -0.00778 -0.02191 -0.01530 -0.02072 -0.01979 -0.02487
0.501 0.93480 1.07623 -0.00786 -0.02316 -0.01753 -0.02084 -0.01968 -0.02396
0.502 0.88544 1.02838 -0.00885 -0.02011 -0.02493 -0.02072 -0.01990 -0.02518
0.503 0.86943 1.00949 -0.00908 -0.01706 -0.01802 -0.02057 -0.01924 -0.02716
0.504 0.84900 0.98700 -0.00519 -0.01593 -0.01961 -0.02032 -0.02054 -0.02426
0.505 0.92258 1.03555 -0.00839 -0.01498 -0.01823 -0.02255 -0.01971 -0.02716
0.506 0.98726 1.08636 -0.00938 -0.01480 -0.01669 -0.02167 -0.02026 -0.02701
0.507 0.97021 1.06641 -0.01472 -0.01459 -0.01485 -0.02042 -0.02313 -0.02563
0.508 0.89566 1.03143 -0.01068 -0.01440 -0.01665 -0.02359 -0.01913 -0.02472
0.509 0.83513 0.98764 -0.00999 -0.00983 -0.01488 -0.02060 -0.02078 -0.02502
0.510 1.02403 1.09949 -0.00641 -0.01474 -0.02104 -0.02209 -0.01962 -0.02731
0.511 0.95329 1.02020 -0.00618 -0.01303 -0.01947 -0.02356 -0.02115 -0.02411
0.512 0.93925 1.00211 -0.00977 -0.01691 -0.01662 -0.01981 -0.02049 -0.02472
0.513 1.02367 1.07321 -0.01129 -0.01746 -0.01082 -0.02164 -0.02014 -0.02823
0.514 1.05969 1.10712 -0.01236 -0.01736 -0.01241 -0.02206 -0.02002 -0.02655
0.515 1.10596 1.20111 -0.01060 -0.01544 -0.01555 -0.02237 -0.02173 -0.02518
0.516 1.10301 1.21017 -0.01022 -0.01712 -0.01485 -0.02328 -0.01953 -0.02350
0.517 1.03821 1.07526 -0.01099 -0.01736 -0.01520 -0.02054 -0.01990 -0.02731
0.518 0.99809 1.01224 -0.00839 -0.01767 -0.01540 -0.02213 -0.01880 -0.02533
0.519 0.97578 0.98096 -0.00931 -0.01929 -0.01337 -0.02127 -0.02238 -0.02350
0.520 1.02586 1.03842 -0.01274 -0.02054 -0.01286 -0.02066 -0.02002 -0.02457
0.521 1.30205 1.48886 -0.01266 -0.01727 -0.01022 -0.02328 -0.02011 -0.02441
0.522 1.18022 1.25156 -0.01236 -0.01685 -0.01120 -0.02036 -0.02016 -0.02426
0.523 1.14449 1.18723 -0.00916 -0.01434 -0.01360 -0.01859 -0.01999 -0.02579
0.524 1.07251 1.10318 -0.00671 -0.01743 -0.01511 -0.01801 -0.02037 -0.02563
0.525 1.08722 1.15073 0.00092 -0.01434 -0.01248 -0.01886 -0.02034 -0.02502
0.526 1.19592 1.24826 -0.00496 -0.00702 -0.01628 -0.02020 -0.01871 -0.02762
0.527 1.13734 1.22214 -0.01083 -0.00876 -0.01530 -0.01990 -0.02100 -0.02563
0.528 1.06557 1.14453 -0.01045 -0.01080 -0.01631 -0.01959 -0.02008 -0.02563
0.529 1.02512 1.09283 -0.00793 -0.01013 -0.01584 -0.02451 -0.01962 -0.02777
0.530 1.01895 1.12326 -0.01076 -0.00931 -0.01924 -0.02045 -0.02174 -0.02396
0.531 0.98807 1.08072 -0.00801 -0.00793 -0.02072 -0.02029 -0.02040 -0.02579
0.532 1.03195 1.11456 -0.00511 -0.00769 -0.01840 -0.02139 -0.01981 -0.02716
0.533 0.98421 1.06827 -0.00793 -0.00888 -0.02087 -0.02014 -0.01955 -0.02365
0.534 1.06427 1.12506 -0.00931 -0.00934 -0.02094 -0.02054 -0.01923 -0.02747
0.535 1.01666 1.06259 -0.00832 -0.01437 -0.01875 -0.02100 -0.02074 -0.02747
0.536 0.98318 1.07901 -0.01038 -0.01682 -0.01834 -0.02115 -0.02032 -0.02441
0.537 0.86909 0.95706 -0.01350 -0.01508 -0.01619 -0.02182 -0.01935 -0.02777
0.538 0.89642 0.97159 -0.01602 -0.01340 -0.01865 -0.02066 -0.02177 -0.02396
0.539 0.90407 0.94183 -0.01648 -0.01898 -0.01878 -0.02142 -0.01970 -0.02411
0.540 0.90417 0.87888 -0.01266 -0.02234 -0.01997 -0.02066 -0.02061 -0.02350
0.541 1.00734 1.09668 -0.01015 -0.02173 -0.01988 -0.02213 -0.01952 -0.02548
0.542 0.93861 1.03918 -0.01060 -0.02280 -0.01662 -0.02289 -0.02072 -0.02380
0.543 0.89421 0.97836 -0.00801 -0.02679 -0.01865 -0.02051 -0.01910 -0.02457
0.544 0.89098 0.96909 -0.01251 -0.03348 -0.01506 -0.02087 -0.01955 -0.02533
0.545 0.87932 0.94235 -0.02327 -0.03525 -0.01567 -0.01990 -0.01965 -0.02426
0.546 0.85999 0.94022 -0.02243 -0.02924 -0.01607 -0.02057 -0.02066 -0.02228
0.547 0.88298 0.96503 -0.01007 -0.02972 -0.01225 -0.02414 -0.02029 -0.02411
0.548 0.91220 0.98593 -0.00549 -0.03012 -0.01303 -0.02036 -0.01910 -0.02365
0.549 0.87447 0.94180 -0.01450 -0.03214 -0.01793 -0.02066 -0.01828 -0.02518
0.550 0.86458 0.93347 -0.01419 -0.03262 -0.01239 -0.02045 -0.02115 -0.02396
0.551 0.88110 0.93573 -0.01854 -0.03381 -0.01520 -0.01981 -0.01993 -0.02747
0.552 0.89781 0.92035 -0.01778 -0.03357 -0.01462 -0.02124 -0.01901 -0.02716
0.553 0.96048 1.10126 -0.01030 -0.03006 -0.01607 -0.02078 -0.02002 -0.02625
0.554 0.84117 0.89169 -0.01060 -0.03134 -0.01494 -0.02100 -0.01924 -0.02441
0.555 0.82613 0.86520 -0.00504 -0.03012 -0.01259 -0.02109 -0.01961 -0.02548
0.556 0.87154 0.90265 -0.01816 -0.02786 -0.01888 -0.01834 -0.01895 -0.02777
0.557 0.86475 0.93097 -0.01770 -0.02682 -0.01672 -0.02014 -0.01935 -0.02975
0.558 0.95636 1.07706 -0.02609 -0.02576 -0.01912 -0.02014 -0.02138 -0.02441
0.559 0.88364 0.95020 -0.02457 -0.02356 -0.01630 -0.01843 -0.02054 -0.02502
0.560 0.79616 0.81244 -0.03815 -0.02563 -0.01537 -0.02170 -0.01932 -0.02319
0.561 0.90491 0.93024 -0.00954 -0.02817 -0.01674 -0.02069 -0.02231 -0.02655
0.562 0.96118 1.06848 0.00275 -0.02182 -0.01880 -0.02026 -0.02032 -0.02625
0.563 1.00819 1.09451 -0.00656 -0.01831 -0.02068 -0.02100 -0.01994 -0.02472
0.564 0.94543 1.00070 -0.01984 -0.01825 -0.01872 -0.02136 -0.01927 -0.02502
0.565 0.90192 0.93961 -0.03403 -0.01691 -0.01949 -0.01877 -0.01974 -0.02747
0.566 0.94612 1.01544 -0.02922 -0.01514 -0.01677 -0.02023 -0.01935 -0.02594
0.567 0.95927 1.03122 0.02853 -0.02655 -0.01672 -0.01791 -0.02261 -0.02380
0.568 0.94795 1.01410 0.00061 -0.02274 -0.01845 -0.02115 -0.01941 -0.02487
0.569 0.96640 1.04337 -0.00351 -0.01724 -0.01608 -0.02118 -0.02101 -0.02457
0.570 0.96089 1.03705 -0.00710 -0.01685 -0.01814 -0.01984 -0.02290 -0.02594
0.571 0.96808 1.03586 -0.00786 -0.01950 -0.01619 -0.02072 -0.01929 -0.02380
0.572 0.95030 1.01080 -0.01198 -0.02304 -0.01634 -0.02069 -0.02051 -0.02380
0.573 1.03458 1.11993 -0.03075 -0.02121 -0.01918 -0.02063 -0.01941 -0.02731
0.574 1.04861 1.14429 -0.01419 -0.02203 -0.01724 -0.02039 -0.02090 -0.02640
0.575 1.01212 1.08163 0.00862 -0.02014 -0.01711 -0.01968 -0.02066 -0.02472
0.576 1.00473 1.05548 0.00282 -0.01691 -0.01472 -0.02176 -0.01874 -0.02731
0.577 0.95964 1.01990 0.00023 -0.01721 -0.01355 -0.02072 -0.02106 -0.02640
0.578 0.93257 1.00253 -0.01045 -0.01920 -0.01585 -0.02063 -0.02095 -0.02441
0.579 0.95830 1.01654 -0.00908 -0.02032 -0.01637 -0.02106 -0.02046 -0.02335
0.580 0.98903 1.05365 -0.01076 -0.01779 -0.01854 -0.02118 -0.01910 -0.02457
0.581 0.93713 1.00687 -0.02083 -0.01849 -0.01677 -0.02112 -0.01930 -0.02457
0.582 0.96928 1.03232 -0.02213 -0.01855 -0.01974 -0.02094 -0.02057 -0.02396
0.583 0.96661 1.06006 -0.02045 -0.01965 -0.02153 -0.02179 -0.02110 -0.02640
0.584 1.04718 1.14462 -0.01297 -0.01944 -0.01640 -0.02353 -0.01942 -0.02441
0.585 0.95477 0.98868 -0.01068 -0.01694 -0.01756 -0.02127 -0.02232 -0.02396
0.586 0.91472 0.89474 -0.01328 -0.01639 -0.01955 -0.02097 -0.01997 -0.02396
0.587 0.82597 0.76990 -0.01114 -0.01724 -0.01556 -0.02393 -0.01996 -0.02441
0.588 0.84207 0.84222 -0.01060 -0.01648 -0.01675 -0.02478 -0.01965 -0.02396
0.589 0.98770 1.14035 -0.01778 -0.01419 -0.01903 -0.02158 -0.01950 -0.02716
0.590 1.00858 1.11691 -0.01541 -0.01321 -0.01721 -0.02136 -0.01897 -0.02472
0.591 0.90788 0.88824 -0.01213 -0.01559 -0.01782 -0.02072 -0.02023 -0.02380
0.592 0.98480 1.05460 -0.00885 -0.01498 -0.01550 -0.02151 -0.02164 -0.02640
0.593 0.82170 0.77173 -0.00938 -0.01617 -0.01469 -0.02426 -0.01929 -0.02716
0.594 0.84366 0.75021 0.00504 -0.01620 -0.01320 -0.02167 -0.02010 -0.02441
0.595 1.00682 1.12604 -0.02350 -0.01474 -0.01591 -0.01993 -0.01997 -0.02411
0.596 0.92027 0.93906 -0.00908 -0.01349 -0.01526 -0.02643 -0.01950 -0.02411
0.597 0.96541 0.94394 0.00237 -0.01331 -0.01674 -0.02148 -0.02048 -0.02365
0.598 1.01324 1.09756 -0.01259 -0.01431 -0.01884 -0.02179 -0.01898 -0.02502
0.599 0.95076 1.00192 -0.00923 -0.01678 -0.01556 -0.02017 -0.01978 -0.02396
0.600 1.05365 1.07730 -0.01938 -0.01770 -0.01529 -0.01965 -0.02026 -0.02411
0.601 0.98322 1.03427 -0.02625 -0.01749 -0.01518 -0.02087 -0.01883 -0.02792
0.602 0.88031 0.95328 -0.00389 -0.01495 -0.01755 -0.02151 -0.02023 -0.02457
0.603 0.95183 0.99454 -0.00160 -0.01697 -0.01871 -0.02353 -0.02202 -0.02457
0.604 1.04906 1.08350 -0.01228 -0.01532 -0.01538 -0.02402 -0.02057 -0.02335
0.605 0.99251 1.02728 -0.01968 -0.01675 -0.01663 -0.02457 -0.01976 -0.02457
0.606 0.82596 0.84457 -0.01434 -0.01718 -0.01614 -0.02142 -0.01994 -0.02731
0.607 0.96861 0.99545 -0.01244 -0.01959 -0.01337 -0.02124 -0.01892 -0.02548
0.608 0.91702 0.91089 -0.00366 -0.02045 -0.01222 -0.02005 -0.02029 -0.02441
0.609 0.97150 0.99612 -0.00595 -0.01886 -0.01547 -0.02289 -0.02051 -0.02701
0.610 0.98019 0.99536 -0.01122 -0.01724 -0.01593 -0.02444 -0.01877 -0.02747
0.611 0.95558 1.00537 -0.01205 -0.01846 -0.01796 -0.02124 -0.01999 -0.02563
0.612 0.93518 1.02271 -0.01328 -0.01996 -0.02089 -0.02106 -0.01990 -0.02487
0.613 0.82135 0.85858 -0.01656 -0.02188 -0.01685 -0.02179 -0.01913 -0.02518
0.614 0.79953 0.80478 -0.01038 -0.02051 -0.01640 -0.02386 -0.01965 -0.02426
0.615 0.82967 0.86920 -0.01068 -0.02243 -0.01595 -0.02179 -0.01967 -0.02579
0.616 0.75722 0.76468 -0.00717 -0.02032 -0.01486 -0.02240 -0.01880 -0.02853
0.617 0.73692 0.75742 -0.01305 -0.02017 -0.01511 -0.02072 -0.01965 -0.02548
0.618 0.83572 0.90369 -0.01442 -0.02411 -0.01489 -0.02032 -0.02074 -0.02518
0.619 0.87364 0.95230 -0.01137 -0.02625 -0.01463 -0.02118 -0.01894 -0.02518
0.620 0.78772 0.86279 -0.00381 -0.02512 -0.01508 -0.02295 -0.01938 -0.02472
0.621 0.87047 0.97733 0.01961 -0.02466 -0.01862 -0.01999 -0.02031 -0.02411
0.622 0.90660 1.06198 -0.01213 -0.03043 -0.02003 -0.02240 -0.02061 -0.02380
0.623 0.87401 1.02917 -0.01884 -0.03290 -0.01593 -0.02393 -0.01942 -0.02365
0.624 0.91733 1.06165 -0.01106 -0.03455 -0.01543 -0.02109 -0.02036 -0.02396
0.625 0.78322 0.88217 -0.02037 -0.03104 -0.01924 -0.01721 -0.01971 -0.02838
0.626 0.81902 0.88327 -0.01083 -0.03149 -0.01721 -0.02106 -0.02133 -0.02533
0.627 0.91690 0.94809 -0.01114 -0.03387 -0.01697 -0.01990 -0.02277 -0.02426
0.628 0.91692 1.03888 -0.00717 -0.03714 -0.01552 -0.02353 -0.01892 -0.02518
0.629 0.97044 1.21228 -0.00114 -0.03247 -0.01579 -0.02133 -0.02039 -0.02426
0.630 0.92413 1.03055 -0.00465 -0.03400 -0.01701 -0.01913 -0.02107 -0.02457
0.631 0.99287 1.09210 -0.00717 -0.04028 -0.01556 -0.02109 -0.02058 -0.02396
0.632 0.92572 0.97333 -0.00542 -0.04086 -0.01549 -0.02048 -0.01981 -0.02396
0.633 0.84457 0.84137 -0.01266 -0.03745 -0.01277 -0.01852 -0.01878 -0.02472
0.634 0.59735 0.47903 -0.01984 -0.04001 -0.01337 -0.01801 -0.02159 -0.02670
0.635 0.68430 0.59610 -0.01381 -0.04016 -0.01547 -0.01755 -0.02336 -0.02411
0.636 0.90475 1.03571 -0.01099 -0.03598 -0.01865 -0.01819 -0.01978 -0.02441
0.637 0.95792 1.17609 -0.00381 -0.03372 -0.01506 -0.01874 -0.01949 -0.02686
0.638 0.76947 0.87347 -0.00465 -0.03271 -0.01599 -0.01794 -0.01961 -0.02426
0.639 0.73248 0.73679 -0.01122 -0.03253 -0.01714 -0.02008 -0.01968 -0.02579
0.640 0.73747 0.76038 -0.01656 -0.03491 -0.01483 -0.02145 -0.01952 -0.02350
0.641 0.69800 0.76233 -0.01152 -0.03357 -0.01718 -0.01913 -0.02046 -0.02365
0.642 0.69388 0.70853 -0.00221 -0.03128 -0.01653 -0.01602 -0.01979 -0.02518
0.643 0.71190 0.69012 -0.00824 -0.03479 -0.01537 -0.01904 -0.02205 -0.02350
0.644 0.70343 0.78262 -0.01572 -0.03278 -0.01541 -0.02002 -0.02232 -0.02396
0.645 0.67560 0.75650 -0.02518 -0.02954 -0.01521 -0.02121 -0.01900 -0.02808
0.646 0.61409 0.69809 -0.01282 -0.02606 -0.01634 -0.01947 -0.01968 -0.02548
0.647 0.69106 0.76944 -0.00603 -0.02567 -0.01913 -0.01767 -0.02043 -0.02472
0.648 0.71037 0.74316 -0.01419 -0.02948 -0.01772 -0.02081 -0.02106 -0.02457
0.649 0.70679 0.73889 -0.00313 -0.02829 -0.01874 -0.02271 -0.01932 -0.02411
0.650 0.67078 0.71765 0.00252 -0.02567 -0.02170 -0.02429 -0.01926 -0.02655
0.651 0.74365 0.91629 -0.01244 -0.02518 -0.01749 -0.02240 -0.01973 -0.02640
0.652 0.79459 0.93869 -0.01633 -0.02573 -0.01572 -0.02054 -0.02315 -0.02365
0.653 0.75116 0.85065 -0.01518 -0.02377 -0.01578 -0.02036 -0.02069 -0.02640
0.654 0.64616 0.67484 -0.01358 -0.02859 -0.01526 -0.02075 -0.01964 -0.02747
0.655 0.60207 0.64865 -0.00618 -0.02609 -0.01459 -0.02557 -0.02061 -0.02686
0.656 0.71629 0.87747 -0.00252 -0.02515 -0.01578 -0.02106 -0.02043 -0.02609
0.657 0.51604 0.52774 -0.00694 -0.02429 -0.01958 -0.02570 -0.02136 -0.02563
0.658 0.51474 0.45459 -0.00809 -0.02576 -0.01662 -0.02515 -0.02026 -0.02350
0.659 0.24667 0.07339 -0.01160 -0.02252 -0.01534 -0.02728 -0.01898 -0.02853
0.660 0.49596 0.49133 -0.01373 -0.02689 -0.01285 -0.02640 -0.01961 -0.02579
0.661 0.64394 0.87177 -0.00809 -0.02539 -0.01674 -0.02563 -0.02084 -0.02472
0.662 0.63875 0.84106 -0.00320 -0.02206 -0.01518 -0.02551 -0.01996 -0.02457
0.663 0.54907 0.67914 -0.00771 -0.02432 -0.01591 -0.02863 -0.02048 -0.02518
0.664 0.62607 0.74664 -0.01488 -0.02936 -0.01738 -0.02225 -0.02281 -0.02426
0.665 0.54448 0.58966 -0.02090 -0.02579 -0.01917 -0.02377 -0.02042 -0.02548
0.666 0.57713 0.65320 -0.01640 -0.02612 -0.01019 -0.02402 -0.01971 -0.02396
0.667 0.55923 0.64102 -0.00824 -0.02463 -0.01573 -0.02216 -0.01952 -0.02411
0.668 0.49205 0.49927 -0.01564 -0.02176 -0.01634 -0.02386 -0.01883 -0.02853
0.669 0.52609 0.48907 -0.01549 -0.02365 -0.01718 -0.02380 -0.02246 -0.02487
0.670 0.49559 0.46677 -0.01595 -0.02481 -0.01657 -0.02408 -0.02078 -0.02502
0.671 0.49994 0.41983 -0.01572 -0.02484 -0.01912 -0.02612 -0.02057 -0.02869
0.672 0.48546 0.49808 -0.01305 -0.02426 -0.01448 -0.02322 -0.01996 -0.02487
0.673 0.66989 0.97586 -0.02831 -0.02530 -0.01566 -0.02005 -0.02019 -0.02563
0.674 0.77820 1.02222 -0.00038 -0.02271 -0.01526 -0.02014 -0.02110 -0.02396
0.675 0.60030 0.57733 -0.01328 -0.02621 -0.01578 -0.01950 -0.02002 -0.02472
0.676 0.62932 0.59616 -0.02159 -0.02225 -0.02159 -0.01813 -0.01907 -0.02686
0.677 0.51814 0.39957 -0.00114 -0.01953 -0.01768 -0.01807 -0.02048 -0.02518
0.678 0.58609 0.60938 -0.00381 -0.02216 -0.01968 -0.01810 -0.02110 -0.02396
0.679 0.62941 0.76511 -0.01160 -0.02237 -0.01224 -0.01868 -0.01993 -0.02823
0.680 0.55675 0.55701 -0.01778 -0.02319 -0.01733 -0.01874 -0.02014 -0.02441
0.681 0.48051 0.52014 -0.01862 -0.02264 -0.01949 -0.02341 -0.02060 -0.02441
0.682 0.35846 0.34286 -0.01129 -0.02353 -0.01509 -0.03146 -0.01976 -0.02335
0.683 0.46222 0.44131 -0.00175 -0.02109 -0.01712 -0.02087 -0.02014 -0.02441
0.684 0.59753 0.70111 -0.01854 -0.01685 -0.01938 -0.01520 -0.02011 -0.02533
0.685 0.48271 0.48218 -0.02785 -0.02344 -0.01723 -0.01138 -0.02118 -0.02350
0.686 0.48944 0.53137 -0.01999 -0.02243 -0.01741 -0.01389 -0.02322 -0.02304
0.687 0.61093 0.70947 -0.00870 -0.02264 -0.01674 -0.01758 -0.02087 -0.02411
0.688 0.64195 0.86218 0.02556 -0.02246 -0.01485 -0.02090 -0.01988 -0.02563
0.689 0.47995 0.63068 -0.00618 -0.01981 -0.01611 -0.01791 -0.02049 -0.02457
0.690 0.35649 0.38620 -0.02075 -0.01950 -0.02174 -0.01694 -0.02017 -0.02686
0.691 0.34744 0.32925 -0.02228 -0.02158 -0.01852 -0.01208 -0.02054 -0.02518
0.692 0.37210 0.36951 -0.02045 -0.02277 -0.02010 -0.01126 -0.01892 -0.02747
0.693 0.51254 0.63687 -0.01877 -0.01965 -0.01363 -0.00888 -0.01881 -0.02716
0.694 0.47025 0.60770 -0.01114 -0.02087 -0.01683 -0.00833 -0.02165 -0.02548
0.695 0.45486 0.60049 -0.00694 -0.02039 -0.01517 -0.01773 -0.01912 -0.02762
0.696 0.49573 0.68982 -0.00916 -0.02032 -0.01480 -0.02368 -0.01862 -0.02563
0.697 0.45764 0.58731 -0.01076 -0.02594 -0.01749 -0.01794 -0.02023 -0.02548
0.698 0.34744 0.42862 -0.01129 -0.02277 -0.01862 -0.01801 -0.02025 -0.02518
0.699 0.27817 0.31171 -0.01091 -0.02057 -0.01553 -0.01935 -0.02000 -0.02411
0.700 0.43250 0.41711 -0.01274 -0.01965 -0.01598 -0.01566 -0.01971 -0.02594
0.701 0.45584 0.50870 -0.01541 -0.02182 -0.01411 -0.01730 -0.02090 -0.02426
0.702 0.26636 0.14005 -0.00992 -0.02292 -0.01546 -0.02585 -0.02396 -0.02457
0.703 0.37398 0.34552 -0.00877 -0.02008 -0.01573 -0.02798 -0.02054 -0.02548
0.704 0.32628 0.38785 -0.01328 -0.01962 -0.01495 -0.03394 -0.02014 -0.02518
0.705 0.45335 0.53223 -0.01122 -0.02173 -0.01857 -0.03122 -0.02298 -0.02579
0.706 0.47762 0.53101 -0.01778 -0.02344 -0.01590 -0.03424 -0.01912 -0.02426
0.707 0.46231 0.52396 -0.01335 -0.02493 -0.01788 -0.03009 -0.01909 -0.02579
0.708 0.37657 0.33215 -0.01678 -0.01959 -0.01585 -0.03177 -0.01991 -0.02609
0.709 0.30696 0.21243 -0.01404 -0.02084 -0.01324 -0.02905 -0.02344 -0.02411
0.710 0.29192 0.19446 -0.01648 -0.02243 -0.01427 -0.03522 -0.01999 -0.02579
0.711 0.46080 0.39594 -0.01526 -0.02182 -0.01486 -0.03284 -0.01994 -0.02518
0.712 0.73967 0.91302 -0.03319 -0.02237 -0.01550 -0.02795 -0.02269 -0.02411
0.713 0.76151 0.97360 -0.01793 -0.02563 -0.01622 -0.02905 -0.02051 -0.02396
0.714 0.55621 0.60880 -0.00282 -0.02274 -0.01619 -0.02698 -0.02086 -0.02457
0.715 0.49731 0.52414 0.00389 -0.02377 -0.01672 -0.02515 -0.02002 -0.02762
0.716 0.54321 0.58453 -0.01205 -0.02521 -0.01535 0.00378 -0.02272 -0.02396
0.717 0.46240 0.50375 -0.01839 -0.02399 -0.01601 -0.03421 -0.02090 -0.02777
0.718 0.45450 0.53955 -0.01366 -0.02481 -0.01830 -0.02866 -0.02115 -0.02396
0.719 0.61835 0.80139 -0.01457 -0.02631 -0.01607 -0.02365 -0.02162 -0.02457
0.720 0.66223 0.86429 -0.01266 -0.02710 -0.01521 -0.02380 -0.02151 -0.02441
0.721 0.57938 0.77087 -0.01389 -0.02289 -0.01379 -0.02243 -0.01932 -0.02777
0.722 0.42787 0.56766 -0.01480 -0.02493 -0.01601 -0.03766 -0.01965 -0.02518
0.723 0.42360 0.49011 -0.00839 -0.02481 -0.01529 -0.01620 -0.02034 -0.02426
0.724 0.33101 0.29947 -0.00961 -0.02362 -0.01324 -0.00937 -0.01938 -0.02853
0.725 0.39021 0.39075 -0.00854 -0.02246 -0.01526 -0.01593 -0.01979 -0.02502
0.726 0.40974 0.55756 -0.01152 -0.02206 -0.01639 -0.02335 -0.02003 -0.02487
0.727 0.30179 0.29950 -0.01083 -0.02252 -0.01468 -0.02686 -0.01947 -0.02502
0.728 0.08241 -0.12115 -0.01251 -0.02252 -0.01526 -0.02237 -0.01924 -0.02579
0.729 0.12750 -0.02383 -0.01549 -0.02139 -0.01591 -0.02692 -0.01920 -0.02762
0.730 -0.04601 -0.32980 -0.01106 -0.02097 -0.01633 -0.02597 -0.02069 -0.02518
0.731 -0.18468 -0.41229 -0.01160 -0.01770 -0.01544 -0.02469 -0.02048 -0.02792
0.732 0.46078 0.72012 -0.01144 -0.01736 -0.01553 -0.02139 -0.01970 -0.02411
0.733 0.37411 0.57278 -0.01060 -0.01688 -0.01949 -0.02032 -0.02295 -0.02487
0.734 0.39870 0.57498 -0.01808 -0.01614 -0.01616 -0.02097 -0.02016 -0.02548
0.735 0.30635 0.41098 -0.01900 -0.01590 -0.01595 -0.01862 -0.01985 -0.02487
0.736 0.14539 0.12808 -0.02411 -0.01666 -0.01964 -0.01535 -0.01978 -0.02853
0.737 0.08427 0.00851 -0.01411 -0.02066 -0.01627 -0.01804 -0.01994 -0.02533
0.738 0.12640 0.08008 -0.01122 -0.01999 -0.01657 -0.01550 -0.02115 -0.02655
0.739 0.15363 0.19000 0.00389 -0.01941 -0.01535 -0.01672 -0.01939 -0.02563
0.740 0.29303 0.48926 -0.01152 -0.01724 -0.01973 -0.01752 -0.02255 -0.02609
0.741 0.29544 0.54483 -0.01541 -0.01956 -0.01718 -0.02039 -0.01923 -0.02548
0.742 0.26324 0.39899 -0.02319 -0.02078 -0.01534 -0.01904 -0.02090 -0.02426
0.743 0.16167 0.25833 0.00023 -0.01968 -0.01649 -0.02094 -0.02026 -0.02563
0.744 0.00583 -0.02579 -0.00168 -0.01743 -0.01711 -0.02032 -0.02129 -0.02594
0.745 0.26595 0.36835 -0.01434 -0.01929 -0.01666 -0.01999 -0.02225 -0.02411
0.746 0.22971 0.35156 -0.01465 -0.02194 -0.01610 -0.02621 -0.02026 -0.02518
0.747 0.23155 0.35864 -0.01190 -0.02234 -0.01773 -0.02118 -0.02324 -0.02411
0.748 0.27818 0.39850 -0.00847 -0.02298 -0.01625 -0.02283 -0.01956 -0.02411
0.749 0.02090 -0.14746 -0.00694 -0.02316 -0.01480 -0.02213 -0.02025 -0.02380
0.750 0.18494 0.28806 -0.00862 -0.02203 -0.01669 -0.01987 -0.01987 -0.02487
0.751 0.16695 0.22086 -0.01160 -0.02402 -0.01717 -0.02087 -0.01982 -0.02518
0.752 0.24318 0.33099 -0.01648 -0.02219 -0.01649 -0.02051 -0.02151 -0.02487
0.753 0.11935 0.08350 -0.00801 -0.02298 -0.01469 -0.02380 -0.02092 -0.02533
0.754 0.18314 0.16129 -0.00381 -0.02231 -0.01648 -0.02115 -0.02296 -0.02701
0.755 0.01639 -0.07056 -0.01122 -0.02286 -0.01541 -0.02420 -0.02121 -0.02457
0.756 0.13359 0.12503 -0.01320 -0.02243 -0.01659 -0.02127 -0.01979 -0.02533
0.757 0.17937 0.18304 -0.01640 -0.02414 -0.01556 -0.02051 -0.02112 -0.02579
0.758 0.22319 0.30600 -0.01625 -0.02603 -0.01556 -0.02130 -0.02057 -0.02563
0.759 0.09677 0.00488 -0.01633 -0.02441 -0.01532 -0.02225 -0.02081 -0.02762
0.760 0.22832 0.17392 -0.01488 -0.02521 -0.01639 -0.02026 -0.02261 -0.02457
0.761 -0.06528 -0.24249 -0.01320 -0.02643 -0.01587 -0.01886 -0.02106 -0.02518
0.762 0.13034 0.12781 -0.01114 -0.02728 -0.01538 -0.01666 -0.02109 -0.02472
0.763 0.28433 0.49188 -0.01701 -0.02545 -0.01448 -0.02069 -0.01924 -0.02808
0.764 0.04195 -0.02164 -0.01167 -0.02728 -0.01570 -0.02029 -0.02234 -0.02731
0.765 0.21022 0.18753 -0.01289 -0.02917 -0.01529 -0.02020 -0.02174 -0.02426
0.766 0.15250 0.19446 -0.01671 -0.02844 -0.01523 -0.02356 -0.01968 -0.02777
0.767 0.13838 0.31088 -0.01282 -0.02768 -0.01588 -0.02179 -0.02403 -0.02579
0.768 0.15759 0.24814 -0.01091 -0.02661 -0.01527 -0.01932 -0.02109 -0.02472
0.769 0.06285 -0.05789 -0.01114 -0.03171 -0.01579 -0.01822 -0.02097 -0.02533
0.770 0.03777 -0.06863 -0.01152 -0.02811 -0.01942 -0.02139 -0.01923 -0.02808
0.771 0.11835 0.06934 -0.01320 -0.03015 -0.01540 -0.02051 -0.01950 -0.02548
0.772 0.08636 -0.06799 -0.01465 -0.03018 -0.01566 -0.02518 -0.02319 -0.02502
0.773 0.02892 -0.08987 -0.02037 -0.02887 -0.01550 -0.02847 -0.02003 -0.02853
0.774 0.12857 0.09503 -0.01709 -0.02771 -0.01491 -0.02231 -0.02158 -0.02777
0.775 0.31151 0.51779 -0.01404 -0.02756 -0.01636 -0.02014 -0.02086 -0.02640
0.776 0.28528 0.59875 -0.01419 -0.02869 -0.01550 -0.02402 -0.02127 -0.02457
0.777 0.18097 0.22714 -0.01038 -0.02798 -0.01546 -0.02084 -0.01939 -0.02457
0.778 0.30585 0.38428 -0.01480 -0.02588 -0.01602 -0.02243 -0.01971 -0.02579
0.779 0.22449 0.22577 -0.01389 -0.03070 -0.01581 -0.02097 -0.02315 -0.02396
0.780 0.00591 -0.05447 -0.01839 -0.02866 -0.01543 -0.02017 -0.02019 -0.02533
0.781 0.07785 0.13751 -0.01526 -0.03021 -0.01535 -0.02240 -0.02098 -0.02411
0.782 -0.07169 -0.22595 -0.01289 -0.02786 -0.01668 -0.02353 -0.02046 -0.02609
0.783 -0.31572 -0.75574 -0.00832 -0.02780 -0.01514 -0.02472 -0.02122 -0.02426
0.784 -0.25735 -0.64777 -0.01114 -0.02856 -0.01518 -0.02081 -0.02061 -0.02396
0.785 0.17297 0.13455 -0.01877 -0.02844 -0.01633 -0.01822 -0.01996 -0.02594
0.786 0.67462 1.07422 -0.01389 -0.03036 -0.01706 -0.01755 -0.02049 -0.02365
0.787 0.21681 0.30429 -0.01366 -0.03180 -0.01642 -0.02075 -0.02115 -0.02655
0.788 0.26620 0.47592 -0.01022 -0.03067 -0.01515 -0.02103 -0.02080 -0.02502
0.789 -0.01482 -0.14856 -0.00748 -0.03024 -0.01976 -0.02115 -0.02266 -0.02457
0.790 -0.13857 -0.33804 -0.01526 -0.03220 -0.01602 -0.01953 -0.01958 -0.02472
0.791 0.04477 0.06165 -0.01251 -0.03320 -0.01706 -0.02051 -0.01956 -0.02426
0.792 0.17094 0.18365 -0.01152 -0.03036 -0.01865 -0.02078 -0.01991 -0.02838
0.793 0.02579 -0.00519 -0.00633 -0.03192 -0.01598 -0.02075 -0.02185 -0.02533
0.794 -0.02472 -0.20566 -0.01198 -0.03259 -0.01683 -0.02045 -0.02278 -0.02487
0.795 -0.03758 -0.14667 -0.02090 -0.03116 -0.01576 -0.02094 -0.01952 -0.02808
0.796 -0.19717 -0.25220 -0.01297 -0.03082 -0.01508 -0.02130 -0.01970 -0.02655
0.797 0.01727 -0.04132 -0.00893 -0.02936 -0.01926 -0.02045 -0.02072 -0.02594
0.798 0.13170 0.29840 -0.00816 -0.03250 -0.01607 -0.02454 -0.02000 -0.02426
0.799 -0.10529 -0.29272 -0.01251 -0.03116 -0.01694 -0.02249 -0.02011 -0.02472
0.800 -0.17215 -0.32834 -0.01846 -0.03101 -0.01633 -0.02072 -0.02103 -0.02762
0.801 0.29193 0.66217 -0.01122 -0.03323 -0.01563 -0.02319 -0.02101 -0.02441
0.802 0.01549 0.22961 -0.01266 -0.03119 -0.01599 -0.02274 -0.01990 -0.02777
0.803 -0.05351 -0.11414 -0.01022 -0.03098 -0.01515 -0.02362 -0.02016 -0.02472
0.804 -0.08621 -0.20538 -0.01282 -0.03259 -0.01868 -0.02127 -0.02368 -0.02441
0.805 -0.16376 -0.20151 -0.01427 -0.03479 -0.01602 -0.02682 -0.02020 -0.02441
0.806 -0.31859 -0.32626 -0.01259 -0.02774 -0.01564 -0.02136 -0.02019 -0.02411
0.807 -0.45901 -0.62393 -0.01122 -0.02612 -0.01663 -0.01804 -0.01958 -0.02502
0.808 -0.26239 -0.28494 -0.00565 -0.02777 -0.01572 -0.02615 -0.02327 -0.02380
0.809 0.04346 0.23898 -0.01434 -0.02542 -0.01540 -0.03201 -0.01959 -0.02594
0.810 0.01500 0.22531 -0.01312 -0.02716 -0.01518 -0.02261 -0.01993 -0.02457
0.811 -0.26880 -0.16922 -0.01244 -0.02591 -0.01724 -0.01419 -0.02020 -0.02441
0.812 -0.45178 -0.44458 -0.01381 -0.03061 -0.01468 -0.01190 -0.02074 -0.02472
0.813 -0.34595 -0.28711 -0.01129 -0.02567 -0.01678 -0.01627 -0.01921 -0.02914
0.814 -0.46230 -0.62299 -0.01266 -0.02597 -0.01643 -0.01834 -0.02098 -0.02625
0.815 -0.25616 -0.25616 -0.01106 -0.02341 -0.01614 -0.02026 -0.02078 -0.02640
0.816 -0.83638 -1.18655 -0.00633 -0.02274 -0.01610 -0.02496 -0.01924 -0.02899
0.817 -0.53436 -0.77292 -0.01114 -0.02252 -0.01964 -0.02057 -0.02266 -0.02701
0.818 -0.26297 -0.28543 -0.01160 -0.02206 -0.01605 -0.02191 -0.02116 -0.02502
0.819 0.07780 0.60672 -0.01114 -0.02069 -0.01505 -0.01883 -0.02095 -0.02396
0.820 -0.03886 0.23035 -0.01289 -0.02206 -0.01698 -0.01590 -0.01988 -0.02502
0.821 -0.37218 -0.54962 -0.01137 -0.02029 -0.01711 -0.01770 -0.01920 -0.02426
0.822 -0.49159 -0.82971 -0.01213 -0.01950 -0.01718 -0.01971 -0.02031 -0.02441
0.823 -0.43590 -0.62198 -0.01183 -0.02231 -0.01588 -0.02142 -0.01947 -0.02853
0.824 -0.10542 0.00159 -0.01114 -0.02243 -0.01578 -0.02341 -0.01936 -0.02747
0.825 -0.01912 -0.00247 -0.01221 -0.01920 -0.01976 -0.01971 -0.02283 -0.02731
0.826 -0.04672 -0.07657 -0.01076 -0.01993 -0.01534 -0.02417 -0.01988 -0.02625
0.827 0.15991 0.39520 -0.01106 -0.01868 -0.01506 -0.02325 -0.01967 -0.02457
0.828 0.09798 0.31961 -0.00450 -0.01944 -0.01633 -0.02179 -0.01927 -0.02502
0.829 -0.02966 0.09015 -0.00595 -0.01807 -0.01570 -0.02383 -0.01961 -0.02441
0.830 -0.12959 -0.06042 -0.01328 -0.02051 -0.01550 -0.02103 -0.02046 -0.02594
0.831 -0.13342 -0.11554 -0.01472 -0.02264 -0.01477 -0.02414 -0.01985 -0.02899
0.832 -0.18719 -0.25314 -0.01228 -0.02087 -0.01569 -0.02249 -0.02032 -0.02655
0.833 -0.13008 -0.24414 -0.00626 -0.01953 -0.01657 -0.02170 -0.02274 -0.02609
0.834 -0.38141 -0.64349 -0.01015 -0.01523 -0.01570 -0.02332 -0.02139 -0.02472
0.835 -0.09602 0.04910 -0.01076 -0.01770 -0.01488 -0.02322 -0.02151 -0.02426
0.836 -0.05981 0.06546 -0.01373 -0.01721 -0.01653 -0.02261 -0.01987 -0.02472
0.837 0.04918 0.39307 -0.01236 -0.01810 -0.01575 -0.02188 -0.02132 -0.02518
0.838 -0.47670 -0.53351 -0.00977 -0.02002 -0.01645 -0.02060 -0.02036 -0.02563
0.839 -0.23849 -0.17911 -0.00679 -0.01736 -0.01520 -0.02121 -0.02013 -0.02548
0.840 -0.36638 -0.53577 -0.01114 -0.01709 -0.01561 -0.02133 -0.02013 -0.02502
0.841 -0.61482 -0.87076 -0.00832 -0.01706 -0.01544 -0.02182 -0.02289 -0.02518
0.842 -0.62563 -0.91858 -0.01228 -0.01462 -0.01765 -0.02094 -0.02138 -0.02472
0.843 -0.29427 -0.42343 -0.01404 -0.01694 -0.01498 -0.02170 -0.02130 -0.02472
0.844 -0.29974 -0.32834 -0.01373 -0.01556 -0.01616 -0.02060 -0.02074 -0.02472
0.845 -0.25188 -0.12094 -0.00710 -0.01572 -0.01697 -0.02057 -0.01974 -0.02838
0.846 -0.67619 -1.13959 -0.00938 -0.01837 -0.01668 -0.02051 -0.02252 -0.02502
0.847 -0.80843 -1.22284 -0.01144 -0.01520 -0.01643 -0.02094 -0.02039 -0.02548
0.848 -0.40430 -0.46918 -0.01396 -0.01273 -0.01520 -0.02209 -0.02057 -0.02563
0.849 -0.01894 0.16821 -0.01167 -0.01477 -0.01778 -0.02020 -0.02324 -0.02472
0.850 0.09161 0.39490 -0.01740 -0.01697 -0.01640 -0.02078 -0.02139 -0.02457
0.851 -0.55299 -0.67670 -0.01419 -0.02090 -0.01524 -0.02435 -0.02109 -0.02502
0.852 -0.58122 -0.79504 -0.01488 -0.01764 -0.01649 -0.02118 -0.01912 -0.02701
0.853 -0.24854 -0.16336 -0.00954 -0.01730 -0.01784 -0.02136 -0.01921 -0.02777
0.854 -0.33475 -0.40149 -0.00710 -0.01682 -0.01552 -0.02051 -0.02083 -0.02609
0.855 -0.60461 -0.88800 -0.01442 -0.01538 -0.01689 -0.02261 -0.02167 -0.02701
0.856 -0.46620 -0.68048 -0.01579 -0.01767 -0.01572 -0.02463 -0.01965 -0.02823
0.857 -0.17915 -0.33295 -0.01205 -0.01752 -0.01605 -0.02054 -0.02013 -0.02441
0.858 -0.23587 -0.14572 -0.00961 -0.01962 -0.01663 -0.02039 -0.02000 -0.02686
0.859 0.04010 0.28482 -0.01144 -0.02115 -0.01601 -0.02151 -0.02049 -0.02441
0.860 -0.18884 -0.24042 -0.01602 -0.01813 -0.01845 -0.02234 -0.02010 -0.02625
0.861 -0.41997 -0.63898 -0.01488 -0.01721 -0.01912 -0.02307 -0.02061 -0.02884
0.862 0.07214 0.35205 -0.01236 -0.01785 -0.01720 -0.02124 -0.02083 -0.02472
0.863 -0.13483 -0.11407 -0.01434 -0.01862 -0.01572 -0.02057 -0.02116 -0.02411
0.864 -0.09526 0.17673 -0.01236 -0.01785 -0.01578 -0.01804 -0.02130 -0.02426
0.865 -0.25536 -0.31747 -0.01572 -0.01859 -0.01567 -0.02225 -0.02074 -0.02563
0.866 -0.01273 -0.10974 -0.01007 -0.02005 -0.01706 -0.02151 -0.02316 -0.02502
0.867 -0.53366 -0.87057 -0.00404 -0.01746 -0.01996 -0.02182 -0.02283 -0.02502
0.868 -0.41367 -0.66946 -0.01366 -0.01508 -0.01691 -0.02097 -0.01999 -0.02411
0.869 -0.11275 -0.08896 -0.01770 -0.01791 -0.01482 -0.02029 -0.01971 -0.02548
0.870 -0.12122 -0.01151 -0.01183 -0.01761 -0.01837 -0.02017 -0.02063 -0.02609
0.871 -0.17404 -0.13828 -0.01503 -0.01733 -0.01646 -0.02289 -0.01932 -0.02640
0.872 -0.16188 -0.06860 -0.01450 -0.01816 -0.01604 -0.02127 -0.02165 -0.02502
0.873 -0.17870 -0.05371 -0.01472 -0.01859 -0.01634 -0.02118 -0.02377 -0.02487
0.874 -0.52716 -0.86172 -0.01297 -0.01794 -0.01550 -0.02554 -0.02002 -0.02518
0.875 -0.51314 -0.69604 -0.00923 -0.01767 -0.01614 -0.02216 -0.02119 -0.02777
0.876 -0.45828 -0.52960 -0.01129 -0.01733 -0.01860 -0.02020 -0.02380 -0.02487
0.877 -0.47394 -0.32803 -0.01549 -0.01981 -0.01645 -0.01892 -0.01979 -0.02579
0.878 -0.83376 -1.18042 -0.02243 -0.02121 -0.01511 -0.02399 -0.02155 -0.02563
0.879 -0.50146 -0.57150 -0.02205 -0.01932 -0.01614 -0.02209 -0.01999 -0.02594
0.880 -0.43109 -0.31564 -0.00877 -0.01968 -0.01640 -0.02417 -0.01935 -0.02838
0.881 -0.05394 0.24380 0.00359 -0.02054 -0.01576 -0.02179 -0.01956 -0.02548
0.882 -0.31294 -0.16541 -0.01198 -0.01984 -0.01593 -0.02066 -0.02325 -0.02594
0.883 -0.71671 -0.78192 -0.01953 -0.02063 -0.01569 -0.02145 -0.01941 -0.02930
0.884 -1.09900 -1.55099 -0.01869 -0.02100 -0.01500 -0.02228 -0.01978 -0.02792
0.885 -0.92078 -1.24597 -0.01762 -0.02109 -0.01936 -0.02026 -0.02209 -0.02640
0.886 -0.49782 -0.40515 -0.00977 -0.02167 -0.01611 -0.02130 -0.01987 -0.02457
0.887 -0.21159 0.10541 -0.02022 -0.02634 -0.01707 -0.02356 -0.02100 -0.02457
0.888 -0.41248 -0.17285 -0.01587 -0.02301 -0.01994 -0.02161 -0.01936 -0.02792
0.889 -0.61621 -0.50021 -0.00671 -0.02240 -0.01756 -0.02090 -0.01984 -0.02426
0.890 -0.61458 -0.58978 -0.01740 -0.02432 -0.01624 -0.02023 -0.02147 -0.02335
0.891 -0.53735 -0.53128 0.01411 -0.02243 -0.01591 -0.02371 -0.02039 -0.02777
0.892 -0.68114 -0.80139 -0.00031 -0.02325 -0.01752 -0.02222 -0.02225 -0.02426
0.893 -0.58427 -0.67413 -0.00877 -0.02533 -0.01979 -0.02124 -0.02367 -0.02411
0.894 -0.71228 -0.91211 -0.01282 -0.02594 -0.01741 -0.02029 -0.02182 -0.02457
0.895 -0.64342 -0.75726 -0.02861 -0.02863 -0.01654 -0.02393 -0.02124 -0.02411
0.896 -0.49991 -0.39401 -0.02228 -0.02576 -0.01657 -0.02286 -0.02072 -0.02777
0.897 -0.61369 -0.82950 -0.01205 -0.02707 -0.01544 -0.02158 -0.02217 -0.02502
0.898 -0.18019 0.02655 -0.00587 -0.02728 -0.01724 -0.02090 -0.02225 -0.02426
0.899 -0.00281 0.10608 -0.00710 -0.02988 -0.01596 -0.02628 -0.02028 -0.02548
0.900 -0.27483 0.02478 -0.00389 -0.02768 -0.01593 -0.02338 -0.02075 -0.02655
0.901 -0.74921 -0.82822 -0.00977 -0.02606 -0.01791 -0.02554 -0.02194 -0.02487
0.902 -0.69215 -0.94836 -0.01640 -0.02853 -0.01567 -0.02646 -0.02158 -0.02502
0.903 -0.47935 -0.51917 -0.00885 -0.02814 -0.01675 -0.02228 -0.02106 -0.02472
0.904 -0.37753 -0.54065 -0.00893 -0.02917 -0.01903 -0.02249 -0.01939 -0.02548
0.905 -0.57536 -0.72241 -0.01175 -0.03052 -0.01585 -0.02142 -0.02052 -0.02472
0.906 -0.37936 -0.38116 -0.01534 -0.03012 -0.01604 -0.02097 -0.02216 -0.02563
0.907 -0.28499 -0.13867 -0.02213 -0.02933 -0.01636 -0.02472 -0.02058 -0.02884
0.908 -0.52890 -0.49084 -0.01808 -0.02847 -0.01532 -0.02185 -0.01999 -0.02655
0.909 -0.14703 0.08994 -0.01465 -0.02689 -0.01668 -0.02185 -0.02177 -0.02609
0.910 -0.34338 -0.33411 -0.00946 -0.03024 -0.01572 -0.02164 -0.02098 -0.02441
0.911 -0.46663 -0.64987 -0.00824 -0.02985 -0.01514 -0.02109 -0.02069 -0.02426
0.912 -0.64662 -0.76523 -0.01030 -0.02792 -0.01646 -0.02219 -0.01904 -0.02563
0.913 -0.73235 -0.81216 -0.01724 -0.03030 -0.01585 -0.02371 -0.01952 -0.02594
0.914 -0.50963 -0.49197 -0.01549 -0.03333 -0.01591 -0.02100 -0.02086 -0.02548
0.915 -0.76012 -1.06784 -0.00183 -0.02924 -0.01607 -0.02161 -0.01953 -0.02518
0.916 -0.78278 -0.98114 -0.00526 -0.02582 -0.01604 -0.02097 -0.02238 -0.02487
0.917 -0.23126 0.06183 -0.01228 -0.02548 -0.01663 -0.02203 -0.02115 -0.02472
0.918 -0.15115 0.13559 -0.01625 -0.03024 -0.01598 -0.02313 -0.01944 -0.02472
0.919 -0.41759 -0.39365 -0.01427 -0.02798 -0.01938 -0.02121 -0.02013 -0.02853
0.920 -0.79146 -0.90164 -0.01144 -0.02753 -0.01590 -0.02164 -0.01959 -0.02686
0.921 -0.60538 -0.58600 -0.01167 -0.02975 -0.01532 -0.02368 -0.02350 -0.02502
0.922 -0.54927 -0.54117 -0.01160 -0.02750 -0.01546 -0.02405 -0.02022 -0.02625
0.923 -0.33595 -0.22849 -0.00885 -0.02615 -0.01486 -0.02341 -0.02090 -0.02518
0.924 -0.58432 -0.65256 -0.01122 -0.02536 -0.01624 -0.02176 -0.02029 -0.02472
0.925 -0.74387 -0.81952 -0.01205 -0.02594 -0.01654 -0.02533 -0.02058 -0.02609
0.926 -0.41692 -0.29587 -0.01068 -0.02814 -0.01529 -0.02289 -0.02051 -0.02518
0.927 -0.40585 -0.35855 -0.01160 -0.02570 -0.01659 -0.02103 -0.01973 -0.02823
0.928 -0.39694 -0.32660 -0.01213 -0.02795 -0.01581 -0.02066 -0.02176 -0.02533
0.929 -0.10648 0.28610 -0.01244 -0.02673 -0.01666 -0.02017 -0.01996 -0.02655
0.930 -0.31734 -0.06247 -0.01198 -0.02649 -0.01599 -0.02481 -0.02075 -0.02869
0.931 -0.46501 -0.50690 -0.00854 -0.02310 -0.01790 -0.02426 -0.02177 -0.02716
0.932 -0.80280 -1.10638 -0.01137 -0.02420 -0.01694 -0.02423 -0.02000 -0.02625
0.933 -0.70647 -0.83905 -0.01091 -0.02579 -0.01546 -0.01868 -0.02164 -0.02518
0.934 -0.90353 -1.18839 -0.01343 -0.02481 -0.01750 -0.02222 -0.01985 -0.02686
0.935 -0.85623 -1.34216 -0.01198 -0.02475 -0.01755 -0.02081 -0.02080 -0.02518
0.936 -0.52994 -0.73904 -0.01068 -0.02664 -0.01563 -0.02032 -0.02327 -0.02411
0.937 -0.04761 0.34189 -0.01457 -0.02716 -0.01569 -0.02374 -0.02029 -0.02502
0.938 -0.39769 -0.40030 -0.01122 -0.02399 -0.01613 -0.02341 -0.02156 -0.02487
0.939 -0.94659 -1.32202 -0.01289 -0.02283 -0.01901 -0.02048 -0.02312 -0.02457
0.940 -0.50871 -0.59525 -0.01122 -0.02481 -0.01813 -0.01996 -0.02083 -0.02609
0.941 -0.55423 -0.71542 -0.00595 -0.02545 -0.01611 -0.02466 -0.02109 -0.02457
0.942 -0.78096 -0.86475 -0.01106 -0.02469 -0.01556 -0.02084 -0.02087 -0.02441
0.943 -0.66899 -0.59085 -0.01678 -0.02222 -0.01704 -0.02072 -0.02026 -0.02563
0.944 -0.64029 -0.76459 -0.00969 -0.02524 -0.01595 -0.02194 -0.02245 -0.02548
0.945 -0.25797 -0.09088 -0.00854 -0.02655 -0.01671 -0.02014 -0.02113 -0.02426
0.946 -0.11723 0.17416 -0.00977 -0.02380 -0.01570 -0.02182 -0.02011 -0.02548
0.947 -0.33519 -0.28253 -0.01190 -0.02225 -0.01839 -0.02127 -0.02332 -0.02441
0.948 -0.59091 -0.68561 -0.01518 -0.02383 -0.01660 -0.02429 -0.02097 -0.02472
0.949 -0.96442 -1.02441 -0.01183 -0.02597 -0.01558 -0.02390 -0.02151 -0.02472
0.950 -0.82846 -0.87943 -0.01915 -0.02359 -0.01947 -0.02295 -0.02031 -0.02548
0.951 -0.96561 -1.22702 -0.00778 -0.02582 -0.01764 -0.02170 -0.02209 -0.02487
0.952 -0.48448 -0.27292 -0.00122 -0.02267 -0.01587 -0.02167 -0.02069 -0.02518
0.953 -0.38715 -0.10056 -0.00534 -0.02258 -0.01527 -0.02148 -0.01930 -0.02747
0.954 -0.69539 -0.48779 -0.01007 -0.02249 -0.01640 -0.02368 -0.02393 -0.02655
0.955 -0.62077 -0.81488 -0.01381 -0.02319 -0.01653 -0.02353 -0.02150 -0.02625
0.956 -0.37566 -0.26083 -0.01068 -0.02573 -0.01645 -0.02332 -0.01974 -0.02472
0.957 -0.41205 -0.26160 -0.01770 -0.02365 -0.01965 -0.02249 -0.01953 -0.02823
0.958 -0.95137 -1.07626 -0.01892 -0.02502 -0.01714 -0.02084 -0.02124 -0.02487
0.959 -1.19019 -1.39294 -0.01091 -0.02209 -0.01556 -0.02090 -0.02051 -0.02441
0.960 -0.70337 -0.85446 -0.01472 -0.02014 -0.01601 -0.02487 -0.01965 -0.02548
0.961 -0.47247 -0.34222 0.00198 -0.02243 -0.01833 -0.02090 -0.02054 -0.02655
0.962 -0.70053 -0.62903 -0.00526 -0.02222 -0.01762 -0.02039 -0.01988 -0.02640
0.963 -0.75935 -0.81342 -0.01076 -0.02347 -0.01524 -0.02219 -0.01971 -0.02502
0.964 -0.80280 -0.79153 -0.01488 -0.02267 -0.01869 -0.01877 -0.01974 -0.02518
0.965 -0.56583 -0.45862 -0.01129 -0.02216 -0.01657 -0.01910 -0.02000 -0.02563
0.966 -0.33597 -0.24643 -0.01404 -0.02094 -0.01582 -0.02051 -0.02045 -0.02457
0.967 -0.55379 -0.63611 -0.01373 -0.02200 -0.01567 -0.02118 -0.02087 -0.02502
0.968 -0.68410 -0.76584 -0.01434 -0.02258 -0.01526 -0.01929 -0.02200 -0.02502
0.969 -0.40298 -0.16296 -0.01221 -0.02130 -0.01694 -0.01752 -0.02269 -0.02472
0.970 -0.70509 -0.61179 -0.01122 -0.02295 -0.01546 -0.02185 -0.02028 -0.02548
0.971 -0.65906 -0.68573 -0.00679 -0.02005 -0.01851 -0.02072 -0.02002 -0.02716
0.972 -0.74751 -0.84360 -0.00603 -0.02011 -0.01642 -0.01877 -0.02058 -0.02731
0.973 -0.94217 -0.95337 -0.01122 -0.02103 -0.01622 -0.01416 -0.02129 -0.02533
0.974 -0.80559 -0.86462 -0.01190 -0.01984 -0.01634 -0.02078 -0.01956 -0.02670
0.975 -0.72284 -0.72614 -0.01518 -0.02005 -0.01729 -0.01959 -0.02008 -0.02701
0.976 -0.45554 -0.43829 -0.01503 -0.02084 -0.01875 -0.01819 -0.02055 -0.02792
0.977 -0.77292 -0.81802 -0.01106 -0.02335 -0.01633 -0.02628 -0.02011 -0.02731
0.978 -1.06383 -1.22607 -0.00900 -0.02240 -0.01625 -0.02148 -0.01987 -0.02991
0.979 -1.31477 -1.75757 -0.00916 -0.02316 -0.01634 -0.01892 -0.02217 -0.02563
0.980 -1.04967 -1.28693 -0.01320 -0.02063 -0.01582 -0.02170 -0.02164 -0.02686
0.981 -1.02727 -1.03064 -0.01381 -0.02017 -0.01653 -0.02426 -0.01996 -0.02716
0.982 -1.10631 -1.09610 -0.01328 -0.02148 -0.01967 -0.02090 -0.02193 -0.02655
0.983 -1.02249 -1.11694 -0.01122 -0.02225 -0.01694 -0.02347 -0.01996 -0.02487
0.984 -0.52304 -0.48752 -0.01083 -0.02325 -0.01691 -0.02704 -0.02055 -0.02518
0.985 -0.96581 -1.09070 -0.01297 -0.02164 -0.01970 -0.02277 -0.02083 -0.02777
0.986 -0.92662 -0.98074 -0.01343 -0.01999 -0.01779 -0.02243 -0.02084 -0.02533
0.987 -1.16867 -1.30920 -0.01266 -0.02319 -0.01701 -0.02179 -0.02057 -0.02472
0.988 -1.03690 -1.14972 -0.01228 -0.02258 -0.01550 -0.02499 -0.02112 -0.02533
0.989 -1.14996 -1.49246 -0.01221 -0.02286 -0.01994 -0.02060 -0.02200 -0.02487
0.990 -1.10870 -1.29373 -0.01160 -0.02295 -0.01587 -0.02399 -0.02148 -0.02426
0.991 -0.76353 -0.59598 -0.01190 -0.02280 -0.01837 -0.02310 -0.02036 -0.02441
0.992 -0.35129 0.03391 -0.01442 -0.02100 -0.01727 -0.02222 -0.01974 -0.02487
0.993 -0.64201 -0.38416 -0.01183 -0.02350 -0.01738 -0.02090 -0.02116 -0.02518
0.994 -1.07404 -1.15891 -0.01373 -0.02197 -0.01682 -0.02264 -0.02106 -0.02426
0.995 -0.95560 -1.05960 -0.01129 -0.02252 -0.01704 -0.02255 -0.02032 -0.02518
0.996 -0.49231 -0.38159 -0.01244 -0.02222 -0.01915 -0.02191 -0.02219 -0.02502
0.997 -0.93655 -1.08594 -0.01137 -0.02502 -0.01663 -0.02536 -0.02196 -0.02487
0.998 -0.82840 -0.91998 -0.01701 -0.02322 -0.01689 -0.02228 -0.02002 -0.02731
0.999 -0.81364 -0.70898 -0.00946 -0.02280 -0.01570 -0.02246 -0.02216 -0.02487
1.000 -0.76961 -0.36591 -0.01373 -0.02515 -0.01733 -0.02170 -0.02161 -0.02579
1.001 -1.21730 -1.00754 -0.01450 -0.02258 -0.01624 -0.02390 -0.02103 -0.02731
1.002 -0.72461 -0.76703 -0.01175 -0.02246 -0.01712 -0.02444 -0.02376 -0.02640
1.003 -0.65662 -0.80081 -0.01099 -0.02295 -0.01645 -0.02515 -0.02194 -0.02533
1.004 -0.74640 -0.57620 -0.01175 -0.02319 -0.01733 -0.02115 -0.01970 -0.02457
1.005 -1.08336 -1.13809 -0.01511 -0.02246 -0.01714 -0.02118 -0.02045 -0.02914
1.006 -1.47729 -1.72794 -0.01183 -0.02368 -0.01620 -0.02167 -0.02318 -0.02548
1.007 -0.79561 -0.62158 -0.01289 -0.02469 -0.01555 -0.02209 -0.01991 -0.02609
1.008 -1.07892 -1.04706 -0.01404 -0.02359 -0.01520 -0.02472 -0.02094 -0.02716
1.009 -1.49907 -1.71683 -0.01244 -0.02240 -0.01671 -0.02185 -0.02295 -0.02487
1.010 -0.68918 -0.76645 -0.01091 -0.02509 -0.01559 -0.02435 -0.01982 -0.02502
1.011 -0.72446 -0.76746 -0.01091 -0.02371 -0.01785 -0.02295 -0.01993 -0.02457
1.012 -1.07893 -0.99176 -0.01587 -0.02258 -0.01862 -0.02252 -0.01936 -0.02548
1.013 -1.31607 -1.44174 -0.01152 -0.02368 -0.01775 -0.02094 -0.02228 -0.02441
1.014 -1.13269 -1.17844 -0.01328 -0.02264 -0.01672 -0.02081 -0.02077 -0.02426
1.015 -0.86873 -0.87161 -0.00984 -0.02249 -0.01598 -0.02216 -0.02090 -0.02579
1.016 -0.40936 -0.23706 -0.00847 -0.02295 -0.01669 -0.02075 -0.02144 -0.02487
1.017 -0.31560 0.05524 -0.01282 -0.02240 -0.01689 -0.02115 -0.01988 -0.02426
1.018 -0.67627 -0.46021 -0.01266 -0.02551 -0.01595 -0.02182 -0.02106 -0.02411
1.019 -0.61519 -0.61395 -0.01297 -0.02313 -0.01653 -0.02075 -0.02007 -0.02365
1.020 -0.78123 -0.85394 -0.01450 -0.02228 -0.01839 -0.02158 -0.02016 -0.02853
1.021 -0.85686 -0.98413 -0.00893 -0.02646 -0.01732 -0.02081 -0.02069 -0.02518
1.022 -0.62637 -0.44223 -0.00885 -0.02414 -0.01585 -0.02103 -0.02043 -0.02502
1.023 -0.53822 -0.28418 -0.01183 -0.02264 -0.01601 -0.02472 -0.02005 -0.02579
1.024 -0.40865 -0.21027 -0.01114 -0.02304 -0.01738 -0.02112 -0.02228 -0.02686
1.025 -0.35858 -0.06897 -0.01167 -0.02286 -0.01662 -0.02066 -0.01967 -0.02670
1.026 -0.61372 -0.49399 -0.01068 -0.02310 -0.01581 -0.02206 -0.02045 -0.02472
1.027 -1.08455 -1.19321 -0.01060 -0.02451 -0.01558 -0.02158 -0.01906 -0.02487
1.028 -0.97603 -1.01013 -0.01236 -0.02267 -0.01915 -0.02075 -0.01863 -0.02777
1.029 -1.02740 -1.16199 -0.01266 -0.02261 -0.01591 -0.02118 -0.01833 -0.02747
1.030 -0.98648 -1.19016 -0.01106 -0.02332 -0.01591 -0.02151 -0.02043 -0.02518
1.031 -0.88129 -0.88351 -0.01167 -0.02255 -0.01709 -0.02301 -0.02071 -0.02762
1.032 -0.65387 -0.42996 -0.01244 -0.02258 -0.01587 -0.02454 -0.02020 -0.02731
1.033 -0.98010 -0.89737 -0.01251 -0.02222 -0.01665 -0.02130 -0.02232 -0.02518
1.034 -1.04872 -0.96033 -0.01205 -0.02203 -0.01721 -0.02179 -0.02165 -0.02502
1.035 -1.38828 -1.55783 -0.01183 -0.02139 -0.01613 -0.02438 -0.02148 -0.02487
1.036 -1.21744 -1.28876 -0.01160 -0.02289 -0.01781 -0.02271 -0.02094 -0.02686
1.037 -1.31741 -1.39850 -0.01534 -0.02209 -0.01888 -0.02124 -0.02017 -0.02777
1.038 -1.54604 -1.70752 -0.01221 -0.02188 -0.01797 -0.02185 -0.02045 -0.02472
1.039 -1.47450 -1.65356 -0.01259 -0.02060 -0.01686 -0.02081 -0.02054 -0.02563
1.040 -1.15355 -1.13065 -0.01099 -0.02133 -0.01579 -0.02377 -0.01921 -0.02777
1.041 -1.26193 -1.45816 -0.01137 -0.02200 -0.01654 -0.02304 -0.01924 -0.02533
1.042 -0.94545 -0.97006 -0.01228 -0.01968 -0.01953 -0.02142 -0.02206 -0.02838
1.043 -0.99097 -0.64767 -0.01175 -0.02020 -0.01540 -0.02225 -0.02008 -0.02792
1.044 -1.13118 -0.83597 -0.01213 -0.02069 -0.01828 -0.02151 -0.01938 -0.02487
1.045 -1.08014 -1.04333 -0.01495 -0.02234 -0.01973 -0.02127 -0.01927 -0.02838
1.046 -1.10014 -1.02139 -0.01198 -0.02307 -0.01753 -0.02127 -0.02280 -0.02579
1.047 -0.89575 -0.82706 -0.01137 -0.02066 -0.01569 -0.02045 -0.02176 -0.02686
1.048 -1.19199 -1.01407 -0.01228 -0.02039 -0.01572 -0.02448 -0.02087 -0.02747
1.049 -1.20378 -0.92670 -0.01266 -0.02170 -0.01970 -0.02151 -0.02383 -0.02594
1.050 -0.90569 -0.61530 -0.01205 -0.02103 -0.01788 -0.02274 -0.02174 -0.02548
1.051 -0.98343 -0.88419 -0.01175 -0.02084 -0.01741 -0.02155 -0.02162 -0.02457
1.052 -1.03085 -1.02316 -0.01488 -0.01965 -0.01794 -0.02237 -0.02325 -0.02686
1.053 -1.58685 -1.96674 -0.01320 -0.02026 -0.01759 -0.02109 -0.02406 -0.02640
1.054 -1.25513 -1.48578 -0.01167 -0.02292 -0.01756 -0.02191 -0.02608 -0.02396
1.055 -0.76196 -0.69537 -0.01320 -0.02090 -0.01706 -0.02194 -0.02327 -0.02396
1.056 -0.87625 -0.55051 -0.01724 -0.02054 -0.01587 -0.02188 -0.02289 -0.02502
1.057 -0.95459 -0.60263 -0.01747 -0.02258 -0.01799 -0.02084 -0.02527 -0.02457
1.058 -0.92690 -0.82953 -0.01389 -0.02213 -0.01608 -0.02264 -0.02370 -0.02243
1.059 -1.29051 -1.38864 -0.00587 -0.02289 -0.01541 -0.02353 -0.02557 -0.02182
1.060 -1.06627 -1.06299 -0.01190 -0.02237 -0.01653 -0.02264 -0.02214 -0.02258
1.061 -1.31120 -1.65155 -0.01396 -0.02319 -0.01575 -0.02182 -0.02678 -0.01953
1.062 -0.90923 -0.79431 -0.01572 -0.02301 -0.01602 -0.02142 -0.02534 -0.01892
1.063 -0.59731 -0.51642 -0.01488 -0.02280 -0.01584 -0.02200 -0.02533 -0.02029
1.064 -0.73224 -0.68738 -0.01480 -0.02023 -0.01567 -0.02466 -0.02437 -0.02029
1.065 -1.07660 -1.11404 -0.01556 -0.02240 -0.01515 -0.02158 -0.02640 -0.02213
1.066 -0.86436 -0.84991 -0.01755 -0.02295 -0.01625 -0.02368 -0.02446 -0.01938
1.067 -0.52367 -0.18008 -0.01175 -0.02356 -0.01537 -0.02094 -0.02414 -0.01892
1.068 -0.87061 -0.78680 -0.01022 -0.01968 -0.01709 -0.01892 -0.02325 -0.01572
1.069 -1.16527 -1.25342 -0.01167 -0.02029 -0.01613 -0.02203 -0.02446 -0.01724
1.070 -0.90880 -0.80994 -0.01144 -0.02109 -0.01599 -0.02170 -0.02379 -0.01587
1.071 -0.80936 -0.44449 -0.01961 -0.02032 -0.01666 -0.02417 -0.02043 -0.01968
1.072 -0.67442 -0.27109 -0.01221 -0.02246 -0.01585 -0.02347 -0.01968 -0.02029
1.073 -0.92920 -0.84296 -0.01274 -0.02277 -0.01918 -0.02145 -0.02086 -0.01709
1.074 -1.02443 -1.03586 -0.01190 -0.02191 -0.01756 -0.02103 -0.02058 -0.01953
1.075 -1.22130 -1.34344 -0.00603 -0.02158 -0.01674 -0.02225 -0.01994 -0.01923
1.076 -1.23672 -1.45273 -0.00862 -0.02069 -0.01834 -0.02173 -0.01729 -0.01938
1.077 -1.21182 -1.45456 -0.01266 -0.01862 -0.01889 -0.02106 -0.01701 -0.02335
1.078 -0.96358 -0.76346 -0.01396 -0.02328 -0.01772 -0.02087 -0.01825 -0.02335
1.079 -1.18768 -0.85403 -0.01595 -0.02277 -0.01984 -0.02304 -0.01816 -0.02411
1.080 -1.11429 -0.84055 -0.01595 -0.02264 -0.01588 -0.02448 -0.01735 -0.02548
1.081 -1.13820 -1.01877 -0.01556 -0.02261 -0.01799 -0.02127 -0.01791 -0.02441
1.082 -1.39330 -1.26495 -0.01160 -0.02203 -0.01959 -0.02170 -0.01822 -0.02457
1.083 -1.39606 -1.41931 -0.00763 -0.02298 -0.01682 -0.02164 -0.01495 -0.02533
1.084 -1.29451 -1.30322 -0.01167 -0.02341 -0.01698 -0.02185 -0.01556 -0.02731
1.085 -1.34610 -1.50076 -0.01022 -0.02246 -0.01988 -0.02170 -0.01483 -0.03052
1.086 -1.15804 -1.20712 -0.01190 -0.02280 -0.01744 -0.02151 -0.01521 -0.02777
1.087 -1.43057 -1.33429 -0.01274 -0.02350 -0.01772 -0.02081 -0.01837 -0.03021
1.088 -1.26224 -0.98553 -0.01518 -0.02386 -0.01625 -0.02164 -0.01671 -0.03021
1.089 -1.18280 -0.84811 -0.01328 -0.02356 -0.01624 -0.02106 -0.01857 -0.02884
1.090 -1.21878 -1.16678 -0.01640 -0.02289 -0.01712 -0.02063 -0.01807 -0.03052
1.091 -0.97055 -0.90005 -0.01373 -0.02423 -0.01735 -0.02121 -0.01726 -0.03006
1.092 -1.08537 -0.91425 -0.01099 -0.02588 -0.01598 -0.02258 -0.01750 -0.02991
1.093 -1.22072 -0.85275 -0.01083 -0.02444 -0.01627 -0.02127 -0.01765 -0.03052
1.094 -1.07735 -0.75516 -0.01480 -0.02310 -0.01907 -0.02151 -0.01697 -0.03113
1.095 -1.10913 -1.06546 -0.01221 -0.02524 -0.01797 -0.01913 -0.01999 -0.03021
1.096 -1.44057 -1.60474 -0.01274 -0.02496 -0.01624 -0.02075 -0.02095 -0.02762
1.097 -1.36797 -1.65921 -0.01518 -0.02402 -0.01604 -0.02231 -0.01999 -0.02991
1.098 -1.22731 -1.37646 -0.01816 -0.02502 -0.01622 -0.02243 -0.02029 -0.02823
1.099 -1.14690 -0.99786 -0.00694 -0.02298 -0.01978 -0.02209 -0.02090 -0.02777
1.100 -0.84671 -0.39404 -0.00656 -0.02466 -0.01669 -0.02176 -0.01988 -0.02731
1.101 -0.71072 -0.33191 -0.01190 -0.02539 -0.01546 -0.02130 -0.02097 -0.02686
1.102 -0.96228 -0.80118 -0.01518 -0.02481 -0.01711 -0.02115 -0.01982 -0.02823
1.103 -1.23247 -1.26547 -0.01251 -0.02725 -0.01761 -0.02136 -0.01982 -0.02426
1.104 -1.15819 -1.31284 -0.01282 -0.02484 -0.01598 -0.02100 -0.02126 -0.02441
1.105 -1.08461 -1.00177 -0.01472 -0.02560 -0.01656 -0.02490 -0.01981 -0.02762
1.106 -0.99463 -0.83905 -0.01282 -0.02438 -0.01718 -0.02097 -0.02094 -0.02594
1.107 -1.04497 -0.93658 -0.01198 -0.02628 -0.01595 -0.02463 -0.02167 -0.02472
1.108 -1.00053 -0.88229 -0.01083 -0.02509 -0.01616 -0.02213 -0.01993 -0.02533
1.109 -1.14789 -0.96701 -0.01526 -0.02356 -0.01671 -0.02267 -0.02061 -0.02792
1.110 -1.18053 -1.01416 -0.01152 -0.02850 -0.01622 -0.02075 -0.02118 -0.02411
1.111 -1.37837 -1.46729 -0.01213 -0.02731 -0.01628 -0.02127 -0.02075 -0.02716
1.112 -1.32004 -1.43466 -0.01251 -0.02658 -0.01616 -0.02362 -0.02196 -0.02625
1.113 -0.97141 -1.10315 -0.01183 -0.02530 -0.01715 -0.02185 -0.02092 -0.02533
1.114 -1.38618 -1.23453 -0.01160 -0.02603 -0.01654 -0.02359 -0.02013 -0.02533
1.115 -1.47299 -1.32474 -0.01221 -0.02829 -0.01639 -0.02213 -0.02065 -0.02350
1.116 -1.55644 -1.98828 -0.01526 -0.02686 -0.01756 -0.02292 -0.02036 -0.02426
1.117 -1.18393 -1.39221 -0.01190 -0.02982 -0.01733 -0.02094 -0.02148 -0.02396
1.118 -1.31473 -1.59372 -0.01266 -0.02954 -0.01616 -0.02277 -0.02159 -0.02411
1.119 -0.70721 -0.61798 -0.01328 -0.02881 -0.01556 -0.02417 -0.02019 -0.02670
1.120 -0.87836 -0.73474 -0.01175 -0.02689 -0.01617 -0.02176 -0.02376 -0.02396
1.121 -1.15488 -1.07346 -0.01167 -0.02802 -0.01714 -0.02246 -0.02205 -0.02518
1.122 -1.12704 -1.16132 -0.01083 -0.02997 -0.01617 -0.02515 -0.02136 -0.02441
1.123 -0.74120 -0.70074 -0.01137 -0.02924 -0.01869 -0.02106 -0.02081 -0.02548
1.124 -0.98848 -1.01593 -0.00801 -0.02673 -0.01666 -0.02280 -0.02081 -0.02731
1.125 -0.91832 -0.89670 -0.01282 -0.02863 -0.01637 -0.02136 -0.02351 -0.02365
1.126 -0.77724 -0.68127 -0.01564 -0.02661 -0.01608 -0.02252 -0.02141 -0.02365
1.127 -0.89357 -0.86349 -0.01511 -0.02618 -0.01540 -0.02502 -0.02057 -0.02762
1.128 -0.76689 -0.71362 -0.00946 -0.02637 -0.01700 -0.02158 -0.02379 -0.02518
1.129 -0.60551 -0.44492 -0.00877 -0.02780 -0.01601 -0.02487 -0.02167 -0.02350
1.130 -0.84198 -0.82455 -0.01099 -0.02744 -0.01614 -0.02310 -0.02078 -0.02335
1.131 -0.99371 -0.97684 -0.01251 -0.02338 -0.01703 -0.02103 -0.02026 -0.02762
1.132 -1.22989 -1.28299 -0.01129 -0.02606 -0.01601 -0.02133 -0.02336 -0.02396
1.133 -0.91272 -0.83344 -0.01167 -0.02420 -0.01666 -0.02090 -0.02066 -0.02426
1.134 -0.07135 0.52087 -0.01343 -0.02365 -0.01543 -0.02209 -0.02141 -0.02686
1.135 -0.96790 -0.85260 -0.01228 -0.02274 -0.01704 -0.02048 -0.02367 -0.02411
1.136 -1.04875 -1.20474 -0.01213 -0.02466 -0.01576 -0.02200 -0.02148 -0.02335
1.137 -1.54900 -1.92841 -0.01152 -0.02554 -0.01598 -0.01926 -0.02081 -0.02380
1.138 -1.24939 -1.38684 -0.01213 -0.02408 -0.01666 -0.01889 -0.02022 -0.02457
1.139 -0.99948 -1.09415 -0.01144 -0.02347 -0.01607 -0.02036 -0.02065 -0.02365
1.140 -0.84018 -0.68338 -0.01366 -0.02408 -0.01595 -0.02219 -0.02016 -0.02487
1.141 -0.76888 -0.62894 -0.01305 -0.02316 -0.01535 -0.02078 -0.02290 -0.02365
1.142 -1.15329 -1.08643 -0.01152 -0.02264 -0.01671 -0.02094 -0.02173 -0.02411
1.143 -1.12012 -1.16608 -0.01106 -0.02359 -0.01576 -0.02197 -0.02109 -0.02411
1.144 -0.73836 -0.56027 -0.01328 -0.02301 -0.01950 -0.02182 -0.01974 -0.02365
1.145 -1.00327 -0.98898 -0.01236 -0.02267 -0.01672 -0.02081 -0.02057 -0.02457
1.146 -0.94673 -1.00851 -0.01236 -0.02539 -0.01616 -0.02167 -0.02289 -0.02396
1.147 -0.89507 -0.85013 -0.01495 -0.02322 -0.01555 -0.02176 -0.01933 -0.02792
1.148 -0.62816 -0.18951 -0.01274 -0.02228 -0.01640 -0.02124 -0.02052 -0.02457
1.149 -0.75919 -0.54352 -0.01221 -0.02228 -0.01759 -0.02167 -0.02121 -0.02518
1.150 -1.01015 -0.96689 -0.01198 -0.02481 -0.01561 -0.02289 -0.01984 -0.02350
1.151 -1.07552 -1.08820 -0.01564 -0.02237 -0.01987 -0.02448 -0.01988 -0.02411
1.152 -0.93016 -0.69794 -0.01190 -0.02325 -0.01842 -0.02148 -0.02098 -0.02289
1.153 -0.85097 -0.46243 -0.01640 -0.02237 -0.01988 -0.02243 -0.02136 -0.02548
1.154 -1.19130 -1.12210 -0.01549 -0.02243 -0.01602 -0.02496 -0.02063 -0.02411
1.155 -1.27394 -1.27539 -0.01587 -0.02246 -0.01735 -0.02078 -0.02454 -0.02487
1.156 -1.11307 -1.14001 -0.01038 -0.02213 -0.01631 -0.02109 -0.02254 -0.02426
1.157 -1.14046 -1.05563 -0.00870 -0.02362 -0.01674 -0.02158 -0.02087 -0.02319
1.158 -0.96336 -0.71576 -0.01465 -0.02225 -0.02063 -0.02252 -0.02094 -0.02670
1.159 -1.03929 -1.01218 -0.01587 -0.02008 -0.01906 -0.02066 -0.02228 -0.02472
1.160 -1.14178 -0.95047 -0.01266 -0.02347 -0.01952 -0.02011 -0.02351 -0.02258
1.161 -1.23311 -1.16629 -0.01236 -0.02280 -0.01767 -0.02133 -0.02043 -0.02670
1.162 -1.27875 -1.36392 -0.01335 -0.02206 -0.01704 -0.02316 -0.02025 -0.02350
1.163 -1.25583 -1.21960 -0.01312 -0.01968 -0.02039 -0.02072 -0.02136 -0.02518
1.164 -1.06058 -1.01636 -0.01213 -0.02014 -0.01729 -0.02161 -0.02168 -0.02487
1.165 -0.75293 -0.40970 -0.01205 -0.02115 -0.01741 -0.02145 -0.02040 -0.02319
1.166 -1.14545 -1.03333 -0.01190 -0.01944 -0.02025 -0.02240 -0.02060 -0.02411
1.167 -1.09787 -1.11859 -0.01160 -0.02054 -0.01804 -0.02109 -0.02202 -0.02457
1.168 -1.13928 -1.24387 -0.01205 -0.02087 -0.01678 -0.02161 -0.02327 -0.02457
1.169 -0.76657 -0.65027 -0.01534 -0.02127 -0.01593 -0.02457 -0.02065 -0.02731
1.170 -0.68468 -0.43158 -0.01167 -0.02267 -0.01639 -0.02118 -0.02205 -0.02518
1.171 -0.90726 -0.84503 -0.01144 -0.02130 -0.02023 -0.02075 -0.02092 -0.02457
1.172 -0.92363 -0.81238 -0.01495 -0.02130 -0.01743 -0.02377 -0.02171 -0.02380
1.173 -0.69142 -0.60013 -0.01724 -0.02084 -0.01595 -0.02319 -0.01976 -0.02304
1.174 -0.79601 -0.74921 -0.01892 -0.01999 -0.01711 -0.02081 -0.02046 -0.02380
1.175 -0.69510 -0.39597 -0.01488 -0.02094 -0.01645 -0.02087 -0.01965 -0.02426
1.176 -0.67377 -0.33893 -0.00778 -0.02261 -0.01646 -0.02081 -0.02090 -0.02365
1.177 -1.02443 -1.06921 -0.00633 -0.02368 -0.01581 -0.02109 -0.02037 -0.02426
1.178 -1.11459 -1.29965 -0.01465 -0.02380 -0.01591 -0.02164 -0.02203 -0.02548
1.179 -0.49110 -0.20160 -0.02205 -0.02252 -0.01724 -0.02036 -0.02104 -0.02457
1.180 -0.59650 -0.29977 -0.00771 -0.02249 -0.01648 -0.02167 -0.02164 -0.02396
1.181 -0.80240 -0.59122 -0.00008 -0.02356 -0.01607 -0.02136 -0.02010 -0.02243
1.182 -0.62395 -0.46722 -0.00641 -0.02219 -0.01729 -0.02103 -0.01997 -0.02640
1.183 -0.49565 -0.23367 -0.01152 -0.02487 -0.01750 -0.02060 -0.01956 -0.02274
1.184 -0.88284 -0.84723 -0.01259 -0.02615 -0.01593 -0.02106 -0.02074 -0.02258
1.185 -0.98355 -0.98932 -0.01320 -0.02408 -0.01616 -0.02264 -0.02118 -0.02365
1.186 -0.93199 -0.93060 -0.01221 -0.02655 -0.01625 -0.02414 -0.02115 -0.02365
1.187 -0.72598 -0.53534 -0.01167 -0.02594 -0.01648 -0.02087 -0.02090 -0.02411
1.188 -0.80345 -0.70135 -0.01137 -0.02295 -0.01767 -0.02057 -0.02048 -0.02335
1.189 -0.89395 -0.95581 -0.00854 -0.02853 -0.01709 -0.02368 -0.02083 -0.02319
1.190 -1.01482 -1.19739 -0.00946 -0.02573 -0.01698 -0.02298 -0.02031 -0.02426
1.191 -1.22392 -1.47931 -0.01060 -0.02783 -0.01830 -0.02173 -0.02002 -0.02350
1.192 -0.82291 -0.79608 -0.00145 -0.02744 -0.01660 -0.02017 -0.02313 -0.02411
1.193 -0.62021 -0.32150 -0.00999 -0.02615 -0.01544 -0.02167 -0.02022 -0.02563
1.194 -0.90166 -0.70810 -0.01244 -0.02603 -0.01895 -0.02197 -0.02356 -0.02518
1.195 -0.85468 -0.67783 -0.01282 -0.02496 -0.01718 -0.01886 -0.02055 -0.02457
1.196 -0.87517 -0.77835 -0.01175 -0.02847 -0.01677 -0.02155 -0.02138 -0.02457
1.197 -0.93286 -0.91522 -0.01617 -0.02670 -0.01955 -0.02274 -0.01988 -0.02502
1.198 -0.99953 -0.95593 -0.01640 -0.02640 -0.01686 -0.02274 -0.01982 -0.02731
1.199 -0.90436 -0.89044 -0.01221 -0.02646 -0.01794 -0.02142 -0.02332 -0.02396
1.200 -0.72311 -0.63232 -0.01144 -0.02399 -0.01613 -0.02094 -0.02049 -0.02579
1.201 -0.88506 -0.73203 -0.00648 -0.02380 -0.01605 -0.02203 -0.02089 -0.02457
1.202 -0.98557 -0.75699 -0.01823 -0.02539 -0.01720 -0.02158 -0.02145 -0.02502
1.203 -0.97881 -0.75519 -0.02518 -0.02704 -0.01620 -0.02386 -0.02168 -0.02274
1.204 -0.82585 -0.59488 -0.02968 -0.03076 -0.01595 -0.02194 -0.02110 -0.02304
1.205 -0.80717 -0.57938 -0.00389 -0.02560 -0.01709 -0.02069 -0.02017 -0.02426
1.206 -0.82520 -0.65427 -0.00183 -0.02515 -0.01614 -0.02164 -0.02173 -0.02380
1.207 -0.79546 -0.65076 -0.01167 -0.02576 -0.01785 -0.02103 -0.02325 -0.02441
1.208 -0.96227 -0.80750 -0.01793 -0.02240 -0.01593 -0.02460 -0.02055 -0.02762
1.209 -0.89911 -0.61954 -0.01221 -0.02701 -0.01559 -0.02209 -0.02325 -0.02365
1.210 -0.93646 -0.81195 -0.00671 -0.02777 -0.01831 -0.02084 -0.02075 -0.02350
1.211 -0.88809 -0.76538 -0.01289 -0.02417 -0.01662 -0.02356 -0.02164 -0.02304
1.212 -0.84431 -0.73267 -0.01106 -0.02509 -0.01642 -0.02466 -0.02148 -0.02335
1.213 -1.07942 -1.04694 -0.01266 -0.02570 -0.01942 -0.02328 -0.01970 -0.02518
1.214 -1.13573 -1.11240 -0.01999 -0.02991 -0.01904 -0.02258 -0.02028 -0.02411
1.215 -0.95740 -0.88779 -0.01175 -0.02942 -0.01648 -0.02094 -0.02374 -0.02426
1.216 -0.94159 -0.85843 -0.00885 -0.02432 -0.01653 -0.02063 -0.02248 -0.02380
1.217 -1.14729 -1.14444 -0.00763 -0.02420 -0.01663 -0.02188 -0.02011 -0.02686
1.218 -0.99055 -0.79028 -0.00824 -0.02359 -0.01799 -0.02097 -0.02383 -0.02548
1.219 -0.96143 -0.85547 -0.00916 -0.02359 -0.01907 -0.02249 -0.02190 -0.02350
1.220 -0.98186 -0.85464 -0.01122 -0.02628 -0.01682 -0.02197 -0.02194 -0.02319
1.221 -1.06129 -0.96597 -0.01160 -0.02481 -0.01624 -0.02176 -0.02055 -0.02441
1.222 -1.17192 -1.29800 -0.01244 -0.02344 -0.01939 -0.02094 -0.02036 -0.02441
1.223 -1.11090 -1.16925 -0.01183 -0.02319 -0.01602 -0.02100 -0.02034 -0.02411
1.224 -0.91965 -0.73816 -0.01312 -0.02280 -0.01775 -0.02072 -0.02113 -0.02396
1.225 -0.73784 -0.34662 -0.01717 -0.02277 -0.01620 -0.02695 -0.01941 -0.02640
1.226 -0.92155 -0.71716 -0.01305 -0.02219 -0.01741 -0.02084 -0.02260 -0.02548
1.227 -1.03912 -0.82910 -0.01266 -0.02136 -0.01971 -0.02112 -0.02103 -0.02502
1.228 -0.98892 -0.88754 -0.01122 -0.02057 -0.01935 -0.02432 -0.02052 -0.02426
1.229 -0.94838 -0.98477 -0.00748 -0.02078 -0.01782 -0.02164 -0.02078 -0.02304
1.230 -1.20520 -1.27887 -0.01083 -0.01999 -0.01765 -0.02109 -0.01923 -0.02457
1.231 -0.90312 -0.76556 -0.01274 -0.02063 -0.01591 -0.02115 -0.02097 -0.02579
1.232 -0.84064 -0.60477 -0.01434 -0.02112 -0.01698 -0.02045 -0.02098 -0.02457
1.233 -0.77943 -0.50391 -0.03304 -0.02029 -0.01581 -0.02179 -0.01987 -0.02701
1.234 -0.88040 -0.73221 -0.01419 -0.01752 -0.01703 -0.02094 -0.02280 -0.02533
1.235 -0.80139 -0.55765 -0.01190 -0.01749 -0.01941 -0.02106 -0.01944 -0.02380
1.236 -0.87479 -0.67664 -0.00725 -0.01865 -0.01620 -0.02481 -0.02147 -0.02335
1.237 -0.78024 -0.60159 -0.00397 -0.01843 -0.01909 -0.02277 -0.01952 -0.02380
1.238 -0.87639 -0.74927 -0.00847 -0.01776 -0.01665 -0.02203 -0.02098 -0.02655
1.239 -0.89854 -0.79306 -0.01213 -0.01855 -0.01602 -0.02133 -0.02087 -0.02335
1.240 -0.94701 -0.97150 -0.01701 -0.01596 -0.01585 -0.02145 -0.02063 -0.02762
1.241 -0.96684 -1.06757 -0.01572 -0.01556 -0.01579 -0.02148 -0.02054 -0.02579
1.242 -0.83203 -0.75482 -0.01526 -0.01590 -0.01671 -0.02103 -0.02336 -0.02380
1.243 -0.63107 -0.33188 -0.01472 -0.01859 -0.01564 -0.02188 -0.02148 -0.02380
1.244 -0.84192 -0.78784 -0.01167 -0.01883 -0.01703 -0.02155 -0.02164 -0.02426
1.245 -0.84262 -0.85144 -0.01266 -0.01740 -0.01685 -0.02246 -0.01978 -0.02731
1.246 -0.71378 -0.44562 -0.01144 -0.01685 -0.01622 -0.02151 -0.02179 -0.02350
1.247 -0.91209 -0.74728 -0.01144 -0.01813 -0.01639 -0.02075 -0.02065 -0.02472
1.248 -0.89653 -0.95309 -0.01244 -0.01791 -0.01537 -0.02750 -0.02066 -0.02686
1.249 -0.71100 -0.62344 -0.01152 -0.01782 -0.01552 -0.02203 -0.02357 -0.02533
1.250 -0.98927 -1.02707 -0.01152 -0.01743 -0.01724 -0.02133 -0.02112 -0.02457
1.251 -1.04712 -1.07489 -0.01236 -0.01804 -0.01624 -0.02139 -0.02113 -0.02319
1.252 -1.02652 -0.97696 -0.01167 -0.02054 -0.01595 -0.02206 -0.02048 -0.02365
1.253 -0.57846 -0.39670 -0.01411 -0.02045 -0.01715 -0.02087 -0.02014 -0.02579
1.254 -0.56218 -0.29410 -0.01236 -0.01999 -0.01779 -0.02066 -0.01927 -0.02701
1.255 -0.89056 -0.73920 -0.01083 -0.02136 -0.01591 -0.02100 -0.02405 -0.02274
1.256 -0.78259 -0.76291 -0.01144 -0.02051 -0.01686 -0.02100 -0.02058 -0.02579
1.257 -1.00624 -1.07806 -0.01358 -0.02029 -0.01598 -0.02380 -0.02159 -0.02502
1.258 -1.06415 -1.20721 -0.01282 -0.01941 -0.02003 -0.02109 -0.02164 -0.02319
1.259 -0.61760 -0.49548 -0.01198 -0.02225 -0.01680 -0.02481 -0.02164 -0.02335
1.260 -0.71269 -0.43976 -0.01091 -0.02350 -0.01582 -0.02408 -0.02005 -0.02304
1.261 -0.76625 -0.56396 -0.01137 -0.02222 -0.01721 -0.02222 -0.01996 -0.02274
1.262 -0.85768 -0.83337 -0.01213 -0.02200 -0.01904 -0.02136 -0.02026 -0.02365
1.263 -0.73476 -0.68619 -0.00893 -0.02295 -0.01653 -0.02100 -0.01997 -0.02350
1.264 -0.76527 -0.72614 -0.00847 -0.02325 -0.01587 -0.02072 -0.02341 -0.02243
1.265 -0.86046 -0.86456 -0.01488 -0.02045 -0.01633 -0.02356 -0.01956 -0.02319
1.266 -0.79070 -0.80154 -0.01549 -0.02261 -0.01613 -0.02399 -0.02103 -0.02396
1.267 -0.96889 -1.12930 -0.01045 -0.02316 -0.01614 -0.02158 -0.02074 -0.02350
1.268 -0.81599 -0.72754 -0.00893 -0.02252 -0.01678 -0.02261 -0.02016 -0.02289
1.269 -0.52162 -0.15610 -0.00961 -0.02475 -0.01585 -0.02698 -0.02162 -0.02411
1.270 -0.82320 -0.82129 -0.00900 -0.02405 -0.01840 -0.02496 -0.02109 -0.02258
1.271 -0.71364 -0.65793 -0.01465 -0.02240 -0.01682 -0.02234 -0.01981 -0.02579
1.272 -0.70813 -0.72220 -0.01068 -0.02356 -0.01729 -0.02136 -0.02057 -0.02319
1.273 -0.68291 -0.49670 -0.00633 -0.02408 -0.01698 -0.02148 -0.02092 -0.02365
1.274 -0.68221 -0.53677 -0.01060 -0.02390 -0.01553 -0.02286 -0.01950 -0.02289
1.275 -0.67317 -0.53558 -0.01396 -0.02606 -0.01537 -0.02325 -0.02019 -0.02548
1.276 -0.75026 -0.71683 -0.01305 -0.02344 -0.01880 -0.02078 -0.02112 -0.02533
1.277 -0.75539 -0.76086 -0.00786 -0.02249 -0.01714 -0.02161 -0.02090 -0.02365
1.278 -0.65295 -0.57089 -0.00847 -0.02310 -0.01567 -0.02225 -0.02193 -0.02335
1.279 -0.54831 -0.38403 -0.01190 -0.02502 -0.01753 -0.02121 -0.02109 -0.02426
1.280 -0.49454 -0.30466 -0.01953 -0.02322 -0.01802 -0.02231 -0.01956 -0.02655
1.281 -0.55988 -0.49326 -0.01503 -0.02551 -0.01787 -0.02179 -0.02196 -0.02350
1.282 -0.60156 -0.65619 -0.01465 -0.02802 -0.01746 -0.02127 -0.02377 -0.02426
1.283 -0.75470 -0.81528 -0.01480 -0.02692 -0.01576 -0.02142 -0.01994 -0.02640
1.284 -0.42688 -0.23981 -0.01900 -0.02664 -0.01556 -0.02176 -0.02092 -0.02625
1.285 -0.51271 -0.38614 -0.00084 -0.02441 -0.01599 -0.02063 -0.02313 -0.02380
1.286 -0.76244 -0.74170 -0.00710 -0.02536 -0.01837 -0.02063 -0.02110 -0.02274
1.287 -0.76094 -0.78699 -0.01450 -0.02744 -0.01549 -0.02213 -0.02197 -0.02365
1.288 -0.62386 -0.66537 -0.01564 -0.02380 -0.01878 -0.02106 -0.02037 -0.02548
1.289 -0.59868 -0.66269 -0.01686 -0.02640 -0.01755 -0.02219 -0.02060 -0.02441
1.290 -0.53247 -0.38226 -0.01320 -0.02829 -0.01746 -0.02054 -0.02390 -0.02335
1.291 -0.61647 -0.59976 -0.02060 -0.02664 -0.01666 -0.02048 -0.02066 -0.02380
1.292 -0.61513 -0.64786 -0.01770 -0.02405 -0.01596 -0.02170 -0.02104 -0.02365
1.293 -0.62054 -0.65060 -0.00862 -0.02338 -0.01630 -0.02081 -0.02345 -0.02426
1.294 -0.56714 -0.43701 -0.01122 -0.02399 -0.01689 -0.02081 -0.02037 -0.02472
1.295 -0.65744 -0.59778 -0.01160 -0.02570 -0.01588 -0.02222 -0.02011 -0.02274
1.296 -0.60268 -0.58310 -0.01411 -0.02789 -0.01576 -0.02286 -0.01971 -0.02289
1.297 -0.55971 -0.49670 -0.01282 -0.02353 -0.01955 -0.02063 -0.01985 -0.02579
1.298 -0.60141 -0.56464 -0.00832 -0.02231 -0.01837 -0.02084 -0.02029 -0.02502
1.299 -0.43256 -0.22784 -0.00832 -0.02368 -0.01761 -0.02057 -0.02072 -0.02289
1.300 -0.59341 -0.49750 -0.01312 -0.02438 -0.01610 -0.02066 -0.02127 -0.02396
1.301 -0.51041 -0.32724 -0.01656 -0.02411 -0.01581 -0.02182 -0.02034 -0.02670
1.302 -0.49521 -0.31097 -0.01144 -0.02371 -0.01755 -0.02112 -0.02255 -0.02319
1.303 -0.66122 -0.56680 -0.00771 -0.02203 -0.01965 -0.02231 -0.02251 -0.02335
1.304 -0.71906 -0.63934 -0.00740 -0.02280 -0.01639 -0.02139 -0.01999 -0.02441
1.305 -0.44412 -0.25055 -0.01060 -0.02319 -0.01666 -0.02133 -0.02092 -0.02380
1.306 -0.37282 -0.15128 -0.01572 -0.02310 -0.01984 -0.02209 -0.02023 -0.02701
1.307 -0.53844 -0.40723 -0.01686 -0.02451 -0.01723 -0.02084 -0.02139 -0.02335
1.308 -0.53967 -0.43631 -0.01183 -0.02530 -0.01656 -0.02063 -0.02061 -0.02243
1.309 -0.63721 -0.57642 -0.01434 -0.02274 -0.01671 -0.02115 -0.01985 -0.02365
1.310 -0.56560 -0.42767 -0.01305 -0.02347 -0.01611 -0.02213 -0.01953 -0.02380
1.311 -0.55072 -0.47797 -0.00923 -0.02539 -0.01897 -0.02069 -0.02213 -0.02457
1.312 -0.52112 -0.38245 -0.00534 -0.02310 -0.01868 -0.02084 -0.02066 -0.02274
1.313 -0.61453 -0.54910 -0.01434 -0.02606 -0.01559 -0.02249 -0.02013 -0.02350
1.314 -0.62685 -0.61539 -0.01175 -0.02536 -0.01750 -0.02307 -0.02025 -0.02365
1.315 -0.43246 -0.39642 -0.02174 -0.02338 -0.01733 -0.02292 -0.02081 -0.02350
1.316 -0.43279 -0.32538 -0.02327 -0.02338 -0.01875 -0.02258 -0.01929 -0.02640
1.317 -0.72765 -0.79001 -0.01602 -0.02582 -0.01567 -0.02155 -0.02042 -0.02396
1.318 -0.76266 -0.86392 -0.01007 -0.02481 -0.01602 -0.02158 -0.02261 -0.02289
1.319 -0.75694 -0.74869 -0.00626 -0.02451 -0.01620 -0.02151 -0.02034 -0.02701
1.320 -0.62132 -0.46277 -0.01251 -0.02380 -0.01637 -0.02347 -0.02165 -0.02518
1.321 -0.65440 -0.62228 -0.01549 -0.02594 -0.01979 -0.02072 -0.02078 -0.02350
1.322 -0.68732 -0.67581 -0.01518 -0.02393 -0.01593 -0.02115 -0.02156 -0.02335
1.323 -0.64830 -0.65240 -0.01297 -0.02621 -0.01556 -0.02118 -0.02121 -0.02289
1.324 -0.68547 -0.72235 -0.01343 -0.02383 -0.01639 -0.02219 -0.01974 -0.02304
1.325 -0.62325 -0.59909 -0.01404 -0.02396 -0.01624 -0.02097 -0.02037 -0.02396
1.326 -0.55553 -0.30212 -0.01167 -0.02597 -0.01703 -0.02060 -0.02087 -0.02304
1.327 -0.81273 -0.72842 -0.01381 -0.02460 -0.01611 -0.02161 -0.01985 -0.02380
1.328 -0.91687 -0.87897 -0.01282 -0.02374 -0.01608 -0.02139 -0.02252 -0.02563
1.329 -0.76692 -0.67209 -0.01099 -0.02271 -0.01787 -0.02078 -0.02087 -0.02319
1.330 -0.73303 -0.68683 -0.01015 -0.02466 -0.01582 -0.02115 -0.01970 -0.02335
1.331 -0.81508 -0.78253 -0.01129 -0.02386 -0.01662 -0.02188 -0.01958 -0.02289
1.332 -0.66518 -0.49786 -0.01335 -0.02292 -0.01646 -0.02261 -0.01930 -0.02365
1.333 -0.67603 -0.51465 -0.01434 -0.02249 -0.01837 -0.02209 -0.01935 -0.02457
1.334 -0.82480 -0.71729 -0.01213 -0.02591 -0.01781 -0.02097 -0.02199 -0.02380
1.335 -0.71817 -0.66678 -0.01480 -0.02554 -0.01645 -0.02100 -0.02289 -0.02396
1.336 -0.52269 -0.37527 -0.01610 -0.02289 -0.01645 -0.02402 -0.01944 -0.02747
1.337 -0.64394 -0.57819 -0.01778 -0.02325 -0.01717 -0.02271 -0.02243 -0.02563
1.338 -0.69859 -0.67078 -0.01015 -0.02301 -0.01654 -0.02158 -0.02116 -0.02411
1.339 -0.69432 -0.58923 -0.00885 -0.02246 -0.01698 -0.02139 -0.02026 -0.02350
1.340 -0.66322 -0.62054 -0.01091 -0.02618 -0.01524 -0.02225 -0.01970 -0.02274
1.341 -0.91895 -1.01404 -0.01610 -0.02277 -0.01720 -0.02313 -0.02014 -0.02548
1.342 -0.79182 -0.87857 -0.01244 -0.02249 -0.01947 -0.02222 -0.01941 -0.02426
1.343 -0.67621 -0.80960 -0.01266 -0.02606 -0.01697 -0.02078 -0.02046 -0.02319
1.344 -0.74092 -0.77017 -0.01099 -0.02478 -0.01605 -0.02155 -0.02382 -0.02335
1.345 -0.75824 -0.77441 -0.01419 -0.02310 -0.01544 -0.02286 -0.01971 -0.02594
1.346 -0.62305 -0.42831 -0.01411 -0.02414 -0.01506 -0.02344 -0.01956 -0.02380
1.347 -0.67218 -0.55670 -0.01144 -0.02295 -0.01602 -0.02155 -0.02264 -0.02335
1.348 -0.61609 -0.51419 -0.01495 -0.02341 -0.01833 -0.02319 -0.02116 -0.02457
1.349 -0.65852 -0.53970 -0.01251 -0.02350 -0.01527 -0.02457 -0.02052 -0.02304
1.350 -0.63651 -0.59106 -0.00252 -0.02057 -0.01672 -0.02106 -0.02013 -0.02289
1.351 -0.68460 -0.63977 -0.00900 -0.02267 -0.01683 -0.02240 -0.01913 -0.02411
1.352 -0.70523 -0.64896 -0.01015 -0.02289 -0.01601 -0.02115 -0.01984 -0.02396
1.353 -0.69038 -0.64053 -0.01205 -0.02383 -0.01636 -0.02151 -0.02393 -0.02380
1.354 -0.62209 -0.48105 -0.01869 -0.02325 -0.01546 -0.02094 -0.01956 -0.02380
1.355 -0.65414 -0.48383 -0.01091 -0.02277 -0.01509 -0.02249 -0.02066 -0.02441
1.356 -0.51245 -0.31058 -0.00870 -0.02255 -0.01643 -0.02075 -0.02072 -0.02457
1.357 -0.53201 -0.34473 -0.01495 -0.02286 -0.01649 -0.02081 -0.02010 -0.02350
1.358 -0.55180 -0.30453 -0.00938 -0.02133 -0.01567 -0.02161 -0.01981 -0.02304
1.359 -0.55109 -0.32278 -0.00938 -0.02261 -0.01956 -0.02094 -0.02032 -0.02716
1.360 -0.58269 -0.36438 -0.01160 -0.02063 -0.01646 -0.02252 -0.02158 -0.02365
1.361 -0.70830 -0.57877 -0.01663 -0.02377 -0.01602 -0.02081 -0.02173 -0.02289
1.362 -0.67223 -0.56403 -0.01999 -0.02435 -0.01666 -0.02374 -0.02101 -0.02365
1.363 -0.75221 -0.65387 -0.01442 -0.02414 -0.01633 -0.02386 -0.02151 -0.02518
1.364 -0.87376 -0.85434 -0.00465 -0.02264 -0.01604 -0.02084 -0.02393 -0.02533
1.365 -0.78481 -0.73163 -0.00229 -0.02225 -0.01848 -0.02081 -0.02055 -0.02319
1.366 -0.73853 -0.65527 -0.00969 -0.02304 -0.01576 -0.02209 -0.02213 -0.02350
1.367 -0.68628 -0.46167 -0.01167 -0.02347 -0.01768 -0.02206 -0.02194 -0.02258
1.368 -0.83499 -0.81509 -0.01732 -0.02362 -0.01918 -0.02133 -0.02098 -0.02319
1.369 -0.88080 -0.97125 -0.01190 -0.02451 -0.01724 -0.02097 -0.02098 -0.02182
1.370 -0.82141 -0.74704 -0.01289 -0.02411 -0.01596 -0.02109 -0.02290 -0.02213
1.371 -0.75241 -0.53140 -0.01404 -0.02264 -0.01643 -0.02457 -0.01971 -0.02563
1.372 -0.78922 -0.64673 -0.01144 -0.02277 -0.01712 -0.02286 -0.02193 -0.02319
1.373 -0.85019 -0.81949 -0.01137 -0.02338 -0.01910 -0.02173 -0.02089 -0.02426
1.374 -0.95428 -0.97552 -0.00908 -0.02267 -0.01746 -0.02209 -0.02171 -0.02441
1.375 -0.88741 -0.84753 -0.01320 -0.02399 -0.01550 -0.02203 -0.02116 -0.02472
1.376 -0.90584 -0.91730 -0.01389 -0.02704 -0.01607 -0.02173 -0.02095 -0.02457
1.377 -0.82582 -0.79318 -0.01083 -0.02368 -0.01828 -0.02301 -0.01978 -0.02457
1.378 -0.85782 -0.75937 -0.01228 -0.02271 -0.01884 -0.02310 -0.01962 -0.02853
1.379 -0.69617 -0.45264 -0.01854 -0.02347 -0.01765 -0.02121 -0.01877 -0.02487
1.380 -1.04750 -1.04651 -0.01930 -0.02396 -0.01566 -0.02145 -0.02052 -0.02502
1.381 -1.02147 -1.01352 -0.02228 -0.02356 -0.01581 -0.02328 -0.01909 -0.02396
1.382 -0.84500 -0.79211 -0.00748 -0.02295 -0.01604 -0.02417 -0.01949 -0.02396
1.383 -0.84683 -0.87564 -0.00443 -0.02249 -0.01608 -0.02173 -0.02158 -0.02411
1.384 -0.95222 -0.89722 -0.01106 -0.02124 -0.01762 -0.02228 -0.02000 -0.02411
1.385 -0.93370 -0.73834 -0.01419 -0.02094 -0.01653 -0.02271 -0.02039 -0.02243
1.386 -0.95447 -0.77481 -0.00877 -0.02313 -0.01836 -0.02139 -0.02031 -0.02472
1.387 -0.96681 -0.79935 -0.01282 -0.02271 -0.01999 -0.02252 -0.02084 -0.02731
1.388 -1.11887 -1.07788 -0.01457 -0.02362 -0.01607 -0.02136 -0.02020 -0.02365
1.389 -1.02742 -0.94843 -0.01541 -0.02551 -0.01727 -0.02249 -0.02023 -0.02335
1.390 -0.94322 -0.80829 -0.01167 -0.02319 -0.01515 -0.02490 -0.02010 -0.02625
1.391 -0.95198 -0.79077 -0.01175 -0.02353 -0.01852 -0.02188 -0.02338 -0.02396
1.392 -1.14427 -1.05655 -0.00854 -0.02594 -0.01595 -0.02472 -0.02101 -0.02396
1.393 -1.03706 -0.93558 -0.00610 -0.02405 -0.01834 -0.02307 -0.02052 -0.02396
1.394 -1.08725 -1.05679 -0.00778 -0.02280 -0.01617 -0.02267 -0.01953 -0.02472
1.395 -1.06660 -1.02802 -0.01114 -0.02393 -0.01718 -0.02164 -0.02315 -0.02365
1.396 -1.02438 -0.92282 -0.01152 -0.02411 -0.01608 -0.02106 -0.02025 -0.02457
1.397 -0.91388 -0.84543 -0.01205 -0.02448 -0.01563 -0.02429 -0.02003 -0.02594
1.398 -0.65054 -0.32050 -0.01274 -0.02322 -0.01639 -0.02109 -0.02353 -0.02365
1.399 -0.72368 -0.41507 -0.01289 -0.02380 -0.01704 -0.02338 -0.02162 -0.02472
1.400 -0.92120 -0.80502 -0.01190 -0.02686 -0.01553 -0.02234 -0.02058 -0.02380
1.401 -0.94464 -0.94501 -0.01305 -0.02432 -0.01598 -0.02264 -0.02013 -0.02548
1.402 -1.05377 -1.13550 -0.01472 -0.02432 -0.01822 -0.02328 -0.02058 -0.02609
1.403 -0.86594 -0.74783 -0.01213 -0.02881 -0.01596 -0.02066 -0.02399 -0.02365
1.404 -0.82233 -0.77557 -0.01160 -0.02429 -0.01566 -0.02103 -0.01973 -0.02380
1.405 -0.90266 -0.80411 -0.01289 -0.02362 -0.01573 -0.02213 -0.02052 -0.02502
1.406 -0.80363 -0.53397 -0.01274 -0.02582 -0.01730 -0.02130 -0.02046 -0.02502
1.407 -0.78561 -0.60391 -0.01175 -0.02686 -0.01552 -0.02484 -0.02164 -0.02487
1.408 -0.84572 -0.71332 -0.01190 -0.02374 -0.01930 -0.02151 -0.02031 -0.02747
1.409 -0.84221 -0.75598 -0.01282 -0.02841 -0.01701 -0.02222 -0.01978 -0.02533
1.410 -0.82770 -0.70734 -0.01083 -0.02527 -0.01637 -0.02054 -0.02034 -0.02533
1.411 -0.79430 -0.66168 -0.01236 -0.02463 -0.01556 -0.02158 -0.02031 -0.02701
1.412 -0.83316 -0.70615 -0.01099 -0.02438 -0.01552 -0.02112 -0.02122 -0.02548
1.413 -0.79959 -0.61560 -0.01122 -0.02609 -0.01859 -0.02133 -0.02216 -0.02426
1.414 -0.81035 -0.64731 -0.01129 -0.02872 -0.01575 -0.02518 -0.02003 -0.02441
1.415 -0.88423 -0.82013 -0.01152 -0.02719 -0.01787 -0.02316 -0.02051 -0.02487
1.416 -0.87628 -0.84378 -0.01503 -0.02539 -0.01917 -0.02298 -0.02040 -0.02670
1.417 -0.72362 -0.60822 -0.01472 -0.02850 -0.01720 -0.02176 -0.02051 -0.02380
1.418 -0.54901 -0.24423 -0.01465 -0.02618 -0.01694 -0.02176 -0.02190 -0.02335
1.419 -0.64610 -0.46484 -0.00603 -0.02411 -0.01572 -0.02213 -0.02011 -0.02396
1.420 -0.72995 -0.66577 -0.00900 -0.02475 -0.01599 -0.02115 -0.02319 -0.02274
1.421 -0.70282 -0.64166 -0.01122 -0.02359 -0.01659 -0.02246 -0.02193 -0.02518
1.422 -0.61955 -0.46292 -0.00969 -0.02618 -0.01530 -0.02460 -0.02022 -0.02304
1.423 -0.70375 -0.53378 -0.01228 -0.02478 -0.01585 -0.02112 -0.01955 -0.02304
1.424 -0.80637 -0.59641 -0.01999 -0.02362 -0.01674 -0.02121 -0.01930 -0.02411
1.425 -1.04744 -0.89578 -0.01350 -0.02774 -0.01602 -0.02209 -0.02011 -0.02335
1.426 -0.88786 -0.78845 -0.00877 -0.02475 -0.01573 -0.02078 -0.02089 -0.02411
1.427 -0.64984 -0.53210 -0.00977 -0.02417 -0.01526 -0.02487 -0.02077 -0.02396
1.428 -0.63402 -0.41006 -0.01312 -0.02356 -0.01593 -0.02090 -0.02284 -0.02563
1.429 -0.70306 -0.50058 -0.01099 -0.02658 -0.01694 -0.02380 -0.02026 -0.02350
1.430 -0.80171 -0.65115 -0.01381 -0.02875 -0.01532 -0.02353 -0.01973 -0.02228
1.431 -0.79591 -0.65125 -0.01083 -0.02283 -0.01677 -0.02139 -0.02026 -0.02426
1.432 -0.90295 -0.76730 -0.01221 -0.02350 -0.01596 -0.02109 -0.02052 -0.02304
1.433 -1.08553 -1.08243 -0.01244 -0.02356 -0.01544 -0.02155 -0.02136 -0.02472
1.434 -1.03162 -1.05884 -0.00977 -0.02396 -0.01541 -0.02332 -0.01967 -0.02579
1.435 -1.01558 -1.04846 -0.01144 -0.02402 -0.01569 -0.02164 -0.02034 -0.02396
1.436 -0.86519 -0.69809 -0.01305 -0.02319 -0.01935 -0.01859 -0.02322 -0.02319
1.437 -0.69104 -0.25406 -0.01160 -0.02560 -0.01620 -0.01956 -0.02026 -0.02335
1.438 -0.87593 -0.67255 -0.01289 -0.02478 -0.01830 -0.02118 -0.02066 -0.02625
1.439 -1.08522 -1.18399 -0.01442 -0.02319 -0.01837 -0.02124 -0.02066 -0.02457
1.440 -1.17827 -1.45074 -0.01183 -0.02151 -0.01717 -0.02127 -0.02057 -0.02396
1.441 -1.02817 -1.16678 -0.01106 -0.02087 -0.01567 -0.02200 -0.02055 -0.02563
1.442 -0.74464 -0.54581 -0.01228 -0.02148 -0.01534 -0.02246 -0.01982 -0.02426
1.443 -0.60033 -0.22800 -0.01106 -0.02191 -0.01613 -0.02200 -0.02307 -0.02533
1.444 -0.49988 -0.15659 -0.01228 -0.02225 -0.01738 -0.02087 -0.02026 -0.02365
1.445 -0.73166 -0.65530 -0.01106 -0.02121 -0.01582 -0.02225 -0.02136 -0.02258
1.446 -0.78041 -0.76282 -0.01213 -0.02069 -0.01811 -0.02112 -0.02119 -0.02502
1.447 -0.69308 -0.61990 -0.01373 -0.02008 -0.01804 -0.02158 -0.01941 -0.02457
1.448 -0.67892 -0.60382 -0.01114 -0.02295 -0.01756 -0.02133 -0.02119 -0.02319
1.449 -0.54126 -0.38083 -0.01472 -0.02139 -0.01659 -0.02414 -0.02049 -0.02716
1.450 -0.47162 -0.26422 -0.01213 -0.02280 -0.01505 -0.02332 -0.02026 -0.02365
1.451 -0.49965 -0.24445 -0.01129 -0.02237 -0.01669 -0.02203 -0.02310 -0.02304
1.452 -0.47060 -0.22134 -0.01076 -0.02295 -0.01558 -0.02444 -0.02153 -0.02365
1.453 -0.52618 -0.31702 -0.01060 -0.02365 -0.01584 -0.02328 -0.02000 -0.02411
1.454 -0.49606 -0.29837 -0.01160 -0.02252 -0.01636 -0.02261 -0.01973 -0.02533
1.455 -0.59296 -0.39575 -0.01190 -0.02319 -0.01582 -0.02206 -0.02008 -0.02350
1.456 -0.60315 -0.51309 -0.01190 -0.02567 -0.01561 -0.02179 -0.02281 -0.02319
1.457 -0.56735 -0.42899 -0.01480 -0.02307 -0.01588 -0.02435 -0.02010 -0.02747
1.458 -0.79924 -0.65698 -0.01106 -0.02301 -0.01559 -0.02252 -0.02029 -0.02396
1.459 -0.71332 -0.51038 -0.01137 -0.02118 -0.01657 -0.02133 -0.02098 -0.02533
1.460 -0.64769 -0.43069 -0.01083 -0.02374 -0.01550 -0.02228 -0.01973 -0.02396
1.461 -0.80377 -0.75067 -0.01122 -0.02286 -0.01942 -0.02301 -0.01996 -0.02396
1.462 -0.71335 -0.55295 -0.01183 -0.02560 -0.01801 -0.02237 -0.02100 -0.02365
1.463 -0.82521 -0.65082 -0.01091 -0.02631 -0.01729 -0.02142 -0.02373 -0.02319
1.464 -0.87434 -0.69742 -0.01167 -0.02295 -0.01617 -0.02097 -0.02028 -0.02319
1.465 -1.00687 -0.92108 -0.01190 -0.02307 -0.01584 -0.02246 -0.02016 -0.02625
1.466 -0.98093 -0.92264 -0.01160 -0.02298 -0.01953 -0.02182 -0.02122 -0.02380
1.467 -0.83426 -0.72372 -0.01167 -0.02280 -0.01657 -0.02521 -0.02026 -0.02304
1.468 -0.83250 -0.67670 -0.01190 -0.02368 -0.01779 -0.02249 -0.02011 -0.02518
1.469 -0.81253 -0.57648 -0.01213 -0.02426 -0.01816 -0.02191 -0.02069 -0.02747
1.470 -0.73676 -0.51706 -0.01099 -0.02679 -0.01781 -0.02124 -0.02045 -0.02396
1.471 -0.65385 -0.46121 -0.01366 -0.02747 -0.01692 -0.02121 -0.02061 -0.02319
1.472 -0.60809 -0.46057 -0.01244 -0.02631 -0.01602 -0.02222 -0.02107 -0.02686
1.473 -0.58420 -0.48526 -0.01320 -0.02518 -0.01814 -0.02097 -0.02065 -0.02533
1.474 -0.53561 -0.43173 -0.01282 -0.02316 -0.01886 -0.02115 -0.02045 -0.02457
1.475 -0.53439 -0.42688 -0.01183 -0.02573 -0.01563 -0.02493 -0.02008 -0.02411
1.476 -0.61595 -0.53940 -0.01183 -0.02475 -0.01805 -0.02252 -0.01970 -0.02426
1.477 -0.66287 -0.56195 -0.01648 -0.02393 -0.01877 -0.02301 -0.02029 -0.02808
1.478 -0.70154 -0.60373 -0.00816 -0.02652 -0.01698 -0.02148 -0.02040 -0.02319
1.479 -0.56874 -0.51294 -0.01183 -0.02399 -0.01642 -0.02216 -0.02031 -0.02304
1.480 -0.37347 -0.22684 -0.01450 -0.02344 -0.01567 -0.02408 -0.02014 -0.02411
1.481 -0.54124 -0.49084 -0.01289 -0.02414 -0.01552 -0.02185 -0.02025 -0.02487
1.482 -0.62570 -0.67416 -0.01274 -0.02325 -0.01683 -0.02090 -0.02290 -0.02548
1.483 -0.65523 -0.78204 -0.01205 -0.02368 -0.01610 -0.02405 -0.02005 -0.02396
1.484 -0.51884 -0.38177 -0.01129 -0.02509 -0.01540 -0.02219 -0.02170 -0.02319
1.485 -0.47359 -0.23099 -0.01328 -0.02298 -0.01630 -0.02261 -0.02014 -0.02319
1.486 -0.63133 -0.55426 -0.01358 -0.02219 -0.01793 -0.02246 -0.01999 -0.02396
1.487 -0.58098 -0.53860 -0.01099 -0.02356 -0.01735 -0.02100 -0.02373 -0.02335
1.488 -0.55965 -0.48886 -0.01129 -0.02280 -0.01596 -0.02112 -0.02145 -0.02380
1.489 -0.66443 -0.66953 -0.01244 -0.02310 -0.01604 -0.02203 -0.02121 -0.02411
1.490 -0.79028 -0.83411 -0.01091 -0.02118 -0.01624 -0.02069 -0.02113 -0.02289
1.491 -0.58672 -0.46716 -0.01389 -0.02191 -0.01663 -0.02078 -0.02173 -0.02365
1.492 -0.81042 -0.76614 -0.01122 -0.02109 -0.01547 -0.02231 -0.02045 -0.02350
1.493 -0.66673 -0.56891 -0.00839 -0.02252 -0.01599 -0.02164 -0.02106 -0.02350
1.494 -0.65269 -0.60449 -0.00954 -0.02280 -0.01884 -0.02213 -0.01953 -0.02609
1.495 -0.73131 -0.78217 -0.01160 -0.02313 -0.01765 -0.02124 -0.02087 -0.02563
1.496 -0.59468 -0.54297 -0.01076 -0.02267 -0.01669 -0.02036 -0.02364 -0.02441
1.497 -0.55612 -0.32855 -0.01129 -0.02325 -0.01578 -0.02292 -0.02094 -0.02686
1.498 -0.73869 -0.55304 -0.01175 -0.02316 -0.01520 -0.02374 -0.02074 -0.02655
1.499 -0.66429 -0.57773 -0.01289 -0.02036 -0.01973 -0.02225 -0.02327 -0.02579
1.500 -0.50494 -0.37299 -0.01198 -0.02274 -0.01662 -0.02145 -0.02147 -0.02472
1.501 -0.68526 -0.65506 -0.01099 -0.02386 -0.01558 -0.02289 -0.02148 -0.02304
1.502 -0.61961 -0.51782 -0.01427 -0.02274 -0.01923 -0.02130 -0.01961 -0.02701
1.503 -0.52425 -0.38794 -0.00832 -0.02280 -0.01624 -0.02090 -0.02026 -0.02563
1.504 -0.68729 -0.60770 -0.00580 -0.02347 -0.01605 -0.02182 -0.02322 -0.02350
1.505 -0.66243 -0.55475 -0.01053 -0.02295 -0.01678 -0.02112 -0.01997 -0.02655
1.506 -0.63014 -0.53217 -0.01770 -0.02435 -0.01555 -0.02228 -0.02049 -0.02579
1.507 -0.65889 -0.63510 -0.01076 -0.02332 -0.01787 -0.02097 -0.02376 -0.02579
1.508 -0.49487 -0.47171 -0.00610 -0.02432 -0.01717 -0.02109 -0.01993 -0.02335
1.509 -0.42328 -0.41852 -0.01495 -0.02530 -0.01567 -0.02121 -0.02051 -0.02319
1.510 -0.30948 -0.07190 -0.01717 -0.02606 -0.01733 -0.02243 -0.01978 -0.02472
1.511 -0.34003 -0.08801 -0.01389 -0.02567 -0.01596 -0.02130 -0.02019 -0.02472
1.512 -0.32756 -0.15384 -0.01083 -0.02567 -0.01645 -0.02039 -0.02307 -0.02518
1.513 -0.63322 -0.56403 -0.01198 -0.02469 -0.01566 -0.02228 -0.02025 -0.02441
1.514 -0.59006 -0.60666 -0.01137 -0.02393 -0.01685 -0.02313 -0.01988 -0.02579
1.515 -0.41486 -0.34671 -0.01114 -0.02350 -0.01968 -0.02109 -0.02080 -0.02487
1.516 -0.54987 -0.44458 -0.01190 -0.02454 -0.01622 -0.02164 -0.02008 -0.02396
1.517 -0.59061 -0.50269 -0.01144 -0.02676 -0.01685 -0.02121 -0.02028 -0.02350
1.518 -0.61613 -0.52231 -0.01480 -0.02371 -0.01711 -0.02258 -0.02127 -0.02701
1.519 -0.65308 -0.54382 -0.01389 -0.02640 -0.01706 -0.02094 -0.02040 -0.02396
1.520 -0.85809 -0.77280 -0.01068 -0.02826 -0.01752 -0.02081 -0.02415 -0.02304
1.521 -0.81425 -0.76813 -0.01259 -0.02457 -0.01555 -0.02213 -0.02036 -0.02411
1.522 -0.58127 -0.47903 -0.01549 -0.02390 -0.01750 -0.02094 -0.02225 -0.02365
1.523 -0.77615 -0.63992 -0.01518 -0.02316 -0.01923 -0.02054 -0.02049 -0.02335
1.524 -0.78493 -0.59235 -0.01213 -0.02274 -0.01671 -0.02084 -0.01982 -0.02304
1.525 -0.70912 -0.57785 -0.01137 -0.02518 -0.01591 -0.02451 -0.02122 -0.02289
1.526 -0.61899 -0.49185 -0.01183 -0.02509 -0.01602 -0.02097 -0.01941 -0.02258
1.527 -0.77629 -0.67477 -0.01434 -0.02274 -0.01639 -0.02127 -0.01921 -0.02411
1.528 -0.71883 -0.50909 -0.01251 -0.02625 -0.01816 -0.02109 -0.02068 -0.02426
1.529 -0.78577 -0.62558 -0.01160 -0.02698 -0.01622 -0.02145 -0.02379 -0.02304
1.530 -0.79832 -0.73660 -0.01343 -0.02490 -0.01602 -0.02231 -0.02130 -0.02518
1.531 -0.72983 -0.61099 -0.01213 -0.02319 -0.01590 -0.02283 -0.02101 -0.02655
1.532 -0.68213 -0.53497 -0.01312 -0.02411 -0.01721 -0.02240 -0.02029 -0.02533
1.533 -0.71561 -0.65765 -0.01320 -0.02344 -0.01717 -0.02158 -0.02081 -0.02518
1.534 -0.63017 -0.57852 -0.01221 -0.02435 -0.01683 -0.02341 -0.02150 -0.02350
1.535 -0.52390 -0.45908 -0.01144 -0.02689 -0.01567 -0.02652 -0.02112 -0.02380
1.536 -0.55598 -0.51590 -0.01137 -0.02359 -0.01660 -0.02264 -0.01929 -0.02380
1.537 -0.44580 -0.30423 -0.01396 -0.02356 -0.01688 -0.02271 -0.01939 -0.02472
1.538 -0.47961 -0.34436 -0.01099 -0.02585 -0.01587 -0.02133 -0.02013 -0.02625
1.539 -0.51755 -0.46454 -0.01167 -0.02515 -0.01541 -0.02136 -0.02077 -0.02350
1.540 -0.46019 -0.44516 -0.01923 -0.02460 -0.01599 -0.02618 -0.02060 -0.02396
1.541 -0.50125 -0.45813 -0.01335 -0.02435 -0.01527 -0.02353 -0.02008 -0.02350
1.542 -0.46957 -0.44263 -0.01198 -0.02267 -0.01633 -0.02374 -0.02080 -0.02335
1.543 -0.38266 -0.30295 -0.01236 -0.02271 -0.01700 -0.02203 -0.02168 -0.02258
1.544 -0.42180 -0.38864 -0.01236 -0.02292 -0.01530 -0.02234 -0.01999 -0.02472
1.545 -0.43845 -0.31342 -0.01076 -0.02634 -0.01530 -0.02438 -0.02182 -0.02380
1.546 -0.46841 -0.47195 -0.01053 -0.02551 -0.01576 -0.02338 -0.01944 -0.02350
1.547 -0.42384 -0.39453 -0.01518 -0.02258 -0.01643 -0.02231 -0.01958 -0.02426
1.548 -0.34087 -0.18710 -0.01450 -0.02313 -0.01611 -0.02155 -0.02023 -0.02319
1.549 -0.38924 -0.23746 -0.01274 -0.02353 -0.01546 -0.02161 -0.02243 -0.02518
1.550 -0.43462 -0.27237 -0.01472 -0.02322 -0.01581 -0.02356 -0.02097 -0.02167
1.551 -0.29198 -0.14502 -0.01633 -0.02271 -0.01595 -0.02213 -0.02177 -0.02396
1.552 -0.27658 -0.14737 -0.01122 -0.02277 -0.01990 -0.02100 -0.02124 -0.02319
1.553 -0.27895 -0.17081 -0.01106 -0.02405 -0.01703 -0.02124 -0.01959 -0.02304
1.554 -0.31079 -0.16431 -0.01160 -0.02640 -0.01541 -0.02203 -0.02180 -0.02380
1.555 -0.36433 -0.25171 -0.01259 -0.02313 -0.01750 -0.02115 -0.02089 -0.02045
1.556 -0.29987 -0.13959 -0.01457 -0.02271 -0.01741 -0.02094 -0.01927 -0.02716
1.557 -0.22122 0.03653 -0.01137 -0.02386 -0.01669 -0.02078 -0.02037 -0.02411
1.558 -0.26758 -0.02963 -0.01251 -0.02298 -0.01640 -0.02155 -0.02042 -0.02518
1.559 -0.21576 -0.00684 -0.01419 -0.02292 -0.01555 -0.02216 -0.01949 -0.02167
1.560 -0.22246 -0.02469 -0.01289 -0.02353 -0.01935 -0.02029 -0.02339 -0.02365
1.561 -0.31363 -0.12610 -0.01205 -0.02505 -0.01688 -0.02145 -0.02196 -0.02441
1.562 -0.21634 -0.00735 -0.01152 -0.02637 -0.01523 -0.02158 -0.02017 -0.02258
1.563 -0.25180 -0.03061 -0.01427 -0.02356 -0.01854 -0.02106 -0.01955 -0.02396
1.564 -0.26393 -0.06839 -0.01427 -0.02267 -0.01590 -0.02124 -0.01950 -0.02640
1.565 -0.26569 -0.10086 -0.01205 -0.02670 -0.01732 -0.02048 -0.02144 -0.02335
1.566 -0.19589 -0.04019 -0.01404 -0.02454 -0.01514 -0.02097 -0.01955 -0.02396
1.567 -0.25670 -0.14548 -0.01305 -0.02408 -0.01505 -0.02197 -0.01979 -0.02457
1.568 -0.22475 -0.06815 -0.01251 -0.02316 -0.01695 -0.02008 -0.02138 -0.02319
1.569 -0.08318 0.13696 -0.01083 -0.02313 -0.01672 -0.02469 -0.02138 -0.02426
1.570 -0.03015 0.22040 -0.01091 -0.02313 -0.01547 -0.02118 -0.02003 -0.02365
1.571 -0.08858 0.11670 -0.01442 -0.02246 -0.01648 -0.02084 -0.01953 -0.02640
1.572 -0.19058 -0.05392 -0.01083 -0.02667 -0.01755 -0.02081 -0.02400 -0.02380
1.573 -0.10861 0.03027 -0.01442 -0.02402 -0.01593 -0.02213 -0.02005 -0.02274
1.574 -0.15672 0.04269 -0.01488 -0.02399 -0.01598 -0.02423 -0.01956 -0.02548
1.575 -0.19296 -0.06100 -0.01274 -0.02277 -0.01559 -0.02100 -0.02045 -0.02243
1.576 -0.09010 0.06705 -0.00847 -0.02264 -0.01750 -0.02197 -0.02187 -0.02228
1.577 -0.15092 0.00650 -0.01114 -0.02490 -0.01660 -0.02417 -0.02046 -0.02182
1.578 -0.20998 -0.02039 -0.01076 -0.02731 -0.01758 -0.02277 -0.02026 -0.02350
1.579 -0.33722 -0.15851 -0.01190 -0.02319 -0.01917 -0.02103 -0.01999 -0.02731
1.580 -0.25865 -0.08990 -0.01106 -0.02563 -0.01567 -0.02121 -0.02097 -0.02335
1.581 -0.19456 -0.02249 -0.01106 -0.02460 -0.01692 -0.02133 -0.02277 -0.02518
1.582 -0.15099 -0.00479 -0.01236 -0.02402 -0.01530 -0.02438 -0.02094 -0.02411
1.583 -0.14630 0.00012 -0.01099 -0.02353 -0.01619 -0.02057 -0.02138 -0.02487
1.584 -0.37659 -0.25333 -0.01244 -0.02274 -0.01938 -0.02069 -0.02121 -0.02335
1.585 -0.40395 -0.26721 -0.01114 -0.02591 -0.01659 -0.02454 -0.02228 -0.02289
1.586 -0.28780 -0.09793 -0.01068 -0.02493 -0.01808 -0.02249 -0.02045 -0.02304
1.587 -0.22849 -0.03128 -0.01236 -0.02301 -0.01740 -0.02094 -0.01968 -0.02731
1.588 -0.21724 -0.04620 -0.01068 -0.02621 -0.01587 -0.02130 -0.02094 -0.02441
1.589 -0.35139 -0.21445 -0.01099 -0.02414 -0.01617 -0.02090 -0.02185 -0.02625
1.590 -0.32750 -0.21622 -0.01404 -0.02423 -0.01546 -0.02261 -0.01999 -0.02640
1.591 -0.30692 -0.19623 -0.01282 -0.02319 -0.01628 -0.02054 -0.02147 -0.02472
1.592 -0.21301 -0.07138 -0.01106 -0.02359 -0.01642 -0.02295 -0.02158 -0.02457
1.593 -0.16261 -0.01932 -0.01076 -0.02612 -0.01674 -0.02136 -0.02139 -0.02365
1.594 -0.14516 -0.01254 -0.01396 -0.02350 -0.01949 -0.02258 -0.01997 -0.02335
1.595 -0.08095 0.03598 -0.01106 -0.02530 -0.01593 -0.02066 -0.01968 -0.02457
1.596 -0.15146 -0.02228 -0.01060 -0.02356 -0.01698 -0.02130 -0.02336 -0.02426
1.597 -0.23059 -0.09464 -0.01450 -0.02298 -0.01576 -0.02182 -0.02057 -0.02701
1.598 -0.29141 -0.18094 -0.01129 -0.02325 -0.01836 -0.02063 -0.02089 -0.02533
1.599 -0.14868 -0.04218 -0.01099 -0.02386 -0.01555 -0.02127 -0.02119 -0.02686
1.600 -0.00600 0.11725 -0.01060 -0.02591 -0.01530 -0.02148 -0.01955 -0.02258
1.601 0.00830 0.14172 -0.01221 -0.02243 -0.01695 -0.02139 -0.02042 -0.02335
1.602 -0.18254 -0.09335 -0.01137 -0.02295 -0.01631 -0.02066 -0.01944 -0.02426
1.603 -0.18015 -0.07220 -0.01114 -0.02408 -0.01572 -0.02063 -0.02333 -0.02274
1.604 -0.15361 -0.04443 -0.01038 -0.02441 -0.01643 -0.02039 -0.02072 -0.02457
1.605 -0.20007 -0.15848 -0.01152 -0.02301 -0.01543 -0.02286 -0.02171 -0.02289
1.606 -0.18369 -0.15280 -0.01106 -0.02237 -0.01695 -0.02133 -0.02332 -0.02304
1.607 -0.18211 -0.06409 -0.01099 -0.02283 -0.01563 -0.02347 -0.02109 -0.02304
1.608 -0.15854 0.00845 -0.01068 -0.02264 -0.01588 -0.02124 -0.01953 -0.02304
1.609 -0.16808 -0.08789 -0.01190 -0.02222 -0.01579 -0.02090 -0.01994 -0.02396
1.610 -0.11865 -0.02603 -0.01091 -0.02359 -0.01656 -0.02020 -0.02382 -0.02289
1.611 -0.14178 -0.08270 -0.01114 -0.02264 -0.01559 -0.02209 -0.02126 -0.02350
1.612 -0.11499 -0.05490 -0.01198 -0.02292 -0.01529 -0.02188 -0.02045 -0.02472
1.613 -0.20847 -0.11841 -0.01114 -0.02121 -0.01712 -0.02051 -0.02219 -0.02319
1.614 -0.30595 -0.18799 -0.01144 -0.01996 -0.01601 -0.02130 -0.02113 -0.02335
1.615 -0.28345 -0.13400 -0.01122 -0.02002 -0.01620 -0.02231 -0.02046 -0.02335
1.616 -0.20155 -0.03104 -0.01190 -0.02179 -0.01538 -0.02182 -0.02034 -0.02396
1.617 -0.33315 -0.22702 -0.01106 -0.02380 -0.01637 -0.02283 -0.01999 -0.02350
1.618 -0.28954 -0.17615 -0.01373 -0.02112 -0.01657 -0.02100 -0.01984 -0.02609
1.619 -0.21935 -0.06888 -0.01465 -0.01999 -0.01654 -0.02213 -0.02060 -0.02670
1.620 -0.16455 -0.00894 -0.01167 -0.02249 -0.01724 -0.02142 -0.02208 -0.02380
1.621 -0.25510 -0.11459 -0.01213 -0.02338 -0.01701 -0.02100 -0.02335 -0.02472
1.622 -0.34341 -0.22690 -0.01434 -0.02298 -0.01572 -0.02365 -0.02037 -0.02670
1.623 -0.25209 -0.11237 -0.01381 -0.02280 -0.01459 -0.02173 -0.02087 -0.02335
1.624 -0.14798 0.05927 -0.01251 -0.02231 -0.01567 -0.02106 -0.02115 -0.02472
1.625 -0.26137 -0.07785 -0.01213 -0.02216 -0.01646 -0.02185 -0.02249 -0.02319
1.626 -0.27966 -0.09848 -0.01122 -0.02286 -0.01515 -0.02142 -0.01996 -0.02274
1.627 -0.21440 -0.10452 -0.01244 -0.02325 -0.01787 -0.02081 -0.01991 -0.02274
1.628 -0.15244 -0.01343 -0.01465 -0.02231 -0.01871 -0.02197 -0.02016 -0.02686
1.629 -0.12112 0.03159 -0.01060 -0.02438 -0.01717 -0.02106 -0.02040 -0.02289
1.630 -0.11900 0.03793 -0.01198 -0.02289 -0.01701 -0.02106 -0.02280 -0.02304
1.631 -0.13455 0.00125 -0.01335 -0.02310 -0.01590 -0.02075 -0.01968 -0.02350
1.632 -0.06628 0.03595 -0.01144 -0.02417 -0.01500 -0.02124 -0.02095 -0.02350
1.633 -0.04108 0.05704 -0.01129 -0.02310 -0.01584 -0.02081 -0.02094 -0.02304
1.634 0.03380 0.14832 -0.01091 -0.02252 -0.01659 -0.02115 -0.02283 -0.02304
1.635 -0.02895 0.08282 -0.01198 -0.02399 -0.01692 -0.02402 -0.01974 -0.02304
1.636 -0.03896 0.07632 -0.01099 -0.02554 -0.01569 -0.02283 -0.02023 -0.02289
1.637 -0.00575 0.16272 -0.01129 -0.02390 -0.01872 -0.02298 -0.02074 -0.02518
1.638 -0.09772 0.01102 -0.01205 -0.02380 -0.01787 -0.02170 -0.02048 -0.02380
1.639 -0.10046 -0.00723 -0.01137 -0.02621 -0.01523 -0.02045 -0.02203 -0.02274
1.640 -0.00481 0.11453 -0.01122 -0.02426 -0.01576 -0.02283 -0.01962 -0.02304
1.641 0.05904 0.17603 -0.01152 -0.02380 -0.01518 -0.02304 -0.02162 -0.02457
1.642 -0.00998 0.10788 -0.01167 -0.02292 -0.01631 -0.02100 -0.02336 -0.02350
1.643 -0.04813 0.08365 -0.01137 -0.02420 -0.01659 -0.02414 -0.02112 -0.02335
1.644 -0.09935 0.03125 -0.01045 -0.02551 -0.01605 -0.02139 -0.02057 -0.02380
1.645 -0.06224 0.04404 -0.01152 -0.02304 -0.01819 -0.02191 -0.01955 -0.02625
1.646 -0.01930 0.06430 -0.01205 -0.02307 -0.01537 -0.02206 -0.02147 -0.02472
1.647 0.05418 0.15988 -0.01144 -0.02380 -0.01561 -0.02048 -0.02411 -0.02350
1.648 0.04631 0.19128 -0.01503 -0.02261 -0.01567 -0.02072 -0.02081 -0.02670
1.649 0.11523 0.27353 -0.01526 -0.02313 -0.01454 -0.02216 -0.01959 -0.02365
1.650 0.16924 0.29868 -0.01778 -0.02258 -0.01608 -0.02051 -0.02353 -0.02487
1.651 0.16394 0.27200 -0.01122 -0.02277 -0.01553 -0.02127 -0.02139 -0.02335
1.652 0.14252 0.25568 -0.00610 -0.02371 -0.01695 -0.02148 -0.02156 -0.02350
1.653 0.07126 0.18265 -0.00885 -0.02261 -0.01859 -0.02191 -0.01997 -0.02441
1.654 0.07388 0.18039 -0.02266 -0.02295 -0.01561 -0.02142 -0.02054 -0.02487
1.655 0.07956 0.18970 -0.01770 -0.02545 -0.01601 -0.02124 -0.02275 -0.02441
1.656 -0.00562 0.10803 -0.00603 -0.02423 -0.01567 -0.02203 -0.01985 -0.02655
1.657 -0.07690 0.04285 -0.01030 -0.02402 -0.01668 -0.02103 -0.02293 -0.02502
1.658 0.01950 0.13120 -0.00648 -0.02280 -0.01897 -0.02075 -0.02081 -0.02472
1.659 -0.06825 0.04333 -0.01160 -0.02582 -0.01523 -0.02164 -0.02031 -0.02365
1.660 -0.07231 0.03580 -0.01236 -0.02310 -0.01579 -0.02188 -0.02011 -0.02441
1.661 0.03944 0.14462 -0.01709 -0.02237 -0.01602 -0.02066 -0.01999 -0.02686
1.662 0.03482 0.13837 -0.00481 -0.02606 -0.01541 -0.01971 -0.02377 -0.02274
1.663 -0.09811 0.00348 -0.00793 -0.02322 -0.01584 -0.02042 -0.02055 -0.02335
1.664 -0.09985 -0.00305 -0.01602 -0.02582 -0.01526 -0.02170 -0.02052 -0.02563
1.665 -0.13951 -0.04483 -0.02052 -0.02426 -0.01839 -0.02057 -0.02165 -0.02487
1.666 -0.15446 -0.06247 -0.01625 -0.02426 -0.01703 -0.02112 -0.02052 -0.02411
1.667 -0.19533 -0.10364 -0.00725 -0.02676 -0.01613 -0.02155 -0.02032 -0.02319
1.668 -0.10268 -0.02316 -0.00069 -0.02280 -0.01901 -0.02084 -0.01952 -0.02747
1.669 -0.13615 -0.04922 -0.00603 -0.02386 -0.01668 -0.02060 -0.02390 -0.02274
1.670 -0.06348 0.01343 -0.01114 -0.02286 -0.01605 -0.02054 -0.01991 -0.02365
1.671 0.00838 0.07944 -0.01068 -0.02350 -0.01514 -0.02133 -0.01984 -0.02380
1.672 0.00487 0.08069 -0.01289 -0.02292 -0.01579 -0.02060 -0.02094 -0.02441
1.673 -0.01495 0.05814 -0.01129 -0.02274 -0.01538 -0.02109 -0.02185 -0.02335
1.674 0.01019 0.08505 -0.01381 -0.02371 -0.01598 -0.02234 -0.01996 -0.02289
1.675 0.07954 0.15591 -0.01228 -0.02280 -0.01683 -0.02203 -0.02014 -0.02533
1.676 0.12071 0.21158 -0.01045 -0.02408 -0.01617 -0.02042 -0.02205 -0.02365
1.677 0.04605 0.14554 -0.01221 -0.02386 -0.01630 -0.02026 -0.02155 -0.02304
1.678 0.01634 0.12073 -0.01366 -0.02185 -0.01500 -0.02319 -0.01970 -0.02380
1.679 -0.02740 0.09628 -0.01205 -0.02228 -0.01642 -0.02054 -0.02342 -0.02350
1.680 0.01337 0.14368 -0.01122 -0.02646 -0.01505 -0.02164 -0.02002 -0.02274
1.681 -0.01997 0.10605 -0.01755 -0.02505 -0.01555 -0.02090 -0.02167 -0.02411
1.682 -0.10126 0.02325 0.00191 -0.02267 -0.01610 -0.02097 -0.02003 -0.02411
1.683 -0.09531 0.02588 -0.01137 -0.02512 -0.01524 -0.02075 -0.02095 -0.02411
1.684 -0.08270 0.07178 -0.01663 -0.02475 -0.01620 -0.02161 -0.02098 -0.02502
1.685 -0.05301 0.12967 -0.02144 -0.02420 -0.01578 -0.02414 -0.02011 -0.02426
1.686 -0.07275 0.08463 -0.02014 -0.02261 -0.01521 -0.02075 -0.02046 -0.02487
1.687 -0.12085 0.04889 -0.01686 -0.02274 -0.01627 -0.02200 -0.02266 -0.02319
1.688 -0.10571 0.06201 -0.01266 -0.03076 -0.01501 -0.02448 -0.02126 -0.02350
1.689 -0.11324 0.05795 -0.01846 -0.02942 -0.01772 -0.02237 -0.02098 -0.02533
1.690 -0.12178 0.04785 -0.01122 -0.02350 -0.01813 -0.02237 -0.02032 -0.02701
1.691 -0.11394 0.05972 -0.00092 -0.02658 -0.01682 -0.02087 -0.02164 -0.02411
1.692 -0.13271 0.03482 -0.02289 -0.02472 -0.01546 -0.02042 -0.02104 -0.02533
1.693 -0.14467 0.01724 -0.01976 -0.02417 -0.01570 -0.02451 -0.01984 -0.02670
1.694 -0.17055 -0.00366 -0.01587 -0.02356 -0.01654 -0.02356 -0.02058 -0.02579
1.695 -0.17355 -0.00235 -0.00305 -0.02313 -0.01848 -0.02158 -0.02353 -0.02502
1.696 -0.16408 0.00562 -0.00763 -0.02365 -0.01535 -0.02408 -0.02213 -0.02411
1.697 -0.08775 0.08228 -0.01404 -0.02362 -0.01620 -0.02420 -0.02081 -0.02380
1.698 -0.11481 0.05963 -0.01564 -0.02295 -0.01826 -0.02252 -0.02003 -0.02548
1.699 -0.15889 0.01001 -0.01503 -0.02258 -0.01747 -0.02228 -0.02013 -0.02701
1.700 -0.17050 0.00009 -0.01091 -0.02536 -0.01654 -0.02057 -0.02058 -0.02426
1.701 -0.17239 -0.01804 -0.01137 -0.02322 -0.01665 -0.02054 -0.02115 -0.02548
1.702 -0.14075 0.00922 -0.00999 -0.02292 -0.01534 -0.02216 -0.01993 -0.02426
1.703 -0.10461 0.04562 -0.00923 -0.02255 -0.01778 -0.02042 -0.02394 -0.02319
1.704 -0.11076 0.04126 -0.00885 -0.02002 -0.01735 -0.02097 -0.02048 -0.02365
1.705 -0.11517 0.03598 -0.01106 -0.02277 -0.01579 -0.02219 -0.02058 -0.02380
1.706 -0.10255 0.03180 -0.01160 -0.02283 -0.01871 -0.02115 -0.01970 -0.02686
1.707 -0.14969 -0.01373 -0.01152 -0.02078 -0.01616 -0.02097 -0.01978 -0.02579
1.708 -0.10817 0.02344 -0.01060 -0.02383 -0.01633 -0.02032 -0.02075 -0.02502
1.709 -0.07455 0.04581 -0.01511 -0.02200 -0.01442 -0.02191 -0.02031 -0.02792
1.710 -0.13129 -0.01971 -0.01106 -0.02307 -0.01740 -0.02066 -0.02013 -0.02457
1.711 -0.13531 -0.01517 -0.01228 -0.02103 -0.01642 -0.02078 -0.01968 -0.02487
1.712 -0.11948 0.00027 -0.01045 -0.02365 -0.01631 -0.02319 -0.01926 -0.02304
1.713 -0.02975 0.07733 -0.01472 -0.02283 -0.01787 -0.02042 -0.01904 -0.02441
1.714 -0.00040 0.10416 -0.01305 -0.02255 -0.01585 -0.02167 -0.02072 -0.02426
1.715 -0.04373 0.05176 -0.01160 -0.02371 -0.01649 -0.02017 -0.02350 -0.02487
1.716 -0.08530 0.01984 -0.01495 -0.02328 -0.01523 -0.02435 -0.02089 -0.02716
1.717 -0.07671 0.02496 -0.01320 -0.02414 -0.01495 -0.02112 -0.02147 -0.02472
1.718 -0.04907 0.04681 -0.01213 -0.02243 -0.01736 -0.02100 -0.02217 -0.02396
1.719 -0.05014 0.04782 -0.01152 -0.02557 -0.01489 -0.02408 -0.02185 -0.02350
1.720 -0.09335 0.01309 -0.01099 -0.02484 -0.01706 -0.02298 -0.02264 -0.02228
1.721 -0.04018 0.06171 -0.01419 -0.02310 -0.01826 -0.02164 -0.02139 -0.02396
1.722 -0.05074 0.05008 -0.01190 -0.02628 -0.01617 -0.02078 -0.02480 -0.02213
1.723 -0.05290 0.04721 -0.01465 -0.02560 -0.01582 -0.02347 -0.02122 -0.02289
1.724 -0.04520 0.06436 -0.01328 -0.02338 -0.01457 -0.02396 -0.02042 -0.02319
1.725 -0.05618 0.04523 -0.01266 -0.02307 -0.01881 -0.02075 -0.02327 -0.02289
1.726 -0.07863 0.02203 -0.01205 -0.02386 -0.01581 -0.02399 -0.02135 -0.02350
1.727 -0.02707 0.07294 -0.01099 -0.02509 -0.01595 -0.02301 -0.02118 -0.02304
1.728 -0.01997 0.07361 -0.01335 -0.02316 -0.01883 -0.02267 -0.01973 -0.02472
1.729 -0.00549 0.09344 -0.01297 -0.02521 -0.01480 -0.02167 -0.02170 -0.02380
1.730 0.00536 0.10669 -0.01198 -0.02600 -0.01602 -0.02106 -0.02382 -0.02319
1.731 0.01964 0.11871 -0.01480 -0.02399 -0.01479 -0.02414 -0.02078 -0.02426
1.732 -0.02518 0.05225 -0.01328 -0.02295 -0.01567 -0.02399 -0.02164 -0.02396
1.733 -0.02974 0.06494 -0.01244 -0.02240 -0.01607 -0.02078 -0.02176 -0.02350
1.734 -0.00674 0.10181 -0.01137 -0.02209 -0.01816 -0.02185 -0.02264 -0.02304
1.735 0.04263 0.16962 -0.01122 -0.02344 -0.01572 -0.02463 -0.02176 -0.02289
1.736 0.05333 0.16397 -0.01122 -0.02274 -0.01823 -0.02209 -0.02022 -0.02319
1.737 0.07045 0.17554 -0.01396 -0.02246 -0.01805 -0.02075 -0.02074 -0.02426
1.738 0.04858 0.15152 -0.01106 -0.02328 -0.01659 -0.02084 -0.02104 -0.02335
1.739 0.04276 0.15302 -0.01106 -0.02188 -0.01497 -0.02023 -0.02179 -0.02274
1.740 0.01178 0.12601 -0.01152 -0.02142 -0.01505 -0.02451 -0.01973 -0.02579
1.741 -0.06071 0.05423 -0.01213 -0.02182 -0.01501 -0.02142 -0.02161 -0.02487
1.742 0.05161 0.16678 -0.01190 -0.02252 -0.01477 -0.02335 -0.02017 -0.02396
1.743 0.04907 0.18555 -0.01068 -0.02356 -0.01497 -0.02249 -0.02097 -0.02274
1.744 0.01172 0.14612 -0.01122 -0.02234 -0.01537 -0.02240 -0.02029 -0.02167
1.745 -0.00827 0.12592 -0.01213 -0.02133 -0.01738 -0.02197 -0.01933 -0.02426
1.746 -0.03622 0.09964 -0.01076 -0.02319 -0.01640 -0.02087 -0.02138 -0.02304
1.747 -0.04216 0.07617 -0.01221 -0.02298 -0.01463 -0.02081 -0.02014 -0.02594
1.748 0.03995 0.16373 -0.01251 -0.02090 -0.01492 -0.02188 -0.02061 -0.02563
1.749 -0.03084 0.10974 -0.01129 -0.02249 -0.01625 -0.02066 -0.02162 -0.02518
1.750 -0.07498 0.07504 -0.01144 -0.02237 -0.01620 -0.02063 -0.02078 -0.02426
1.751 -0.12019 0.01318 -0.01152 -0.02359 -0.01526 -0.02206 -0.02049 -0.02335
1.752 -0.10960 0.00754 -0.01297 -0.02289 -0.01523 -0.02231 -0.02153 -0.02289
1.753 -0.01428 0.10614 -0.01488 -0.02249 -0.01601 -0.02167 -0.01985 -0.02655
1.754 -0.06360 0.05679 -0.01190 -0.02286 -0.01485 -0.02087 -0.01996 -0.02426
1.755 -0.12833 -0.01700 -0.01198 -0.02313 -0.01491 -0.02051 -0.02138 -0.02380
1.756 -0.08595 0.03210 -0.01472 -0.02301 -0.01462 -0.02444 -0.01927 -0.02411
1.757 -0.10583 0.00491 -0.01328 -0.02289 -0.01492 -0.02325 -0.02191 -0.02533
1.758 -0.15379 -0.03049 -0.01190 -0.02228 -0.01717 -0.02094 -0.02063 -0.02472
1.759 -0.09952 0.01422 -0.01099 -0.02631 -0.01465 -0.02194 -0.02023 -0.02396
1.760 -0.10002 0.01575 -0.01099 -0.02365 -0.01642 -0.02252 -0.02066 -0.02487
1.761 -0.12679 -0.01093 -0.01518 -0.02283 -0.01544 -0.02191 -0.02014 -0.02716
1.762 -0.16306 -0.05032 -0.01160 -0.02365 -0.01505 -0.02048 -0.02100 -0.02472
1.763 -0.09808 0.00754 -0.01312 -0.02448 -0.01489 -0.02182 -0.02275 -0.02502
1.764 -0.12872 -0.04086 -0.01350 -0.02475 -0.01540 -0.02246 -0.01944 -0.02655
1.765 -0.14873 -0.04752 -0.01305 -0.02444 -0.01457 -0.02383 -0.02011 -0.02548
1.766 -0.10585 -0.00003 -0.01106 -0.02368 -0.01646 -0.02063 -0.02087 -0.02441
1.767 -0.12260 -0.02225 -0.01122 -0.02277 -0.01584 -0.02039 -0.02092 -0.02426
1.768 -0.19019 -0.09363 -0.01122 -0.02475 -0.01469 -0.02432 -0.02071 -0.02411
1.769 -0.22304 -0.10818 -0.01106 -0.02597 -0.01457 -0.02274 -0.02048 -0.02380
1.770 -0.09683 0.01218 -0.01144 -0.02332 -0.01779 -0.02100 -0.02052 -0.02670
1.771 -0.09430 0.00687 -0.01160 -0.02487 -0.01598 -0.02170 -0.01985 -0.02365
1.772 -0.08698 0.01541 -0.01091 -0.02554 -0.01472 -0.02017 -0.02133 -0.02457
1.773 -0.06876 0.01492 -0.01205 -0.02420 -0.01434 -0.02072 -0.02075 -0.02716
1.774 -0.14928 -0.03799 -0.01213 -0.02420 -0.01459 -0.02225 -0.01936 -0.02441
1.775 -0.21165 -0.09854 -0.01099 -0.02383 -0.01610 -0.02087 -0.02362 -0.02518
1.776 -0.08730 0.00345 -0.01152 -0.02325 -0.01799 -0.02185 -0.02058 -0.02350
1.777 -0.19005 -0.07016 -0.01122 -0.02426 -0.01590 -0.02145 -0.02107 -0.02380
1.778 -0.22256 -0.09799 -0.01076 -0.02686 -0.01463 -0.02127 -0.02203 -0.02319
1.779 -0.18562 -0.08673 -0.01274 -0.02499 -0.01476 -0.02252 -0.02032 -0.02350
1.780 -0.14027 -0.02826 -0.01495 -0.02380 -0.01749 -0.02264 -0.02002 -0.02426
1.781 -0.17574 -0.07324 -0.01259 -0.02603 -0.01648 -0.02167 -0.02229 -0.02319
1.782 -0.17235 -0.07944 -0.01190 -0.02744 -0.01616 -0.02057 -0.02426 -0.02304
1.783 -0.15575 -0.05960 -0.00916 -0.02426 -0.01567 -0.02298 -0.02164 -0.02625
1.784 -0.13820 -0.03485 -0.01221 -0.02499 -0.01506 -0.02155 -0.01984 -0.02396
1.785 -0.12213 -0.01981 -0.01289 -0.02499 -0.01578 -0.02069 -0.02278 -0.02319
1.786 -0.23880 -0.12589 -0.01396 -0.02274 -0.01643 -0.02237 -0.02194 -0.02289
1.787 -0.23012 -0.12656 -0.01160 -0.02618 -0.01524 -0.02182 -0.02148 -0.02289
1.788 -0.20871 -0.11591 -0.01259 -0.02573 -0.01460 -0.02066 -0.01997 -0.02335
1.789 -0.23784 -0.13763 -0.01518 -0.02362 -0.01530 -0.02078 -0.02069 -0.02426
1.790 -0.22096 -0.12399 -0.01175 -0.02628 -0.01450 -0.02112 -0.02306 -0.02258
1.791 -0.18559 -0.09595 -0.01244 -0.02435 -0.01530 -0.02170 -0.02129 -0.02563
1.792 -0.18074 -0.08133 -0.01518 -0.02411 -0.01407 -0.02438 -0.02127 -0.02380
1.793 -0.08342 0.01239 -0.01312 -0.02301 -0.01617 -0.02072 -0.02058 -0.02518
1.794 -0.07352 0.01678 -0.01183 -0.02264 -0.01532 -0.02063 -0.02103 -0.02457
1.795 -0.08670 0.00293 -0.01198 -0.02399 -0.01605 -0.02380 -0.02151 -0.02289
1.796 -0.09518 -0.00638 -0.01114 -0.02328 -0.01512 -0.02167 -0.02138 -0.02365
1.797 -0.10094 -0.01346 -0.01457 -0.02338 -0.01793 -0.02063 -0.01974 -0.02411
1.798 -0.00972 0.07843 -0.01160 -0.02261 -0.01591 -0.02124 -0.02094 -0.02380
1.799 0.00751 0.10315 -0.01129 -0.02362 -0.01428 -0.02011 -0.02162 -0.02380
1.800 -0.10185 -0.00934 -0.01328 -0.02289 -0.01517 -0.02316 -0.02016 -0.02670
1.801 -0.12680 -0.02643 -0.01175 -0.02341 -0.01471 -0.02133 -0.02165 -0.02548
1.802 -0.20206 -0.10315 -0.01137 -0.02271 -0.01752 -0.02029 -0.02139 -0.02380
1.803 -0.22409 -0.11725 -0.01129 -0.02237 -0.01553 -0.02097 -0.02043 -0.02411
1.804 -0.14996 -0.05090 -0.01129 -0.02304 -0.01534 -0.02139 -0.02187 -0.02426
1.805 -0.16786 -0.06216 -0.01083 -0.02417 -0.01663 -0.02118 -0.02000 -0.02426
1.806 -0.20872 -0.09283 -0.01198 -0.02234 -0.01825 -0.02075 -0.01924 -0.02411
1.807 -0.27554 -0.15729 -0.01305 -0.02396 -0.01494 -0.02066 -0.02065 -0.02396
1.808 -0.28671 -0.17001 -0.01137 -0.02362 -0.01437 -0.02026 -0.02119 -0.02365
1.809 -0.29816 -0.17529 -0.00931 -0.02307 -0.01509 -0.02383 -0.02081 -0.02640
1.810 -0.31992 -0.19550 -0.01076 -0.02298 -0.01433 -0.02231 -0.01968 -0.02670
1.811 -0.34848 -0.21072 -0.01282 -0.02307 -0.01456 -0.02115 -0.02069 -0.02548
1.812 -0.37198 -0.22751 -0.01320 -0.02243 -0.01527 -0.02060 -0.02063 -0.02502
1.813 -0.36745 -0.22620 -0.01167 -0.02429 -0.01509 -0.02341 -0.02058 -0.02426
1.814 -0.40051 -0.25388 -0.01114 -0.02380 -0.01457 -0.02521 -0.02055 -0.02396
1.815 -0.45631 -0.29495 -0.00862 -0.02386 -0.01624 -0.02304 -0.02025 -0.02441
1.816 -0.41916 -0.24936 -0.01167 -0.02274 -0.01535 -0.02206 -0.02011 -0.02640
1.817 -0.33611 -0.16986 -0.01450 -0.02264 -0.01479 -0.02066 -0.01952 -0.02640
1.818 -0.30156 -0.15305 -0.01167 -0.02344 -0.01476 -0.02094 -0.02029 -0.02396
1.819 -0.36438 -0.20175 -0.01579 -0.02158 -0.01526 -0.02057 -0.02115 -0.02655
1.820 -0.35420 -0.19580 -0.02495 -0.01813 -0.01425 -0.02094 -0.02042 -0.02640
1.821 -0.20686 -0.07062 -0.01587 -0.02252 -0.01460 -0.02432 -0.01956 -0.02914
1.822 -0.20688 -0.05069 0.00084 -0.02267 -0.01424 -0.02213 -0.01997 -0.02762
1.823 -0.21945 -0.07343 -0.01007 -0.02307 -0.01744 -0.02130 -0.02068 -0.02686
1.824 -0.18858 -0.04654 -0.01198 -0.02237 -0.01785 -0.02103 -0.02045 -0.02472
1.825 -0.16614 -0.02902 -0.01114 -0.02170 -0.01425 -0.02429 -0.01996 -0.02441
1.826 -0.15010 -0.01251 -0.01610 -0.02216 -0.01436 -0.02332 -0.01990 -0.02487
1.827 -0.10342 0.02209 -0.01205 -0.02020 -0.01665 -0.02084 -0.02022 -0.02609
1.828 -0.01053 0.09897 -0.01526 -0.02139 -0.01526 -0.02081 -0.02010 -0.02716
1.829 -0.07880 0.03134 -0.01297 -0.02332 -0.01434 -0.02139 -0.02162 -0.02487
1.830 -0.05135 0.04773 -0.00084 -0.02368 -0.01424 -0.02103 -0.02397 -0.02457
1.831 -0.04158 0.05719 -0.01022 -0.02295 -0.01428 -0.02182 -0.02124 -0.02686
1.832 -0.02057 0.06021 -0.01175 -0.02313 -0.01448 -0.02487 -0.02029 -0.02716
1.833 0.00842 0.08966 -0.01205 -0.02277 -0.01367 -0.02179 -0.02417 -0.02533
1.834 0.00273 0.08099 -0.01266 -0.02298 -0.01732 -0.02145 -0.02377 -0.02487
1.835 0.04747 0.12469 -0.00870 -0.02441 -0.01428 -0.02289 -0.02110 -0.02411
1.836 0.09367 0.16467 -0.01060 -0.02496 -0.01447 -0.02292 -0.02394 -0.02274
1.837 0.14955 0.21106 -0.01175 -0.02277 -0.01700 -0.02258 -0.02292 -0.02335
1.838 0.17433 0.23743 -0.01328 -0.02261 -0.01581 -0.02066 -0.02449 -0.02045
1.839 0.12378 0.18475 -0.01488 -0.02283 -0.01440 -0.02002 -0.02486 -0.02075
1.840 0.12231 0.18613 -0.01709 -0.02283 -0.01385 -0.02145 -0.02306 -0.02243
1.841 0.13763 0.20300 -0.01320 -0.02545 -0.01421 -0.02322 -0.02525 -0.02090
1.842 0.16275 0.22198 -0.00412 -0.02393 -0.01791 -0.02121 -0.02615 -0.02090
1.843 0.15964 0.22815 -0.00755 -0.02502 -0.01505 -0.02356 -0.02661 -0.01831
1.844 0.19720 0.27542 -0.01404 -0.02615 -0.01534 -0.02386 -0.02657 -0.01755
1.845 0.18311 0.26669 -0.01915 -0.02271 -0.01770 -0.02075 -0.02321 -0.01846
1.846 0.19397 0.28436 -0.01663 -0.02411 -0.01611 -0.02045 -0.02330 -0.01923
1.847 0.21577 0.29834 -0.01450 -0.02621 -0.01477 -0.02008 -0.02591 -0.01801
1.848 0.21599 0.30347 -0.01663 -0.02267 -0.01413 -0.02063 -0.02408 -0.01846
1.849 0.22275 0.31805 -0.01183 -0.02393 -0.01430 -0.02173 -0.02394 -0.01862
1.850 0.16858 0.27954 -0.01144 -0.02322 -0.01678 -0.02084 -0.02649 -0.01816
1.851 0.20152 0.30850 -0.01122 -0.02325 -0.01707 -0.02182 -0.02499 -0.01801
1.852 0.18279 0.29150 -0.00854 -0.02539 -0.01505 -0.02448 -0.02440 -0.01526
1.853 0.18008 0.28918 -0.01068 -0.02399 -0.01553 -0.02243 -0.02110 -0.01785
1.854 0.05667 0.18625 -0.01335 -0.02307 -0.01544 -0.02213 -0.02045 -0.01846
1.855 -0.02153 0.10825 -0.01373 -0.02255 -0.01469 -0.02054 -0.02063 -0.01907
1.856 -0.06999 0.06799 -0.01190 -0.02338 -0.01512 -0.01981 -0.02118 -0.01816
1.857 -0.06010 0.06708 -0.01465 -0.02286 -0.01442 -0.02094 -0.01984 -0.01968
1.858 -0.07388 0.05707 -0.01358 -0.02252 -0.01378 -0.02191 -0.01720 -0.02182
1.859 -0.15518 -0.02325 -0.01259 -0.02271 -0.01418 -0.02090 -0.01811 -0.02121
1.860 -0.18272 -0.05173 -0.01228 -0.02304 -0.01704 -0.02066 -0.01820 -0.02151
1.861 -0.23219 -0.08362 -0.01190 -0.02319 -0.01460 -0.02197 -0.01741 -0.02380
1.862 -0.23079 -0.07605 -0.01137 -0.02332 -0.01468 -0.02103 -0.01726 -0.02396
1.863 -0.25543 -0.10214 -0.01488 -0.02301 -0.01537 -0.02124 -0.01726 -0.02472
1.864 -0.37915 -0.23050 -0.01320 -0.02512 -0.01535 -0.02084 -0.01768 -0.02579
1.865 -0.40251 -0.25110 -0.01335 -0.02603 -0.01534 -0.02112 -0.01654 -0.02441
1.866 -0.37907 -0.23895 -0.01488 -0.02249 -0.01492 -0.02158 -0.01497 -0.02686
1.867 -0.39929 -0.26114 -0.01282 -0.02353 -0.01385 -0.02109 -0.01595 -0.02731
1.868 -0.41840 -0.27466 -0.01266 -0.02237 -0.01511 -0.02179 -0.01671 -0.02716
1.869 -0.47702 -0.32898 -0.01160 -0.02313 -0.01479 -0.02502 -0.01556 -0.02655
1.870 -0.44044 -0.29807 -0.01190 -0.02600 -0.01575 -0.02344 -0.01790 -0.02686
1.871 -0.44659 -0.29080 -0.01419 -0.02377 -0.01765 -0.02267 -0.01778 -0.02640
1.872 -0.43231 -0.27060 -0.01434 -0.02414 -0.01428 -0.02231 -0.01740 -0.02899
1.873 -0.43654 -0.28247 -0.01198 -0.02640 -0.01404 -0.02078 -0.02072 -0.02975
1.874 -0.42740 -0.27280 -0.01396 -0.02487 -0.01408 -0.02084 -0.01743 -0.03159
1.875 -0.39754 -0.26135 -0.01404 -0.02451 -0.01384 -0.02170 -0.01726 -0.03082
1.876 -0.40907 -0.26532 -0.01282 -0.02383 -0.01797 -0.02130 -0.01874 -0.02991
1.877 -0.41092 -0.26080 -0.01122 -0.02518 -0.01465 -0.02466 -0.02014 -0.02930
1.878 -0.37659 -0.24295 -0.01129 -0.02396 -0.01393 -0.02234 -0.02014 -0.02975
1.879 -0.36682 -0.23868 -0.01228 -0.02484 -0.01407 -0.02167 -0.01695 -0.03021
1.880 -0.40440 -0.27225 -0.01129 -0.02634 -0.01509 -0.02124 -0.02118 -0.02655
1.881 -0.46146 -0.32965 -0.01198 -0.02484 -0.01398 -0.02365 -0.01961 -0.02930
1.882 -0.40065 -0.27673 -0.01251 -0.02679 -0.01413 -0.02127 -0.01981 -0.02792
1.883 -0.35007 -0.23141 -0.01152 -0.02307 -0.01517 -0.02121 -0.02080 -0.02762
1.884 -0.38664 -0.26291 -0.01221 -0.02765 -0.01431 -0.02090 -0.02042 -0.02762
1.885 -0.39746 -0.27448 -0.01167 -0.02899 -0.01526 -0.02289 -0.02026 -0.02655
1.886 -0.36916 -0.24683 -0.01495 -0.02527 -0.01750 -0.02222 -0.01994 -0.02731
1.887 -0.38033 -0.26111 -0.01213 -0.02603 -0.01424 -0.02063 -0.02037 -0.02686
1.888 -0.41110 -0.29007 -0.01259 -0.02469 -0.01399 -0.02045 -0.02191 -0.02533
1.889 -0.42682 -0.30734 -0.01244 -0.02463 -0.01390 -0.02191 -0.01942 -0.02655
1.890 -0.42043 -0.31189 -0.01129 -0.02344 -0.01413 -0.02100 -0.02051 -0.02518
1.891 -0.40022 -0.29721 -0.01129 -0.02585 -0.01472 -0.02069 -0.02087 -0.02518
1.892 -0.47823 -0.36456 -0.01129 -0.02924 -0.01404 -0.02194 -0.02196 -0.02426
1.893 -0.46901 -0.35397 -0.01106 -0.02744 -0.01633 -0.02100 -0.02132 -0.02548
1.894 -0.47226 -0.36349 -0.01213 -0.02374 -0.01666 -0.02145 -0.02022 -0.02777
1.895 -0.42458 -0.31516 -0.01099 -0.02661 -0.01416 -0.02185 -0.02272 -0.02487
1.896 -0.40843 -0.30057 -0.01083 -0.02512 -0.01399 -0.02103 -0.02145 -0.02670
1.897 -0.46049 -0.34753 -0.01236 -0.02673 -0.01364 -0.02176 -0.02113 -0.02396
1.898 -0.47418 -0.36484 -0.01137 -0.02609 -0.01433 -0.02066 -0.02380 -0.02457
1.899 -0.49406 -0.38678 -0.01129 -0.02664 -0.01514 -0.02219 -0.02165 -0.02457
1.900 -0.46692 -0.34872 -0.01099 -0.02908 -0.01364 -0.02185 -0.02155 -0.02335
1.901 -0.52396 -0.40866 -0.01129 -0.02344 -0.01447 -0.02155 -0.01984 -0.02655
1.902 -0.43678 -0.33023 -0.01205 -0.02744 -0.01543 -0.02124 -0.02138 -0.02533
1.903 -0.43915 -0.33267 -0.01106 -0.02646 -0.01419 -0.02045 -0.02428 -0.02365
1.904 -0.45068 -0.33835 -0.01045 -0.02646 -0.01476 -0.02094 -0.02061 -0.02411
1.905 -0.48407 -0.37341 -0.01198 -0.02606 -0.01434 -0.02197 -0.02164 -0.02457
1.906 -0.41432 -0.31241 -0.01129 -0.02615 -0.01768 -0.02158 -0.02380 -0.02365
1.907 -0.36693 -0.26697 -0.01152 -0.02682 -0.01480 -0.02121 -0.02165 -0.02426
1.908 -0.36723 -0.25763 -0.01068 -0.02597 -0.01511 -0.02118 -0.02124 -0.02487
1.909 -0.36382 -0.26868 -0.01190 -0.02341 -0.01784 -0.02148 -0.02060 -0.02457
1.910 -0.35844 -0.26770 -0.01160 -0.02560 -0.01520 -0.02090 -0.02101 -0.02411
1.911 -0.39079 -0.28070 -0.01122 -0.02664 -0.01534 -0.02094 -0.02438 -0.02319
1.912 -0.46898 -0.34534 -0.01190 -0.02441 -0.01465 -0.02313 -0.02046 -0.02426
1.913 -0.38130 -0.27255 -0.01175 -0.02484 -0.01369 -0.02188 -0.02054 -0.02640
1.914 -0.38216 -0.27045 -0.01221 -0.02438 -0.01547 -0.02112 -0.02286 -0.02380
1.915 -0.44781 -0.33887 -0.01114 -0.02338 -0.01563 -0.02264 -0.02200 -0.02319
1.916 -0.45372 -0.33313 -0.01183 -0.02567 -0.01450 -0.02496 -0.02095 -0.02380
1.917 -0.51993 -0.39014 -0.01068 -0.02652 -0.01379 -0.02328 -0.02061 -0.02350
1.918 -0.52971 -0.40427 -0.01328 -0.02368 -0.01691 -0.02139 -0.01981 -0.02518
1.919 -0.54144 -0.41309 -0.01366 -0.02573 -0.01540 -0.02219 -0.02097 -0.02457
1.920 -0.47641 -0.35074 -0.01129 -0.02701 -0.01561 -0.02155 -0.02332 -0.02457
1.921 -0.46631 -0.34668 -0.01297 -0.02487 -0.01494 -0.02090 -0.02048 -0.02472
1.922 -0.46048 -0.33237 -0.01221 -0.02475 -0.01350 -0.02173 -0.01935 -0.02426
1.923 -0.47002 -0.33652 -0.01129 -0.02304 -0.01669 -0.02206 -0.02379 -0.02426
1.924 -0.49191 -0.36676 -0.01251 -0.02289 -0.01459 -0.02209 -0.02130 -0.02411
1.925 -0.52473 -0.39392 -0.01419 -0.02414 -0.01405 -0.02460 -0.02118 -0.02365
1.926 -0.47681 -0.36755 -0.01251 -0.02359 -0.01686 -0.02274 -0.02098 -0.02426
1.927 -0.52042 -0.40884 -0.01205 -0.02194 -0.01454 -0.02261 -0.02016 -0.02792
1.928 -0.58482 -0.45230 -0.01495 -0.02362 -0.01395 -0.02100 -0.02205 -0.02426
1.929 -0.61142 -0.48422 -0.01633 -0.02383 -0.01572 -0.02203 -0.02272 -0.02563
1.930 -0.59517 -0.46710 -0.01007 -0.02335 -0.01378 -0.02182 -0.02083 -0.02472
1.931 -0.54280 -0.42798 -0.01686 -0.02374 -0.01425 -0.02283 -0.02357 -0.02609
1.932 -0.64223 -0.52750 -0.01678 -0.02051 -0.01492 -0.02234 -0.02251 -0.02411
1.933 -0.68843 -0.56775 -0.00740 -0.02167 -0.01445 -0.02502 -0.02209 -0.02411
1.934 -0.60092 -0.48267 -0.00656 -0.02097 -0.01645 -0.02356 -0.02122 -0.02487
1.935 -0.60933 -0.49493 -0.01167 -0.02188 -0.01460 -0.02295 -0.01970 -0.02502
1.936 -0.59354 -0.47437 -0.01602 -0.02612 -0.01399 -0.02179 -0.02242 -0.02335
1.937 -0.54855 -0.43393 -0.02312 -0.02277 -0.01416 -0.02103 -0.02177 -0.02365
1.938 -0.63231 -0.51111 -0.00847 -0.02316 -0.01410 -0.02316 -0.02043 -0.02380
1.939 -0.67448 -0.54977 -0.01030 -0.02307 -0.01367 -0.02234 -0.02089 -0.02350
1.940 -0.68730 -0.55396 -0.00282 -0.02255 -0.01460 -0.02142 -0.02336 -0.02350
1.941 -0.70885 -0.57101 -0.01167 -0.02240 -0.01440 -0.02090 -0.02071 -0.02365
1.942 -0.70699 -0.57925 -0.01114 -0.02377 -0.01448 -0.02432 -0.01990 -0.02335
1.943 -0.60306 -0.48141 -0.01259 -0.02362 -0.01389 -0.02280 -0.02092 -0.02335
1.944 -0.57697 -0.44598 -0.01083 -0.02283 -0.01476 -0.02249 -0.02000 -0.02350
1.945 -0.66708 -0.52731 -0.01183 -0.02267 -0.01553 -0.02170 -0.02049 -0.02350
1.946 -0.55412 -0.43085 -0.00969 -0.02274 -0.01558 -0.02084 -0.02063 -0.02274
1.947 -0.52396 -0.39801 -0.00504 -0.02081 -0.01381 -0.02106 -0.01956 -0.02670
1.948 -0.54391 -0.41040 -0.00954 -0.02191 -0.01408 -0.02240 -0.02089 -0.02441
1.949 -0.47827 -0.35223 -0.01152 -0.02274 -0.01648 -0.02072 -0.02359 -0.02350
1.950 -0.38557 -0.27667 -0.01396 -0.02243 -0.01543 -0.02011 -0.02097 -0.02335
1.951 -0.42438 -0.31473 -0.01114 -0.02393 -0.01392 -0.02399 -0.01997 -0.02396
1.952 -0.47058 -0.36398 -0.01144 -0.02029 -0.01456 -0.02060 -0.01993 -0.02426
1.953 -0.45975 -0.35706 -0.01328 -0.02045 -0.01447 -0.02185 -0.02104 -0.02441
1.954 -0.47426 -0.36987 -0.01137 -0.02164 -0.01524 -0.02164 -0.02406 -0.02335
1.955 -0.43860 -0.33847 -0.01129 -0.02029 -0.01491 -0.02029 -0.02016 -0.02594
1.956 -0.45618 -0.35825 -0.01404 -0.01944 -0.01353 -0.02182 -0.02039 -0.02426
1.957 -0.49429 -0.39676 -0.01266 -0.02182 -0.01714 -0.02023 -0.02377 -0.02350
1.958 -0.51904 -0.41525 -0.01137 -0.02167 -0.01424 -0.02145 -0.02026 -0.02350
1.959 -0.46071 -0.36728 -0.01190 -0.02139 -0.01395 -0.02164 -0.02124 -0.02457
1.960 -0.44739 -0.34875 -0.01595 -0.01804 -0.01521 -0.02194 -0.01971 -0.02716
1.961 -0.47266 -0.36652 -0.00908 -0.02353 -0.01573 -0.02142 -0.02243 -0.02350
1.962 -0.48413 -0.37564 -0.01228 -0.02310 -0.01514 -0.02054 -0.02097 -0.02487
1.963 -0.50854 -0.39246 -0.01671 -0.02078 -0.01378 -0.02228 -0.01988 -0.02716
1.964 -0.53807 -0.41431 -0.01526 -0.02090 -0.01634 -0.02225 -0.02332 -0.02411
1.965 -0.49266 -0.38977 -0.01228 -0.02023 -0.01428 -0.02393 -0.01987 -0.02411
1.966 -0.47960 -0.38470 -0.01129 -0.02377 -0.01616 -0.02109 -0.02112 -0.02518
1.967 -0.51193 -0.38516 -0.01457 -0.02267 -0.01451 -0.02219 -0.01910 -0.02701
1.968 -0.50288 -0.36908 -0.01175 -0.02396 -0.01419 -0.02084 -0.02173 -0.02411
1.969 -0.56004 -0.41611 -0.01717 -0.02396 -0.01422 -0.02493 -0.01959 -0.02701
1.970 -0.55908 -0.40479 -0.01564 -0.02332 -0.01506 -0.02121 -0.02306 -0.02472
1.971 -0.53407 -0.37454 -0.01244 -0.02289 -0.01697 -0.02075 -0.02220 -0.02518
1.972 -0.54745 -0.38373 -0.00992 -0.02399 -0.01500 -0.02509 -0.02048 -0.02380
1.973 -0.58629 -0.41724 -0.00633 -0.02316 -0.01700 -0.02243 -0.02057 -0.02304
1.974 -0.54547 -0.36688 -0.01862 -0.02011 -0.01491 -0.02170 -0.02000 -0.02716
1.975 -0.61641 -0.43130 -0.02602 -0.02496 -0.01593 -0.02081 -0.01999 -0.02487
1.976 -0.62187 -0.43463 -0.02296 -0.02655 -0.01465 -0.02197 -0.02036 -0.02563
1.977 -0.58748 -0.39999 -0.01205 -0.02341 -0.01338 -0.02444 -0.02083 -0.02686
1.978 -0.56059 -0.36899 -0.00298 -0.02271 -0.01414 -0.02148 -0.02394 -0.02563
1.979 -0.56767 -0.36337 -0.00511 -0.02277 -0.01430 -0.02109 -0.02133 -0.02518
1.980 -0.62105 -0.41281 -0.01396 -0.02631 -0.01367 -0.02420 -0.02029 -0.02304
1.981 -0.64970 -0.45486 -0.01656 -0.02390 -0.01654 -0.02271 -0.02046 -0.02701
1.982 -0.58878 -0.38742 -0.01854 -0.02344 -0.01413 -0.02243 -0.02034 -0.02594
1.983 -0.59030 -0.39517 -0.01160 -0.02411 -0.01408 -0.02103 -0.02144 -0.02426
1.984 -0.67647 -0.46234 -0.00832 -0.02335 -0.01520 -0.02039 -0.02068 -0.02502
1.985 -0.68668 -0.47034 -0.01228 -0.02408 -0.01428 -0.02383 -0.02008 -0.02762
1.986 -0.67570 -0.47092 -0.01297 -0.02411 -0.01312 -0.02277 -0.02037 -0.02396
1.987 -0.67827 -0.48071 -0.01564 -0.02368 -0.01686 -0.02069 -0.02403 -0.02579
1.988 -0.71147 -0.51999 -0.01358 -0.02457 -0.01434 -0.02158 -0.02002 -0.02380
1.989 -0.66948 -0.48276 -0.01099 -0.02655 -0.01511 -0.02341 -0.02010 -0.02350
1.990 -0.64151 -0.46088 -0.01053 -0.02365 -0.01752 -0.02115 -0.01956 -0.02441
1.991 -0.67421 -0.49982 -0.00923 -0.02463 -0.01404 -0.02100 -0.01982 -0.02426
1.992 -0.72021 -0.55109 -0.01129 -0.02405 -0.01451 -0.02084 -0.02312 -0.02319
1.993 -0.75883 -0.59314 -0.01221 -0.02350 -0.01494 -0.02048 -0.02065 -0.02411
1.994 -0.73782 -0.58090 -0.01472 -0.02487 -0.01379 -0.02100 -0.02077 -0.02686
1.995 -0.73093 -0.57681 -0.01213 -0.02451 -0.01353 -0.02161 -0.01953 -0.02411
1.996 -0.73880 -0.59137 -0.01167 -0.02396 -0.01399 -0.02103 -0.02373 -0.02350
1.997 -0.74600 -0.61118 -0.01221 -0.02341 -0.01440 -0.02087 -0.02109 -0.02365
1.998 -0.75572 -0.63016 -0.01198 -0.02631 -0.01363 -0.02408 -0.02061 -0.02396
1.999 -0.77370 -0.64655 -0.01190 -0.02524 -0.01390 -0.02289 -0.01949 -0.02319
2.000 -0.80988 -0.67667 -0.01228 -0.02371 -0.01584 -0.02292 -0.02000 -0.02472
2.001 -0.74983 -0.63885 -0.01205 -0.02603 -0.01549 -0.02090 -0.02219 -0.02518
2.002 -0.74564 -0.64951 -0.01213 -0.02670 -0.01529 -0.02142 -0.02205 -0.02518
2.003 -0.75179 -0.64420 -0.01434 -0.02487 -0.01360 -0.02341 -0.02141 -0.02411
2.004 -0.72533 -0.62006 -0.01259 -0.02625 -0.01346 -0.02258 -0.01984 -0.02625
2.005 -0.74039 -0.63373 -0.01129 -0.02676 -0.01468 -0.02136 -0.02084 -0.02396
2.006 -0.72173 -0.62701 -0.01396 -0.02335 -0.01495 -0.02084 -0.02075 -0.02365
2.007 -0.71698 -0.61142 -0.01701 -0.02652 -0.01437 -0.02225 -0.02177 -0.02411
2.008 -0.71361 -0.59735 -0.01839 -0.02380 -0.01434 -0.02264 -0.02065 -0.02670
2.009 -0.68108 -0.56906 -0.01518 -0.02524 -0.01588 -0.02213 -0.01984 -0.02594
2.010 -0.65451 -0.55075 -0.00252 -0.02670 -0.01541 -0.02164 -0.02382 -0.02441
2.011 -0.62524 -0.51999 -0.00839 -0.02487 -0.01395 -0.02335 -0.02063 -0.02457
2.012 -0.60039 -0.48404 -0.01350 -0.02441 -0.01457 -0.02335 -0.01996 -0.02548
2.013 -0.63693 -0.51743 -0.01289 -0.02335 -0.01492 -0.02090 -0.02449 -0.02396
2.014 -0.60135 -0.48785 -0.01106 -0.02377 -0.01572 -0.02203 -0.02158 -0.02533
2.015 -0.54198 -0.42499 -0.01129 -0.02692 -0.01411 -0.02527 -0.02007 -0.02411
2.016 -0.51523 -0.40149 -0.01373 -0.02649 -0.01390 -0.02216 -0.02066 -0.02121
2.017 -0.52592 -0.40775 -0.01755 -0.02383 -0.01591 -0.02118 -0.01993 -0.02518
2.018 -0.49945 -0.37347 -0.01137 -0.02487 -0.01555 -0.02081 -0.02296 -0.02472
2.019 -0.45082 -0.33319 -0.00595 -0.02359 -0.01416 -0.02075 -0.02132 -0.02548
2.020 -0.40491 -0.28928 -0.01015 -0.02304 -0.01450 -0.02417 -0.02086 -0.02777
2.021 -0.43637 -0.31943 -0.00877 -0.02322 -0.01379 -0.02374 -0.02205 -0.02594
2.022 -0.47575 -0.36099 -0.01305 -0.02304 -0.01743 -0.02106 -0.02113 -0.02487
2.023 -0.52701 -0.40710 -0.01114 -0.02319 -0.01534 -0.02090 -0.02184 -0.02380
2.024 -0.45737 -0.33401 -0.00626 -0.02313 -0.01451 -0.02121 -0.02115 -0.02380
2.025 -0.44293 -0.31958 -0.01068 -0.02417 -0.01389 -0.02298 -0.02065 -0.02319
2.026 -0.41710 -0.29361 -0.01678 -0.02396 -0.01704 -0.02097 -0.02007 -0.02777
2.027 -0.41649 -0.29919 -0.01617 -0.02448 -0.01505 -0.02100 -0.02158 -0.02441
2.028 -0.49596 -0.36636 -0.01465 -0.02396 -0.01489 -0.02097 -0.02435 -0.02487
2.029 -0.47108 -0.34033 -0.01617 -0.02325 -0.01447 -0.02341 -0.02068 -0.02701
2.030 -0.46912 -0.34509 -0.01938 -0.02319 -0.01405 -0.02246 -0.01985 -0.02731
2.031 -0.49112 -0.36615 -0.00694 -0.02426 -0.01477 -0.02151 -0.02068 -0.02411
2.032 -0.52768 -0.39734 0.00076 -0.02341 -0.01736 -0.02060 -0.02161 -0.02518
2.033 -0.50343 -0.36765 -0.01015 -0.02374 -0.01480 -0.02139 -0.02043 -0.02533
2.034 -0.48322 -0.34836 -0.01419 -0.02661 -0.01439 -0.02496 -0.02016 -0.02426
2.035 -0.46968 -0.34021 -0.01541 -0.02567 -0.01358 -0.02298 -0.02025 -0.02396
2.036 -0.53537 -0.39478 -0.01457 -0.02374 -0.01451 -0.02127 -0.01976 -0.02716
2.037 -0.54128 -0.38950 -0.01312 -0.02539 -0.01392 -0.02075 -0.02219 -0.02502
2.038 -0.49927 -0.36298 -0.01213 -0.02628 -0.01465 -0.02078 -0.02084 -0.02487
2.039 -0.47867 -0.34583 -0.01190 -0.02475 -0.01428 -0.02399 -0.02000 -0.02472
2.040 -0.48474 -0.35327 -0.01122 -0.02444 -0.01405 -0.02200 -0.01971 -0.02426
2.041 -0.46829 -0.33273 -0.01160 -0.02377 -0.01654 -0.02136 -0.02199 -0.02563
2.042 -0.46925 -0.34909 -0.00877 -0.02380 -0.01546 -0.02118 -0.01988 -0.02518
2.043 -0.52945 -0.40091 -0.00847 -0.02750 -0.01389 -0.02289 -0.02071 -0.02380
2.044 -0.56639 -0.43860 -0.01068 -0.02377 -0.01411 -0.02307 -0.02092 -0.02426
2.045 -0.57297 -0.44193 -0.02113 -0.02237 -0.01509 -0.02216 -0.02014 -0.02502
2.046 -0.59615 -0.45547 -0.03029 -0.02072 -0.01558 -0.02084 -0.01996 -0.02518
2.047 -0.63765 -0.49469 -0.01579 -0.02188 -0.01424 -0.02094 -0.02167 -0.02350
2.048 -0.65810 -0.52161 -0.02159 -0.02213 -0.01421 -0.02158 -0.02016 -0.02441
2.049 -0.58701 -0.45889 0.00496 -0.02469 -0.01456 -0.02231 -0.02011 -0.02411
2.050 -0.56804 -0.42819 0.00404 -0.02634 -0.01408 -0.02216 -0.02336 -0.02518
2.051 -0.57579 -0.43628 -0.01213 -0.02493 -0.01489 -0.02094 -0.02306 -0.02502
2.052 -0.66191 -0.51083 -0.01335 -0.02310 -0.01381 -0.02255 -0.02231 -0.02365
2.053 -0.75047 -0.59607 -0.01686 -0.02399 -0.01401 -0.02167 -0.02264 -0.02258
2.054 -0.75034 -0.58383 -0.01823 -0.02368 -0.01408 -0.02173 -0.02155 -0.02274
2.055 -0.68477 -0.52280 -0.01091 -0.02267 -0.01495 -0.02304 -0.01991 -0.02319
2.056 -0.74254 -0.55576 -0.01091 -0.02280 -0.01573 -0.02139 -0.02144 -0.02350
2.057 -0.76146 -0.57678 -0.00885 -0.02594 -0.01364 -0.02048 -0.02321 -0.02304
2.058 -0.72185 -0.53897 -0.01022 -0.02457 -0.01425 -0.02313 -0.01944 -0.02716
2.059 -0.70923 -0.52679 -0.00908 -0.02408 -0.01547 -0.02094 -0.02235 -0.02518
2.060 -0.70259 -0.49939 -0.00877 -0.02386 -0.01569 -0.02106 -0.02226 -0.02518
2.061 -0.75099 -0.53098 -0.00908 -0.02740 -0.01421 -0.02539 -0.02092 -0.02533
2.062 -0.74243 -0.51834 -0.01091 -0.02472 -0.01685 -0.02139 -0.02003 -0.02777
2.063 -0.64903 -0.43729 -0.01198 -0.02582 -0.01595 -0.02158 -0.01938 -0.02884
2.064 -0.63039 -0.42087 -0.01564 -0.02582 -0.01552 -0.02222 -0.02101 -0.02487
2.065 -0.67357 -0.45554 -0.01335 -0.02655 -0.01431 -0.02112 -0.02335 -0.02426
2.066 -0.65948 -0.43619 -0.01198 -0.02475 -0.01437 -0.02133 -0.01997 -0.02747
2.067 -0.61584 -0.39999 -0.01152 -0.02441 -0.01370 -0.02209 -0.01936 -0.02487
2.068 -0.60034 -0.36826 -0.01328 -0.02353 -0.01732 -0.02063 -0.02338 -0.02487
2.069 -0.60907 -0.38553 -0.01373 -0.02460 -0.01424 -0.02374 -0.02145 -0.02319
2.070 -0.62973 -0.40387 -0.01190 -0.02600 -0.01395 -0.02176 -0.02216 -0.02380
2.071 -0.54355 -0.32355 -0.01472 -0.02341 -0.01558 -0.02255 -0.02087 -0.02686
2.072 -0.50914 -0.29492 -0.01266 -0.02353 -0.01526 -0.02136 -0.02223 -0.02365
2.073 -0.48581 -0.27362 -0.01244 -0.02365 -0.01425 -0.02042 -0.02142 -0.02365
2.074 -0.41380 -0.20273 -0.01450 -0.02289 -0.01416 -0.02170 -0.01958 -0.02686
2.075 -0.40974 -0.20013 -0.01610 -0.02451 -0.01349 -0.02438 -0.01971 -0.02533
2.076 -0.40128 -0.19763 -0.01274 -0.02277 -0.01495 -0.02112 -0.02089 -0.02411
2.077 -0.41273 -0.20642 -0.00626 -0.02246 -0.01637 -0.02362 -0.02046 -0.02563
2.078 -0.50084 -0.29330 -0.00641 -0.02454 -0.01384 -0.02185 -0.02164 -0.02472
2.079 -0.53342 -0.32520 -0.01251 -0.02197 -0.01476 -0.02106 -0.02058 -0.02472
2.080 -0.48053 -0.27808 -0.02350 -0.02484 -0.01433 -0.02090 -0.01949 -0.02457
2.081 -0.50603 -0.31790 -0.02426 -0.02551 -0.01408 -0.02155 -0.02420 -0.02457
2.082 -0.59065 -0.40170 -0.02403 -0.02344 -0.01428 -0.02344 -0.02078 -0.02487
2.083 -0.61610 -0.42612 -0.01190 -0.02161 -0.01376 -0.02179 -0.02017 -0.02441
2.084 -0.57301 -0.40051 0.00984 -0.02280 -0.01704 -0.02164 -0.02126 -0.02472
2.085 -0.65880 -0.49390 -0.01045 -0.02292 -0.01550 -0.02298 -0.02187 -0.02365
2.086 -0.69705 -0.52802 -0.01450 -0.02499 -0.01448 -0.02325 -0.02122 -0.02274
2.087 -0.61281 -0.44519 -0.01068 -0.02393 -0.01428 -0.02228 -0.02011 -0.02365
2.088 -0.71014 -0.55365 -0.02205 -0.02191 -0.01608 -0.02206 -0.02026 -0.02365
2.089 -0.79332 -0.63251 -0.02335 -0.02542 -0.01425 -0.02133 -0.02132 -0.02350
2.090 -0.81691 -0.66501 -0.01999 -0.02313 -0.01378 -0.02441 -0.01970 -0.02457
2.091 -0.73499 -0.61023 -0.00069 -0.02094 -0.01389 -0.02267 -0.02306 -0.02579
2.092 -0.79185 -0.67966 -0.01137 -0.02014 -0.01714 -0.02252 -0.02267 -0.02609
2.093 -0.82133 -0.69812 -0.01389 -0.02374 -0.01343 -0.02246 -0.01996 -0.02396
2.094 -0.84178 -0.72256 0.00710 -0.02383 -0.01590 -0.02377 -0.02090 -0.02396
2.095 -0.80144 -0.69305 0.00038 -0.02328 -0.01517 -0.02258 -0.01967 -0.02548
2.096 -0.84361 -0.72058 -0.01266 -0.02325 -0.01593 -0.02231 -0.02205 -0.02502
2.097 -0.79367 -0.69260 -0.01465 -0.02417 -0.01494 -0.02136 -0.02315 -0.02457
2.098 -0.79726 -0.69318 -0.02045 -0.02487 -0.01459 -0.02191 -0.02051 -0.02762
2.099 -0.74535 -0.64249 -0.01045 -0.02420 -0.01530 -0.02075 -0.02100 -0.02548
2.100 -0.72644 -0.62387 -0.01175 -0.02365 -0.01564 -0.02142 -0.02063 -0.02502
2.101 -0.77847 -0.66550 -0.00999 -0.02402 -0.01443 -0.02243 -0.02023 -0.02319
2.102 -0.78566 -0.68512 -0.01152 -0.02139 -0.01457 -0.02155 -0.02092 -0.02625
2.103 -0.74495 -0.63834 -0.01633 -0.02286 -0.01578 -0.02219 -0.02007 -0.02472
2.104 -0.72772 -0.61606 -0.00984 -0.02377 -0.01556 -0.02127 -0.02170 -0.02380
2.105 -0.76318 -0.65176 -0.00648 -0.02478 -0.01410 -0.02182 -0.02046 -0.02487
2.106 -0.74113 -0.63315 -0.01038 -0.02377 -0.01414 -0.02164 -0.02365 -0.02594
2.107 -0.70322 -0.59756 -0.01503 -0.02628 -0.01625 -0.02072 -0.02003 -0.02396
2.108 -0.69649 -0.58521 -0.00984 -0.02939 -0.01424 -0.02176 -0.02151 -0.02396
2.109 -0.64331 -0.54816 -0.00862 -0.02332 -0.01489 -0.02112 -0.02000 -0.02487
2.110 -0.63356 -0.51678 -0.01259 -0.02524 -0.01561 -0.02246 -0.01993 -0.02533
2.111 -0.65778 -0.53955 -0.01572 -0.02557 -0.01501 -0.02072 -0.02037 -0.02380
2.112 -0.54662 -0.43256 -0.01518 -0.02475 -0.01439 -0.02454 -0.01941 -0.02518
2.113 -0.56181 -0.45245 -0.01190 -0.02399 -0.01678 -0.02142 -0.02303 -0.02350
2.114 -0.55669 -0.43674 -0.01114 -0.02396 -0.01540 -0.02060 -0.02180 -0.02426
2.115 -0.58617 -0.45520 -0.00847 -0.02707 -0.01405 -0.02371 -0.02039 -0.02411
2.116 -0.60931 -0.49799 -0.00977 -0.02396 -0.01532 -0.02109 -0.02066 -0.02563
2.117 -0.60487 -0.48145 -0.00870 -0.02573 -0.01407 -0.02173 -0.01956 -0.02487
2.118 -0.55951 -0.43686 -0.00885 -0.02545 -0.01546 -0.02045 -0.02069 -0.02365
2.119 -0.47530 -0.35608 -0.00969 -0.02502 -0.01425 -0.02481 -0.01967 -0.02640
2.120 -0.42441 -0.31415 -0.01152 -0.02313 -0.01476 -0.02115 -0.02113 -0.02533
2.121 -0.53191 -0.41879 -0.01114 -0.02612 -0.01404 -0.02472 -0.02177 -0.02502
2.122 -0.57780 -0.44650 -0.01129 -0.02423 -0.01727 -0.02332 -0.02097 -0.02594
2.123 -0.53938 -0.42053 -0.01183 -0.02576 -0.01517 -0.02182 -0.01999 -0.02533
2.124 -0.69333 -0.58075 -0.01350 -0.02631 -0.01440 -0.02106 -0.02068 -0.02411
2.125 -0.72139 -0.59470 -0.01770 -0.02490 -0.01413 -0.02222 -0.02023 -0.02792
2.126 -0.63412 -0.51141 -0.01312 -0.02441 -0.01434 -0.02200 -0.02267 -0.02411
2.127 -0.53883 -0.44003 -0.01297 -0.02344 -0.01637 -0.02094 -0.02202 -0.02396
2.128 -0.49101 -0.40067 -0.01152 -0.02679 -0.01398 -0.02411 -0.02196 -0.02441
2.129 -0.55450 -0.44180 -0.01396 -0.02316 -0.01694 -0.02216 -0.01973 -0.02670
2.130 -0.61116 -0.49820 -0.01457 -0.02316 -0.01465 -0.02231 -0.02020 -0.02579
2.131 -0.62259 -0.51495 -0.01282 -0.02371 -0.01530 -0.02185 -0.02258 -0.02319
2.132 -0.63687 -0.53217 -0.01518 -0.02341 -0.01419 -0.02213 -0.01955 -0.02487
2.133 -0.47029 -0.38727 -0.01274 -0.02307 -0.01768 -0.02191 -0.02332 -0.02533
2.134 -0.51834 -0.43384 -0.01175 -0.02344 -0.01385 -0.02454 -0.02029 -0.02380
2.135 -0.54784 -0.46130 -0.01366 -0.02313 -0.01456 -0.02231 -0.02026 -0.02579
2.136 -0.58556 -0.50638 -0.01366 -0.02328 -0.01427 -0.02106 -0.01997 -0.02426
2.137 -0.51428 -0.43600 -0.01450 -0.02414 -0.01381 -0.02118 -0.02361 -0.02335
2.138 -0.45818 -0.38037 -0.01518 -0.02304 -0.01457 -0.02161 -0.02106 -0.02762
2.139 -0.48308 -0.41827 -0.01831 -0.02286 -0.01518 -0.02151 -0.02313 -0.02563
2.140 -0.46651 -0.40085 -0.00778 -0.02072 -0.01697 -0.02155 -0.02119 -0.02548
2.141 -0.50212 -0.43811 -0.01045 -0.02347 -0.01419 -0.02451 -0.02017 -0.02365
2.142 -0.50250 -0.43707 -0.01205 -0.02335 -0.01448 -0.02277 -0.02016 -0.02518
2.143 -0.50029 -0.43060 -0.01610 -0.02258 -0.01511 -0.02277 -0.01984 -0.02518
2.144 -0.50870 -0.43475 -0.01122 -0.02310 -0.01395 -0.02185 -0.02274 -0.02426
2.145 -0.54480 -0.46594 -0.01381 -0.02344 -0.01494 -0.02127 -0.02139 -0.02411
2.146 -0.56744 -0.48471 -0.01320 -0.02304 -0.01360 -0.02377 -0.02118 -0.02472
2.147 -0.59398 -0.51105 -0.01167 -0.02332 -0.01698 -0.02078 -0.02338 -0.02411
2.148 -0.59062 -0.50146 -0.01167 -0.02274 -0.01517 -0.02484 -0.02144 -0.02441
2.149 -0.58292 -0.48618 -0.01175 -0.02496 -0.01530 -0.02167 -0.02142 -0.02472
2.150 -0.57021 -0.46826 -0.01450 -0.02347 -0.01611 -0.02249 -0.01984 -0.02426
2.151 -0.63739 -0.53186 -0.01259 -0.02652 -0.01563 -0.02081 -0.01984 -0.02365
2.152 -0.70886 -0.59396 -0.01091 -0.02567 -0.01456 -0.02115 -0.02301 -0.02335
2.153 -0.69348 -0.59052 -0.01366 -0.02481 -0.01500 -0.02411 -0.02060 -0.02487
2.154 -0.69347 -0.58188 -0.01152 -0.02441 -0.01564 -0.02362 -0.02307 -0.02457
2.155 -0.72130 -0.59357 -0.01167 -0.02338 -0.01813 -0.02188 -0.02170 -0.02563
2.156 -0.69048 -0.56253 -0.01114 -0.02390 -0.01515 -0.02499 -0.02043 -0.02457
2.157 -0.74722 -0.61481 -0.01129 -0.02646 -0.01550 -0.02310 -0.01999 -0.02350
2.158 -0.77173 -0.64810 -0.01633 -0.02393 -0.01691 -0.02100 -0.02029 -0.02472
2.159 -0.74815 -0.62042 -0.01381 -0.02487 -0.01595 -0.02078 -0.02095 -0.02533
2.160 -0.74910 -0.60873 -0.01122 -0.02597 -0.01578 -0.02066 -0.02127 -0.02365
2.161 -0.78712 -0.64685 -0.01343 -0.02353 -0.01469 -0.02084 -0.02090 -0.02350
2.162 -0.76518 -0.63803 -0.01366 -0.02341 -0.01402 -0.02197 -0.01984 -0.02701
2.163 -0.75020 -0.62848 -0.01122 -0.02713 -0.01424 -0.02133 -0.02260 -0.02594
2.164 -0.82146 -0.69260 -0.01694 -0.02609 -0.01471 -0.02106 -0.02122 -0.02563
2.165 -0.80603 -0.68112 -0.01671 -0.02527 -0.01413 -0.02194 -0.02034 -0.02472
2.166 -0.89429 -0.76462 -0.00885 -0.02359 -0.01462 -0.02170 -0.02034 -0.02747
2.167 -0.89864 -0.77216 -0.01923 -0.02213 -0.01488 -0.02075 -0.02042 -0.02762
2.168 -0.83963 -0.71466 -0.01518 -0.02420 -0.01424 -0.02112 -0.02028 -0.02380
2.169 -0.83127 -0.69659 -0.02205 -0.02481 -0.01439 -0.02069 -0.02136 -0.02579
2.170 -0.88951 -0.75525 -0.01007 -0.02487 -0.01408 -0.02200 -0.02014 -0.02441
2.171 -0.88651 -0.75366 0.01335 -0.02310 -0.01526 -0.02081 -0.02454 -0.02396
2.172 -0.87900 -0.73648 0.00542 -0.02115 -0.01489 -0.02231 -0.02122 -0.02426
2.173 -0.86990 -0.73032 -0.01358 -0.02747 -0.01596 -0.02124 -0.02060 -0.02472
2.174 -0.92398 -0.78183 -0.01778 -0.02826 -0.01753 -0.02112 -0.02058 -0.02579
2.175 -0.90445 -0.75760 -0.00664 -0.02826 -0.01591 -0.02066 -0.02286 -0.02365
2.176 -0.85580 -0.73080 -0.01236 -0.02563 -0.01566 -0.02057 -0.02257 -0.02365
2.177 -0.86566 -0.74841 -0.02388 -0.02502 -0.01376 -0.02448 -0.02106 -0.02457
2.178 -0.88504 -0.77557 -0.03197 -0.02557 -0.01421 -0.02176 -0.02283 -0.02396
2.179 -0.83995 -0.72131 0.00305 -0.02298 -0.01495 -0.02072 -0.02043 -0.02472
2.180 -0.78452 -0.66611 0.01312 -0.02472 -0.01466 -0.02374 -0.02028 -0.02502
2.181 -0.77843 -0.65915 -0.00473 -0.02652 -0.01552 -0.02377 -0.01990 -0.02487
2.182 -0.79355 -0.67197 -0.01610 -0.02518 -0.01508 -0.02090 -0.02046 -0.02838
2.183 -0.74768 -0.63330 -0.01526 -0.02829 -0.01425 -0.02142 -0.01968 -0.02441
2.184 -0.74612 -0.63708 -0.01732 -0.02866 -0.01418 -0.02048 -0.02190 -0.02426
2.185 -0.70132 -0.59915 -0.01823 -0.02536 -0.01399 -0.02158 -0.02011 -0.02533
2.186 -0.72447 -0.61725 -0.00458 -0.02344 -0.01253 -0.02133 -0.02019 -0.02426
2.187 -0.69406 -0.59906 -0.01205 -0.02280 -0.01541 -0.02118 -0.02066 -0.02594
2.188 -0.70479 -0.60968 -0.01373 -0.02307 -0.01515 -0.02200 -0.02023 -0.02472
2.189 -0.67053 -0.57968 -0.01144 -0.02371 -0.01563 -0.02173 -0.01997 -0.02380
2.190 -0.65176 -0.55219 -0.02258 -0.02325 -0.01511 -0.02078 -0.01982 -0.02792
2.191 -0.67136 -0.57584 -0.02357 -0.02542 -0.01414 -0.02130 -0.01988 -0.02716
2.192 -0.70557 -0.61536 -0.01572 -0.02502 -0.01266 -0.02078 -0.02092 -0.02441
2.193 -0.70563 -0.62561 -0.01328 -0.02399 -0.01192 -0.02148 -0.02087 -0.02487
2.194 -0.75537 -0.67160 -0.01930 -0.02197 -0.01396 -0.02237 -0.02315 -0.02228
2.195 -0.77348 -0.69086 -0.00755 -0.02267 -0.01747 -0.02142 -0.02423 -0.02411
2.196 -0.68976 -0.61795 -0.00992 -0.02252 -0.01430 -0.02130 -0.02171 -0.02457
2.197 -0.70978 -0.63605 -0.02106 -0.02066 -0.01132 -0.02402 -0.02126 -0.02426
2.198 -0.75919 -0.67932 -0.04417 -0.01761 -0.01491 -0.02313 -0.02010 -0.02731
2.199 -0.77989 -0.70184 -0.03098 -0.02130 -0.01617 -0.02228 -0.02213 -0.02533
2.200 -0.76227 -0.68552 -0.03075 -0.02151 -0.01585 -0.02173 -0.02454 -0.02457
2.201 -0.75346 -0.68747 0.02342 -0.02209 -0.01750 -0.02408 -0.02370 -0.02487
2.202 -0.70091 -0.63965 0.02029 -0.02585 -0.01901 -0.02231 -0.02557 -0.02472
2.203 -0.80057 -0.74557 -0.02640 -0.03366 -0.01680 -0.02328 -0.02219 -0.02441
2.204 -0.80794 -0.74652 -0.03174 -0.02805 -0.01506 -0.02518 -0.02254 -0.02350
2.205 -0.73940 -0.65616 -0.02068 -0.02063 -0.01341 -0.02289 -0.02135 -0.02655
2.206 -0.69066 -0.60324 -0.00359 -0.01981 -0.01160 -0.02213 -0.02226 -0.02380
2.207 -0.77809 -0.69653 0.00526 -0.01895 -0.01411 -0.02206 -0.02682 -0.02380
2.208 -0.71686 -0.63898 -0.00572 -0.02301 -0.01416 -0.02142 -0.02428 -0.02380
2.209 -0.73138 -0.63559 -0.00900 -0.02722 -0.01813 -0.02066 -0.02275 -0.02563
2.210 -0.79031 -0.69452 -0.00244 -0.02875 -0.01706 -0.02203 -0.02016 -0.02457
2.211 -0.71573 -0.61148 0.00542 -0.02780 -0.01521 -0.01898 -0.02081 -0.02350
2.212 -0.76469 -0.64499 -0.00412 -0.02362 -0.01318 -0.01874 -0.01935 -0.02670
2.213 -0.71613 -0.59753 -0.00282 -0.02435 -0.01244 -0.02112 -0.01907 -0.02731
2.214 -0.77138 -0.64334 -0.00244 -0.02328 -0.02180 -0.01834 -0.02090 -0.02579
2.215 -0.76300 -0.64047 -0.03326 -0.02335 -0.02452 -0.02237 -0.02162 -0.02472
2.216 -0.75693 -0.62494 -0.00664 -0.02524 -0.02542 -0.02103 -0.02370 -0.02365
2.217 -0.72559 -0.59494 0.00832 -0.02518 -0.01520 -0.02148 -0.02357 -0.02380
2.218 -0.76996 -0.62286 -0.00481 -0.02454 -0.00900 -0.02148 -0.02089 -0.02335
2.219 -0.79338 -0.64734 -0.01122 -0.02057 -0.01338 -0.02264 -0.01448 -0.03036
2.220 -0.76102 -0.62027 -0.01060 -0.02133 -0.01344 -0.02197 -0.01483 -0.02838
2.221 -0.77863 -0.63287 -0.01709 -0.02060 -0.00787 -0.02136 -0.01909 -0.02472
2.222 -0.76042 -0.62143 -0.01976 -0.02081 -0.01147 -0.02481 -0.02010 -0.02792
2.223 -0.74745 -0.60309 -0.01442 -0.01614 -0.01076 -0.02261 -0.02257 -0.02426
2.224 -0.76801 -0.62634 -0.01213 -0.01166 -0.01054 -0.02420 -0.02191 -0.02396
2.225 -0.77068 -0.62692 -0.00481 -0.01370 -0.00473 -0.02924 -0.02116 -0.02365
2.226 -0.67645 -0.53409 -0.01190 -0.02380 -0.00150 -0.02823 -0.02075 -0.02502
2.227 -0.68025 -0.54288 -0.01030 -0.02884 -0.00932 -0.02783 -0.02026 -0.02747
2.228 -0.64410 -0.51993 -0.02541 -0.03412 -0.00905 -0.02377 -0.01956 -0.02701
2.229 -0.56339 -0.43546 -0.02388 -0.03070 -0.01459 -0.02905 -0.01700 -0.03052
2.230 -0.58708 -0.45270 0.00061 -0.01413 -0.01654 -0.02451 -0.02579 -0.02411
2.231 -0.60567 -0.47247 0.00557 -0.01318 -0.01439 -0.02850 -0.02596 -0.02365
2.232 -0.57922 -0.46640 -0.01915 -0.02408 -0.01222 -0.02621 -0.02617 -0.01846
2.233 -0.55273 -0.44247 -0.00999 -0.02631 -0.01263 -0.02277 -0.02319 -0.01770
2.234 -0.48897 -0.36551 -0.01816 -0.02878 -0.01617 -0.02213 -0.02586 -0.02335
2.235 -0.55078 -0.43423 -0.02220 -0.02756 -0.01563 -0.02054 -0.02036 -0.02670
2.236 -0.53836 -0.42645 -0.02007 -0.02429 -0.01614 -0.01907 -0.02203 -0.02396
2.237 -0.50513 -0.41913 -0.01556 -0.02325 -0.02460 -0.01611 -0.02171 -0.02426
2.238 -0.44855 -0.34213 -0.01144 -0.02869 -0.03001 -0.01736 -0.01363 -0.02899
2.239 -0.46553 -0.36252 -0.01633 -0.02328 -0.03444 -0.01865 -0.01172 -0.03433
2.240 -0.44180 -0.34781 -0.01663 -0.02536 -0.03514 -0.01593 -0.01961 -0.02853
2.241 -0.45819 -0.36655 -0.01236 -0.04135 -0.03510 -0.01373 -0.02394 -0.02228
2.242 -0.48007 -0.38647 -0.01472 -0.02466 -0.03484 -0.01364 -0.02638 -0.01709
2.243 -0.52533 -0.42133 -0.01633 -0.02377 -0.03221 -0.01724 -0.02869 -0.01907
2.244 -0.51653 -0.42755 -0.01831 -0.01569 -0.02876 -0.01608 -0.02112 -0.02609
2.245 -0.47881 -0.39230 -0.01389 -0.01926 -0.03612 -0.01889 -0.01563 -0.02670
2.246 -0.46388 -0.37830 -0.01099 -0.02402 -0.04153 -0.02380 -0.01796 -0.02365
2.247 -0.50940 -0.43256 -0.01350 -0.02310 -0.03537 -0.02234 -0.01512 -0.02670
2.248 -0.50563 -0.40924 -0.00786 -0.02240 -0.01727 -0.02124 -0.01772 -0.02625
2.249 -0.46936 -0.37668 -0.00725 -0.02127 -0.00731 -0.02121 -0.02505 -0.02426
2.250 -0.36678 -0.28122 -0.01190 -0.02121 -0.00125 -0.02182 -0.02765 -0.02502
2.251 -0.23941 -0.13544 -0.01114 -0.02298 -0.00064 -0.01996 -0.03365 -0.02136
2.252 -0.22604 -0.12189 -0.01144 -0.02264 -0.00482 -0.01855 -0.03185 -0.01923
2.253 -0.11630 -0.04196 -0.01099 -0.02405 -0.01532 -0.02148 -0.02872 -0.01572
2.254 -0.12535 -0.04092 -0.01099 -0.02301 -0.02600 -0.02216 -0.02345 -0.01404
2.255 -0.09238 -0.00116 -0.01190 -0.01996 -0.02554 -0.02374 -0.01538 -0.02182
2.256 -0.11481 -0.00793 -0.01114 -0.02127 -0.02554 -0.02414 -0.01190 -0.02487
2.257 -0.15952 -0.04898 -0.01183 -0.02310 -0.01727 -0.02609 -0.01477 -0.02640
2.258 -0.25029 -0.13345 -0.01114 -0.02151 -0.01640 -0.02280 -0.02087 -0.02335
2.259 -0.43027 -0.30801 -0.01137 -0.02109 -0.00111 -0.02112 -0.02231 -0.02457
2.260 -0.48192 -0.36221 -0.01137 -0.01843 0.00659 -0.02124 -0.02196 -0.02853
2.261 -0.47870 -0.34512 -0.01228 -0.01785 0.00070 -0.01837 -0.02132 -0.02594
2.262 -0.47762 -0.33823 -0.01160 -0.01733 -0.01526 -0.01550 -0.02133 -0.02182
2.263 -0.45656 -0.31064 -0.01205 -0.01102 -0.00313 -0.01740 -0.02852 -0.01663
2.264 -0.53795 -0.39124 -0.01122 -0.01785 -0.00728 -0.01831 -0.02937 -0.01862
2.265 -0.59062 -0.44620 -0.01114 -0.02277 -0.00537 -0.02145 -0.02283 -0.02335
2.266 -0.70874 -0.56131 -0.01221 -0.02380 -0.00314 -0.02039 -0.02095 -0.03067
2.267 -0.84641 -0.68564 -0.01160 -0.01913 -0.00044 -0.02231 -0.01830 -0.03006
2.268 -0.79779 -0.64435 -0.01328 -0.02234 0.00868 -0.02457 -0.01884 -0.03113
2.269 -0.84715 -0.68958 -0.01434 -0.02100 0.00826 -0.02365 -0.01355 -0.03326
2.270 -0.90691 -0.74915 -0.01335 -0.03241 -0.00150 -0.02655 -0.01746 -0.03540
2.271 -0.94579 -0.78967 -0.01236 -0.04459 0.00015 -0.02521 -0.02243 -0.02853
2.272 -0.93045 -0.77701 -0.01312 -0.05161 -0.00146 -0.02780 -0.03149 -0.02075
2.273 -0.83400 -0.69168 -0.01328 -0.04697 0.00838 -0.02472 -0.03638 -0.01450
2.274 -0.88399 -0.73651 -0.01190 -0.05429 0.00555 -0.02661 -0.03647 -0.01648
2.275 -0.69350 -0.56027 -0.01572 -0.05014 0.00529 -0.02005 -0.02884 -0.02243
2.276 -0.65770 -0.52933 -0.01419 -0.05167 -0.00522 -0.01813 -0.02657 -0.02182
2.277 -0.61311 -0.47873 -0.01183 -0.05917 -0.00388 -0.01938 -0.02211 -0.02167
2.278 -0.53239 -0.40393 -0.01526 -0.06107 -0.00908 -0.02484 -0.01804 -0.02396
2.279 -0.43422 -0.31717 -0.01694 -0.05911 -0.03696 -0.02484 -0.01714 -0.02640
2.280 -0.51634 -0.39838 -0.01663 -0.06158 -0.05093 -0.02151 -0.01903 -0.02960
2.281 -0.52489 -0.40405 -0.01984 -0.06381 -0.04713 -0.01965 -0.01282 -0.03448
2.282 -0.54182 -0.42032 -0.01892 -0.05676 -0.03928 -0.01971 -0.01483 -0.02823
2.283 -0.48457 -0.36972 -0.01823 -0.04971 -0.04535 -0.01620 -0.01709 -0.02548
2.284 -0.54121 -0.43829 -0.01640 -0.05078 -0.02892 -0.01361 -0.01765 -0.02411
2.285 -0.52505 -0.41458 -0.01663 -0.05203 -0.01968 -0.01898 -0.01770 -0.02380
2.286 -0.49335 -0.38110 -0.01610 -0.03979 -0.01730 -0.01593 -0.01488 -0.02914
2.287 -0.56017 -0.45847 -0.01785 -0.02499 -0.00984 -0.01505 -0.01958 -0.02716
2.288 -0.53191 -0.45676 -0.01884 -0.01505 -0.02113 -0.02469 -0.02103 -0.02380
2.289 -0.45776 -0.35785 -0.01564 -0.01593 -0.01506 -0.02536 -0.02432 -0.02289
2.290 -0.46036 -0.35974 -0.01526 -0.01624 -0.01164 -0.02176 -0.01843 -0.02731
2.291 -0.44440 -0.33646 -0.01411 -0.01254 -0.01105 -0.02487 -0.01321 -0.02930
2.292 -0.39371 -0.27420 -0.01259 -0.00653 -0.00441 -0.02417 -0.00276 -0.03769
2.293 -0.34401 -0.24329 -0.01381 -0.01498 -0.00284 -0.02158 -0.00302 -0.03464
2.294 -0.39882 -0.29736 -0.01465 -0.00430 -0.00467 -0.03641 -0.01132 -0.03296
2.295 -0.43500 -0.32742 -0.01579 0.00174 0.00473 -0.03159 -0.01921 -0.03311
2.296 -0.47533 -0.36655 -0.01274 -0.00040 0.00531 -0.02179 -0.02834 -0.02869
2.297 -0.54480 -0.43457 -0.01152 0.01898 -0.00163 -0.01923 -0.02907 -0.02151
2.298 -0.50331 -0.39767 -0.01282 0.02606 -0.00436 -0.02341 -0.03113 -0.01923
2.299 -0.42752 -0.33301 -0.01404 -0.03021 -0.00638 -0.01563 -0.02591 -0.02151
2.300 -0.42130 -0.33981 -0.01068 -0.03610 -0.02591 -0.00616 -0.02185 -0.02487
2.301 -0.28831 -0.17950 -0.01144 -0.04922 -0.04564 -0.01984 -0.01022 -0.03479
2.302 -0.26590 -0.10287 -0.01152 -0.04761 -0.06360 -0.02213 -0.01021 -0.03799
2.303 -0.26804 -0.13995 -0.01122 -0.03577 -0.06995 -0.02759 -0.01106 -0.03723
2.304 -0.24001 -0.11887 -0.01190 -0.02414 -0.05341 -0.01141 -0.02139 -0.02853
2.305 -0.29790 -0.16208 -0.01144 -0.00800 -0.06398 -0.01276 -0.03386 -0.01358
2.306 -0.31325 -0.18045 -0.01472 -0.02124 -0.05859 -0.01822 -0.03714 -0.01297
2.307 -0.32042 -0.19839 -0.01373 -0.04474 -0.05479 -0.02942 -0.04164 -0.01450
2.308 -0.37828 -0.24344 -0.01442 -0.05640 -0.04091 -0.02802 -0.03601 -0.01587
2.309 -0.41354 -0.26587 -0.01694 -0.05954 -0.03967 -0.03207 -0.03094 -0.02274
2.310 -0.47502 -0.33691 -0.01572 -0.03943 -0.04265 -0.01672 -0.02779 -0.02487
2.311 -0.56979 -0.41693 -0.01511 -0.01544 -0.02074 -0.00500 -0.02499 -0.02396
2.312 -0.39505 -0.23206 -0.01427 0.01578 0.01076 -0.00345 -0.02223 -0.02380
2.313 -0.36392 -0.20801 -0.01396 -0.00537 0.01576 -0.00778 -0.01559 -0.02670
2.314 -0.42924 -0.27466 -0.01671 -0.02167 0.00296 -0.02036 -0.00586 -0.03296
2.315 -0.38680 -0.22827 -0.01602 -0.03082 0.00418 -0.03201 -0.00035 -0.03845
2.316 -0.26666 -0.10449 -0.01648 -0.04105 0.00150 -0.03418 -0.00708 -0.03708
2.317 -0.26390 -0.10669 -0.01961 -0.03925 0.00319 -0.04843 -0.02257 -0.02884
2.318 -0.28830 -0.13699 -0.01640 -0.03220 0.00110 -0.04498 -0.02495 -0.02411
2.319 -0.48860 -0.34085 -0.01770 -0.02441 0.00044 -0.03409 -0.02242 -0.02151
2.320 -0.63312 -0.47763 -0.01480 -0.03470 0.00995 -0.04080 -0.02673 -0.01648
2.321 -0.71445 -0.54410 -0.01381 -0.04028 0.00269 -0.04288 -0.02454 -0.01862
2.322 -0.67961 -0.51016 -0.01419 -0.02383 -0.00410 -0.03787 -0.01781 -0.02625
2.323 -0.50035 -0.33609 -0.01488 -0.02783 -0.00975 -0.02240 -0.01195 -0.03265
2.324 -0.42465 -0.27087 -0.01198 -0.04355 -0.00468 -0.02124 -0.01559 -0.02777
2.325 -0.46349 -0.31345 -0.01236 -0.06360 -0.00984 -0.04593 -0.02750 -0.02335
2.326 -0.42235 -0.27350 -0.01495 -0.06985 -0.02467 -0.04141 -0.02048 -0.02747
2.327 -0.44508 -0.29123 -0.01289 -0.07919 -0.03412 -0.03891 -0.02922 -0.02426
2.328 -0.47099 -0.32004 -0.01190 -0.08466 -0.03337 -0.02759 -0.03314 -0.01907
2.329 -0.45325 -0.28467 -0.01144 -0.09161 -0.03230 -0.01004 -0.02463 -0.01602
2.330 -0.40474 -0.23441 -0.01099 -0.08453 -0.03493 -0.00671 -0.02025 -0.01633
2.331 -0.46117 -0.30130 -0.01198 -0.07596 -0.03558 0.00067 -0.01524 -0.02213
2.332 -0.51970 -0.36166 -0.01099 -0.07016 -0.04176 -0.00623 -0.00070 -0.03464
2.333 -0.45050 -0.29391 -0.00923 -0.06503 -0.06235 -0.00482 -0.00085 -0.03754
2.334 -0.28200 -0.13586 -0.00946 -0.05658 -0.05275 -0.00290 -0.02557 -0.02243
2.335 -0.36728 -0.22183 -0.00992 -0.05450 -0.04309 0.00290 -0.03342 -0.01434
2.336 -0.32567 -0.17264 -0.00824 -0.05179 -0.02272 -0.00339 -0.03130 -0.01358
2.337 -0.31784 -0.15057 -0.01053 -0.05206 -0.00700 -0.00302 -0.02884 -0.01511
2.338 -0.46623 -0.30249 -0.01274 -0.04568 0.00079 -0.00845 -0.02780 -0.01816
2.339 -0.43341 -0.28082 -0.01198 -0.04874 0.00613 -0.02008 -0.03072 -0.01633
2.340 -0.41469 -0.26578 -0.01427 -0.04312 0.01595 -0.02567 -0.02477 -0.02136
2.341 -0.39685 -0.24374 -0.01480 -0.04459 0.01761 -0.04080 -0.02524 -0.01770
2.342 -0.29770 -0.16849 -0.01282 -0.04156 0.00140 -0.04178 -0.02808 -0.01663
2.343 -0.32605 -0.17490 -0.01404 -0.04126 0.00272 -0.04919 -0.02766 -0.01907
2.344 -0.36952 -0.21103 -0.01541 -0.03952 0.01561 -0.05399 -0.02220 -0.02380
2.345 -0.46895 -0.31348 -0.02007 -0.03491 0.03101 -0.05948 -0.02083 -0.02075
2.346 -0.46819 -0.32254 -0.02213 -0.03268 0.03418 -0.06882 -0.02303 -0.02487
2.347 -0.49220 -0.34998 -0.01923 -0.03430 0.03604 -0.06372 -0.03133 -0.01602
2.348 -0.44113 -0.30386 -0.01976 -0.03207 0.04565 -0.06763 -0.03075 -0.02243
2.349 -0.50169 -0.36206 -0.01541 -0.03558 0.04106 -0.07767 -0.02692 -0.02426
2.350 -0.50522 -0.36600 -0.01373 -0.04166 0.00935 -0.07895 -0.02626 -0.02396
2.351 -0.45818 -0.32080 -0.01404 -0.05267 0.00032 -0.07800 -0.02913 -0.02090
2.352 -0.45726 -0.31201 -0.01305 -0.05585 -0.00945 -0.07651 -0.02866 -0.02213
2.353 -0.45702 -0.30405 -0.01038 -0.05685 -0.00082 -0.08636 -0.02127 -0.02548
2.354 -0.50647 -0.36038 -0.00816 -0.06702 0.00436 -0.04517 -0.01711 -0.03220
2.355 -0.48112 -0.34900 -0.00656 -0.07355 -0.01614 -0.03668 -0.00751 -0.03723
2.356 -0.51273 -0.38052 0.00084 -0.07681 -0.03589 -0.02991 -0.00421 -0.03555
2.357 -0.48279 -0.35016 -0.00168 -0.08459 -0.04285 -0.02353 0.00085 -0.03983
2.358 -0.51358 -0.38611 -0.00908 -0.09967 -0.03555 -0.03168 0.00854 -0.04639
2.359 -0.48566 -0.33807 -0.02563 -0.11185 -0.03758 -0.02521 0.00182 -0.04913
2.360 -0.42892 -0.28891 -0.04311 -0.10944 -0.03038 -0.01938 -0.00768 -0.03952
2.361 -0.34561 -0.22064 -0.07240 -0.14682 -0.04715 -0.02139 -0.03046 -0.02380
2.362 -0.37500 -0.25018 -0.10002 -0.10098 -0.04259 0.01486 -0.03098 -0.01953
2.363 -0.43944 -0.30118 -0.12413 -0.06937 -0.05128 0.01578 -0.03191 -0.01617
2.364 -0.42168 -0.28598 -0.15434 -0.06598 -0.03502 0.01462 -0.01556 -0.02533
2.365 -0.42970 -0.31323 -0.18356 -0.06308 -0.02087 0.01675 -0.00574 -0.03189
2.366 -0.43768 -0.29904 -0.20744 -0.06189 -0.01331 0.02060 -0.01529 -0.03342
2.367 -0.43051 -0.28586 -0.21858 -0.06134 -0.01018 0.04160 -0.02112 -0.02701
2.368 -0.47278 -0.32803 -0.23354 -0.05417 0.00009 0.05338 -0.03064 -0.02258
2.369 -0.44316 -0.30890 -0.26466 -0.04330 -0.01511 0.04620 -0.03355 -0.01984
2.370 -0.41103 -0.27652 -0.29259 -0.02829 -0.01527 0.03275 -0.04399 -0.00992
2.371 -0.45694 -0.31201 -0.30884 -0.00833 -0.00371 0.03641 -0.04555 -0.00778
2.372 -0.42622 -0.28412 -0.32494 0.01282 -0.00223 0.01343 -0.04692 -0.00443
2.373 -0.43732 -0.29486 -0.31456 0.02792 -0.00182 -0.00943 -0.03903 -0.00656
2.374 -0.50323 -0.37430 -0.30853 0.03290 -0.00154 0.02249 -0.03281 -0.01251
2.375 -0.53131 -0.38995 -0.30365 0.03482 -0.00139 0.04138 -0.03079 -0.01465
2.376 -0.39920 -0.26349 -0.27733 0.03595 -0.01743 0.01389 -0.03099 -0.01617
2.377 -0.37782 -0.24002 -0.24231 0.04083 -0.02147 0.01221 -0.02046 -0.02884
2.378 -0.46935 -0.32867 -0.20363 0.04416 -0.03731 -0.00180 -0.01772 -0.03326
2.379 -0.48042 -0.34378 -0.17403 0.05121 -0.02563 -0.04019 -0.02470 -0.02411
2.380 -0.42111 -0.27744 -0.15060 0.05423 -0.02565 -0.00113 -0.03676 -0.01404
2.381 -0.38200 -0.23322 -0.11650 0.04938 -0.01523 -0.01611 -0.03877 -0.00961
2.382 -0.40219 -0.25400 -0.07469 0.04166 -0.01808 -0.03372 -0.03822 -0.00702
2.383 -0.41924 -0.27158 -0.00847 0.03171 -0.03430 -0.04141 -0.03355 -0.01663
2.384 -0.43742 -0.30548 0.05356 0.02109 -0.05099 -0.06573 -0.02130 -0.02243
2.385 -0.45964 -0.32822 0.11444 0.01395 -0.04996 -0.04984 -0.02370 -0.02808
2.386 -0.43391 -0.28522 0.17654 0.00476 -0.05582 -0.03149 -0.01143 -0.03754
2.387 -0.37511 -0.20981 0.23247 0.01678 -0.04811 -0.02606 -0.00098 -0.04181
2.388 -0.38406 -0.21866 0.27290 0.04907 -0.05908 -0.01831 0.00662 -0.04349
2.389 -0.38252 -0.20697 0.32303 0.05453 -0.04460 -0.02124 0.01027 -0.04456
2.390 -0.40222 -0.24545 0.36140 0.04263 -0.01750 -0.02563 0.01131 -0.05554
2.391 -0.41652 -0.24692 0.40695 0.03311 -0.03157 -0.02444 -0.00475 -0.04974
2.392 -0.38528 -0.22443 0.44724 0.03854 -0.02359 -0.01218 -0.01833 -0.03113
2.393 -0.35263 -0.18665 0.48592 0.04025 -0.01500 -0.03540 -0.02608 -0.02457
2.394 -0.37955 -0.21118 0.52757 0.03101 -0.02643 -0.03036 -0.02882 -0.01907
2.395 -0.35373 -0.18741 0.55336 0.02945 -0.02568 -0.02322 -0.03442 -0.00381
2.396 -0.35249 -0.17001 0.57678 0.02487 -0.00941 -0.01617 -0.02385 -0.01465
2.397 -0.35254 -0.18188 0.59425 0.02554 0.01532 -0.02667 -0.01566 -0.02991
2.398 -0.30783 -0.14291 0.57877 0.04303 0.02647 -0.01791 -0.01657 -0.03281
2.399 -0.24086 -0.08325 0.59555 0.05984 0.00827 -0.03156 -0.02493 -0.02411
2.400 -0.27704 -0.11847 0.61859 0.07159 0.00183 -0.04846 -0.02539 -0.02548
2.401 -0.32767 -0.16251 0.61417 0.07526 0.03241 -0.04172 -0.02464 -0.02396
2.402 -0.30785 -0.14441 0.60738 0.07846 0.06485 -0.01779 -0.02548 -0.02319
2.403 -0.27298 -0.12457 0.64339 0.07907 0.06491 -0.01672 -0.02672 -0.01968
2.404 -0.19095 -0.05411 0.59296 0.07666 0.06277 -0.01480 -0.02370 -0.02136
2.405 -0.18430 -0.05252 0.52643 0.08020 0.01448 -0.01923 -0.01601 -0.02914
2.406 -0.15678 -0.01849 0.47852 0.08859 -0.01035 0.02063 -0.00549 -0.04135
2.407 -0.12762 -0.00885 0.45326 0.10056 0.00999 0.03555 -0.01637 -0.03006
2.408 -0.14171 -0.03757 0.46173 0.12820 -0.01788 0.01694 -0.03180 -0.01923
2.409 -0.14833 -0.01563 0.46288 0.14377 -0.03848 0.01511 -0.03632 -0.01129
2.410 -0.13672 0.01605 0.40298 0.14792 -0.04184 0.04349 -0.03772 -0.00900
2.411 -0.16016 -0.04160 0.39909 0.13983 -0.04640 0.01883 -0.03041 -0.01541
2.412 -0.24648 -0.13214 0.36865 0.11893 -0.04781 -0.00748 -0.02577 -0.01923
2.413 -0.22639 -0.11600 0.29213 0.10577 -0.07043 -0.00723 -0.02077 -0.02487
2.414 -0.26271 -0.14127 0.21095 0.10794 -0.05960 0.00647 -0.02068 -0.02518
2.415 -0.16057 -0.04486 0.16617 0.11139 -0.02525 0.03629 -0.02161 -0.02823
2.416 -0.14754 -0.03040 0.12512 0.11264 -0.01546 0.03897 -0.02089 -0.03021
2.417 -0.16620 -0.04025 0.09529 0.09656 -0.01318 -0.00018 -0.02200 -0.02762
2.418 -0.20175 -0.08466 0.06081 0.09164 -0.06403 -0.00409 -0.01987 -0.02701
2.419 -0.20903 -0.09402 0.03494 0.05774 -0.08707 0.00027 -0.00826 -0.03906
2.420 -0.31509 -0.18015 -0.01038 0.03207 -0.06795 0.00873 -0.03120 -0.02472
2.421 -0.28331 -0.15164 -0.07233 0.00372 -0.08795 -0.05536 -0.05165 -0.00168
2.422 -0.25407 -0.12650 -0.15968 -0.03256 -0.07916 -0.04718 -0.04547 -0.00534
2.423 -0.31735 -0.18167 -0.22797 -0.01587 -0.05701 -0.07672 -0.03532 -0.01907
2.424 -0.31796 -0.17886 -0.27802 0.02151 -0.04120 -0.09012 -0.02667 -0.02716
2.425 -0.25935 -0.10760 -0.31075 0.01025 -0.02362 -0.09930 -0.01559 -0.02945
2.426 -0.22876 -0.07645 -0.36499 0.00986 -0.00594 -0.07501 -0.01947 -0.02502
2.427 -0.26961 -0.10645 -0.43579 0.01559 -0.00961 -0.07333 -0.01726 -0.02777
2.428 -0.26823 -0.11234 -0.48454 0.00748 -0.01295 -0.06433 -0.01750 -0.02792
2.429 -0.27840 -0.12604 -0.51170 0.00528 0.02281 -0.07001 -0.01530 -0.03098
2.430 -0.24168 -0.07831 -0.54291 -0.00229 -0.00023 -0.09045 -0.01233 -0.03174
2.431 -0.24904 -0.08994 -0.54558 -0.00836 0.00063 -0.01773 -0.00963 -0.03799
2.432 -0.23618 -0.08356 -0.55664 -0.00415 0.00690 0.01181 -0.00406 -0.04242
2.433 -0.21295 -0.04898 -0.56129 0.00311 0.04703 -0.02490 -0.00545 -0.03662
2.434 -0.21725 -0.04398 -0.56908 0.01706 0.04927 -0.07373 -0.00652 -0.03357
2.435 -0.18213 -0.01608 -0.58655 0.02716 0.00261 -0.19553 0.00096 -0.04013
2.436 -0.18094 -0.02905 -0.58907 0.03799 -0.03523 -0.25253 -0.01645 -0.03250
2.437 -0.19960 -0.04181 -0.58861 0.03955 -0.01823 -0.19077 -0.02065 -0.03281
2.438 -0.21210 -0.05389 -0.57472 0.03522 -0.02776 -0.09744 -0.03299 -0.01923
2.439 -0.16588 -0.01862 -0.54779 0.02890 -0.03130 -0.05978 -0.03458 -0.00488
2.440 -0.20631 -0.04727 -0.51758 0.01974 -0.00114 -0.04752 -0.02922 -0.01038
2.441 -0.23396 -0.07986 -0.47226 0.01193 0.01357 -0.03992 -0.03084 -0.01984
2.442 -0.16377 -0.02246 -0.42038 0.00385 -0.03065 -0.06216 -0.03340 -0.01450
2.443 -0.21492 -0.05283 -0.38704 -0.00241 -0.05016 -0.07590 -0.02678 -0.02151
2.444 -0.24471 -0.07712 -0.35957 -0.00900 -0.07170 -0.10052 -0.01140 -0.03326
2.445 -0.24626 -0.08786 -0.32509 -0.01114 -0.05536 -0.11102 -0.01236 -0.03143
2.446 -0.18945 -0.05072 -0.30426 -0.01309 -0.02415 -0.09283 -0.02652 -0.01938
2.447 -0.21683 -0.07025 -0.28099 -0.01483 -0.03499 -0.06998 -0.03389 -0.00641
2.448 -0.23453 -0.07254 -0.24818 -0.01416 -0.03578 -0.02161 -0.03427 -0.00687
2.449 -0.22839 -0.07355 -0.20515 -0.01306 -0.03789 -0.00217 -0.02864 -0.01297
2.450 -0.20261 -0.06360 -0.15907 -0.01199 -0.03619 0.02628 -0.02365 -0.01663
2.451 -0.22937 -0.10364 -0.16159 -0.01154 -0.00685 0.03983 -0.01685 -0.02380
2.452 -0.23061 -0.08099 -0.18082 -0.01257 0.00987 0.04559 -0.00816 -0.03235
2.453 -0.25284 -0.09000 -0.18021 -0.01318 -0.01413 0.06439 -0.00417 -0.03784
2.454 -0.28674 -0.12445 -0.16075 -0.01056 -0.02512 0.07019 -0.00615 -0.03647
2.455 -0.22127 -0.06680 -0.14320 -0.01495 -0.02863 0.04306 -0.01569 -0.02441
2.456 -0.26840 -0.11859 -0.13031 -0.01807 -0.02383 0.04242 -0.03162 -0.01114
2.457 -0.26245 -0.11932 -0.12756 -0.02307 -0.00662 0.03265 -0.01743 -0.02655
2.458 -0.20718 -0.06918 -0.11452 -0.02475 0.00049 0.03723 -0.01508 -0.03082
2.459 -0.31178 -0.17981 -0.10338 -0.03183 -0.01591 0.03650 -0.01657 -0.02579
2.460 -0.36644 -0.22156 -0.10017 -0.03387 -0.02003 0.01563 -0.00764 -0.03723
2.461 -0.34846 -0.19647 -0.09689 -0.03928 -0.02100 0.00101 -0.00847 -0.03876
2.462 -0.36098 -0.20996 -0.09010 -0.04208 -0.00851 -0.00552 -0.01402 -0.03555
2.463 -0.37556 -0.21924 -0.08179 -0.04477 -0.01604 -0.00790 -0.01541 -0.02991
2.464 -0.34607 -0.20270 -0.06950 -0.04849 -0.01630 -0.00842 -0.01567 -0.03159
2.465 -0.35648 -0.19949 -0.05150 -0.05081 -0.02278 -0.01556 -0.01363 -0.03479
2.466 -0.27980 -0.11923 -0.02335 -0.05429 -0.02377 -0.02167 -0.01912 -0.02792
2.467 -0.29977 -0.16205 -0.02190 -0.05881 -0.02248 -0.00192 -0.03590 -0.01511
2.468 -0.37009 -0.22202 -0.01633 -0.05869 -0.01971 0.00479 -0.03540 -0.01312
2.469 -0.40504 -0.24899 0.00519 -0.06345 -0.02747 0.00497 -0.03697 -0.01175
2.470 -0.28383 -0.13824 0.04013 -0.06491 -0.03764 0.00299 -0.02444 -0.01892
2.471 -0.35538 -0.20975 0.06218 -0.06546 -0.01688 0.01175 -0.02170 -0.02136
2.472 -0.34036 -0.19220 0.06599 -0.06818 0.01826 0.00473 -0.02045 -0.02396
2.473 -0.31110 -0.16806 0.08118 -0.06543 0.01845 0.00266 -0.01541 -0.03403
2.474 -0.29384 -0.15140 0.08987 -0.06525 0.01208 0.00089 -0.01463 -0.03204
2.475 -0.28702 -0.14673 0.09392 -0.06534 0.00566 0.00400 -0.01790 -0.02991
2.476 -0.29266 -0.15482 0.09361 -0.06171 0.00999 -0.00482 -0.02066 -0.02884
2.477 -0.31560 -0.18201 0.08369 -0.05847 0.02385 0.00214 -0.01700 -0.02701
2.478 -0.23860 -0.11569 0.05959 -0.05460 -0.00067 -0.01062 -0.02431 -0.01816
2.479 -0.20189 -0.06192 0.04784 -0.05197 -0.01183 -0.01520 -0.02473 -0.01678
2.480 -0.25327 -0.12253 0.08423 -0.05103 -0.01208 -0.01505 -0.02661 -0.01389
2.481 -0.26534 -0.12894 0.10399 -0.04858 -0.01805 -0.00879 -0.02341 -0.01984
2.482 -0.28177 -0.14264 0.11879 -0.05078 -0.01817 -0.02759 -0.01656 -0.02991
2.483 -0.31323 -0.17548 0.09972 -0.05014 -0.03258 -0.02243 -0.00920 -0.04013
2.484 -0.29224 -0.15808 0.08270 -0.05005 -0.03241 -0.03409 -0.01720 -0.03189
2.485 -0.23495 -0.09985 0.08263 -0.05319 -0.04356 -0.03452 -0.02579 -0.02365
2.486 -0.28224 -0.15024 0.09377 -0.05560 -0.04446 -0.04498 -0.01785 -0.02472
2.487 -0.27888 -0.14743 0.06485 -0.06046 -0.01474 -0.04327 -0.02431 -0.02136
2.488 -0.23227 -0.09760 0.05478 -0.06064 0.00041 -0.03757 -0.02545 -0.02045
2.489 -0.27615 -0.12991 0.06302 -0.06528 0.01544 -0.04288 -0.02361 -0.02396
2.490 -0.27185 -0.12988 0.07332 -0.06500 0.03329 -0.03671 -0.02605 -0.01755
2.491 -0.24010 -0.12375 0.07317 -0.07449 0.03465 -0.02740 -0.03046 -0.02060
2.492 -0.21480 -0.08646 0.08133 -0.10849 0.02034 -0.03754 -0.02618 -0.02426
2.493 -0.18915 -0.04477 0.08736 -0.13412 0.01543 -0.03674 -0.03358 -0.01846
2.494 -0.15125 -0.00891 0.08682 -0.16180 0.00786 -0.02972 -0.02081 -0.02823
2.495 -0.17140 -0.03021 0.06676 -0.24335 0.03009 -0.02197 -0.00809 -0.03479
2.496 -0.22409 -0.09631 0.05028 -0.15854 0.01189 -0.01868 -0.00693 -0.03769
2.497 -0.16890 -0.03748 0.04280 -0.13507 0.01347 -0.01889 -0.01999 -0.02090
2.498 -0.18610 -0.05984 0.03906 -0.14673 0.01430 -0.02161 -0.03325 -0.00961
2.499 -0.20459 -0.09128 0.02754 -0.14172 -0.01901 -0.02863 -0.02914 -0.01358
2.500 -0.19255 -0.10248 0.02403 -0.12280 -0.04668 -0.02652 -0.02655 -0.02121
2.501 -0.09203 0.01266 0.01129 -0.16141 -0.03836 -0.03180 -0.02834 -0.01755
2.502 -0.12309 -0.00476 0.01457 -0.22537 -0.01851 -0.01541 -0.02420 -0.02243
2.503 -0.23611 -0.10657 0.02007 -0.25677 -0.02682 -0.01172 -0.00391 -0.03708
2.504 -0.15277 -0.01382 0.02541 -0.28970 -0.00703 -0.01465 -0.00505 -0.03616
2.505 -0.10150 0.00244 0.02007 -0.31549 -0.01091 -0.01343 -0.00359 -0.03799
2.506 -0.15150 -0.04480 0.01701 -0.33218 0.00047 -0.01758 -0.01759 -0.02426
2.507 -0.17310 -0.06897 -0.00610 -0.34467 0.01747 -0.02042 -0.01973 -0.02594
2.508 -0.10106 -0.01080 -0.02357 -0.35507 -0.02412 -0.02075 -0.02829 -0.01495
2.509 -0.14796 -0.06216 -0.01801 -0.36749 -0.06522 -0.01520 -0.01898 -0.02106
2.510 -0.18314 -0.10275 -0.00519 -0.38373 -0.08261 -0.01233 -0.00804 -0.02808
2.511 -0.20572 -0.12161 0.00793 -0.40680 -0.07933 -0.01175 -0.01587 -0.02457
2.512 -0.10672 0.01263 0.01816 -0.43567 -0.04227 -0.01334 -0.01843 -0.02777
2.513 -0.12057 0.00418 0.02266 -0.46338 -0.01260 -0.01257 -0.03090 -0.01450
2.514 -0.15572 -0.05698 0.02190 -0.47293 0.01085 -0.01190 -0.02855 -0.02090
2.515 -0.14027 -0.03616 0.01839 -0.48160 0.01749 -0.02237 -0.02505 -0.02853
2.516 -0.12019 -0.00687 0.03319 -0.48758 0.03157 -0.02426 -0.02776 -0.02762
2.517 -0.10933 0.00650 0.01663 -0.47974 0.02293 -0.01987 -0.02420 -0.02457
2.518 -0.22653 -0.10516 -0.00603 -0.45731 0.00504 -0.03149 -0.01938 -0.02640
2.519 -0.30350 -0.18436 -0.00893 -0.42517 0.00894 -0.02051 -0.01379 -0.02823
2.520 -0.24042 -0.11560 -0.01266 -0.38138 0.00568 -0.01620 -0.01541 -0.02563
2.521 -0.20914 -0.06500 -0.01923 -0.32458 0.00259 -0.01004 -0.01514 -0.02960
2.522 -0.18848 -0.04379 -0.02655 -0.25034 -0.00246 -0.01611 -0.01295 -0.03204
2.523 -0.18813 -0.03653 -0.04478 -0.05286 -0.00565 -0.01172 -0.02069 -0.02823
2.524 -0.23210 -0.07117 -0.04448 -0.15210 0.01151 -0.00854 -0.02045 -0.02380
2.525 -0.19244 -0.03275 -0.03349 -0.25262 0.01324 -0.01233 -0.02412 -0.02731
2.526 -0.13075 0.00104 -0.01328 -0.26605 0.00783 -0.01425 -0.02357 -0.02945
2.527 -0.04387 0.11606 -0.00923 -0.11877 0.00079 -0.00409 -0.01852 -0.02609
2.528 -0.00642 0.16879 -0.04120 -0.00391 -0.01523 0.00058 -0.01016 -0.02777
2.529 -0.00095 0.17136 -0.07645 0.04001 -0.01511 -0.00931 -0.00824 -0.02960
2.530 -0.10455 0.06604 -0.09544 0.08023 -0.01573 -0.01193 -0.00963 -0.03418
2.531 -0.03282 0.12061 -0.09521 0.10684 -0.02431 -0.00372 -0.02065 -0.02899
2.532 0.00111 0.14636 -0.08644 0.11734 -0.06006 0.00327 -0.03307 -0.01541
2.533 -0.08232 0.06595 -0.08774 0.13373 -0.05818 0.00635 -0.04063 -0.00885
2.534 -0.09323 0.04428 -0.09666 0.17395 -0.04968 0.00751 -0.03127 -0.01236
2.535 -0.00806 0.11179 -0.07050 0.26303 -0.06421 0.00775 -0.02138 -0.02045
2.536 -0.05954 0.05685 -0.06035 0.30139 -0.01138 0.00214 -0.01880 -0.02380
2.537 -0.04642 0.06534 -0.03769 0.31213 -0.02589 -0.00357 -0.02914 -0.01251
2.538 0.06361 0.17865 -0.02472 0.31760 -0.03673 -0.00662 -0.03348 -0.01022
2.539 0.02097 0.13406 -0.01732 0.31720 -0.04266 -0.01053 -0.03366 -0.01053
2.540 -0.10431 0.00433 -0.01953 0.32248 -0.04515 -0.01547 -0.03452 -0.01160
2.541 -0.18257 -0.07394 -0.01801 0.32175 -0.02457 -0.01584 -0.02837 -0.01266
2.542 -0.16924 -0.07605 -0.01320 0.39746 -0.01810 -0.00653 -0.02545 -0.02045
2.543 -0.35367 -0.25906 -0.00267 0.43164 -0.02058 -0.00113 -0.00954 -0.03342
2.544 -0.54623 -0.44315 0.01633 0.43298 -0.00774 -0.00885 -0.01534 -0.03250
2.545 -0.43985 -0.35175 0.04204 0.41196 -0.00084 -0.02026 -0.02153 -0.02411
2.546 -0.39241 -0.30176 0.05814 0.43207 0.00963 -0.01666 -0.02762 -0.01907
2.547 -0.37386 -0.27258 0.07088 0.39413 0.03542 -0.01758 -0.03819 -0.00702
2.548 -0.34383 -0.24634 0.08064 0.37808 0.02505 -0.02106 -0.02626 -0.01785
2.549 -0.41768 -0.32254 0.08575 0.33621 -0.00322 -0.01913 -0.01810 -0.02609
2.550 -0.51704 -0.42233 0.08888 0.33139 -0.02049 -0.02115 -0.01451 -0.03021
2.551 -0.50624 -0.39825 0.08804 0.33121 -0.01503 -0.02182 -0.00542 -0.03403
2.552 -0.59956 -0.48471 0.09506 0.30093 -0.00075 -0.00916 -0.00401 -0.03510
2.553 -0.53729 -0.41406 0.09483 0.26993 0.00455 -0.00821 -0.00891 -0.03876
2.554 -0.57231 -0.44040 0.09628 0.22809 -0.00006 -0.02396 -0.02766 -0.02396
2.555 -0.52328 -0.37613 0.09361 0.20428 -0.03770 -0.02676 -0.03104 -0.02396
2.556 -0.50433 -0.36850 0.08736 0.16605 -0.05919 -0.02762 -0.02647 -0.02701
2.557 -0.51773 -0.37555 0.08858 0.09949 -0.05305 -0.02371 -0.02638 -0.02396
2.558 -0.51225 -0.36044 0.09399 0.09128 -0.05544 -0.01486 -0.02066 -0.02533
2.559 -0.50655 -0.34546 0.11925 0.08514 -0.04880 -0.01215 -0.02109 -0.02380
2.560 -0.40092 -0.24930 0.15259 0.08395 -0.04175 -0.01572 -0.02336 -0.02762
2.561 -0.42116 -0.26572 0.20844 0.06702 -0.03186 -0.02823 -0.03151 -0.01724
2.562 -0.48178 -0.31564 0.31212 0.06854 -0.01613 -0.05383 -0.02109 -0.02335
2.563 -0.57434 -0.41080 0.54909 0.05392 -0.00266 -0.06357 -0.00609 -0.04410
2.564 -0.57205 -0.39206 0.31120 0.02444 -0.01521 -0.06772 0.00534 -0.05447
2.565 -0.47572 -0.29724 0.08186 0.01828 -0.00330 -0.06314 -0.00781 -0.03616
2.566 -0.35777 -0.19434 -0.02747 0.01062 -0.00414 -0.09036 -0.03642 -0.00931
2.567 -0.40776 -0.24017 -0.04044 0.05545 -0.03409 -0.06589 -0.04033 -0.00122
2.568 -0.52888 -0.33307 0.00771 0.03662 -0.03441 -0.06824 -0.03702 -0.00763
2.569 -0.46034 -0.27863 0.04425 0.01276 -0.02017 -0.07397 -0.02815 -0.01923
2.570 -0.40707 -0.23022 0.03914 -0.00150 0.00468 -0.06317 -0.02032 -0.02792
2.571 -0.49115 -0.31601 0.01381 0.02066 0.02217 -0.05942 -0.02098 -0.02533
2.572 -0.42430 -0.26141 -0.02426 0.02670 0.02678 -0.06726 -0.01823 -0.02441
2.573 -0.45299 -0.29257 -0.06577 -0.00598 0.02187 -0.09140 -0.01801 -0.02350
2.574 -0.41463 -0.25424 -0.11353 -0.04745 0.03932 -0.09406 -0.01801 -0.02075
2.575 -0.39751 -0.25232 -0.16037 -0.04031 0.03381 -0.09552 -0.01759 -0.02411
2.576 -0.40561 -0.26263 -0.19966 0.02509 0.02122 -0.09415 -0.01482 -0.02686
2.577 -0.39137 -0.26120 -0.22781 0.03888 -0.00148 -0.07840 -0.01852 -0.02808
2.578 -0.31897 -0.20065 -0.22705 0.00980 -0.01865 -0.06332 -0.02531 -0.02136
2.579 -0.43005 -0.30206 -0.24086 -0.02301 -0.03166 -0.05649 -0.01765 -0.02792
2.580 -0.40535 -0.28754 -0.23491 -0.05862 -0.02716 -0.04724 -0.01328 -0.02838
2.581 -0.38155 -0.27493 -0.21301 -0.08612 -0.03903 -0.04633 -0.01625 -0.03006
2.582 -0.36917 -0.26450 -0.18593 -0.11157 -0.05354 -0.05341 -0.02461 -0.01923
2.583 -0.27455 -0.17508 -0.14809 -0.11920 -0.06902 -0.04843 -0.02675 -0.01129
2.584 -0.27451 -0.18414 -0.11147 -0.13223 -0.06607 -0.06216 -0.02618 -0.01678
2.585 -0.31264 -0.22083 -0.08278 -0.14264 -0.06143 -0.04926 -0.02316 -0.02457
2.586 -0.35004 -0.25198 -0.05882 -0.14673 -0.04942 -0.04111 -0.02089 -0.02777
2.587 -0.35147 -0.26474 -0.04303 -0.14618 -0.03687 -0.02643 -0.01164 -0.03479
2.588 -0.30930 -0.22083 -0.03967 -0.14801 -0.02483 -0.01974 -0.00330 -0.04181
2.589 -0.28520 -0.20135 -0.03792 -0.15311 -0.02007 -0.01642 -0.01117 -0.03311
2.590 -0.33211 -0.22339 -0.04349 -0.15356 -0.01875 -0.02167 -0.02339 -0.02777
2.591 -0.44949 -0.31250 -0.04662 -0.15274 -0.00954 -0.02759 -0.01773 -0.02579
2.592 -0.46556 -0.32660 -0.03876 -0.15454 -0.01868 -0.03201 -0.02098 -0.02106
2.593 -0.39685 -0.25208 -0.04700 -0.15244 -0.02155 -0.02737 -0.02824 -0.01785
2.594 -0.41820 -0.26913 -0.05424 -0.15289 -0.04143 -0.01941 -0.02864 -0.01755
2.595 -0.46426 -0.32202 -0.05264 -0.15244 -0.06873 -0.00119 -0.03374 -0.01846
2.596 -0.41011 -0.26498 -0.03403 -0.14420 -0.03629 -0.02051 -0.02917 -0.01953
2.597 -0.41716 -0.25296 -0.02243 -0.13992 -0.01811 -0.03488 -0.02274 -0.02457
2.598 -0.40521 -0.24557 -0.01266 -0.13480 0.01260 -0.03381 -0.02374 -0.02457
2.599 -0.48265 -0.31003 0.00526 -0.12778 0.02480 -0.02829 -0.02376 -0.02151
2.600 -0.51991 -0.34415 0.02335 -0.12207 0.03003 -0.03836 -0.02013 -0.02457
2.601 -0.43324 -0.25040 0.03212 -0.10675 0.02177 -0.04437 -0.01260 -0.03143
2.602 -0.39531 -0.22433 0.02983 -0.09564 0.02866 -0.04932 -0.01614 -0.02777
2.603 -0.51404 -0.35535 0.03853 -0.08835 0.02977 -0.05090 -0.02574 -0.02167
2.604 -0.50667 -0.36575 0.05234 -0.08115 0.01085 -0.03912 -0.02411 -0.02151
2.605 -0.38350 -0.25369 0.04539 -0.07953 -0.02602 -0.03754 -0.02287 -0.02518
2.606 -0.40646 -0.26413 0.04066 -0.06931 -0.04581 -0.03113 -0.02345 -0.02579
2.607 -0.37166 -0.18964 0.03700 -0.06067 -0.04425 -0.03683 -0.02214 -0.02640
2.608 -0.44368 -0.27243 0.04128 -0.05844 -0.02773 -0.03458 -0.01308 -0.02960
2.609 -0.48270 -0.35275 0.03922 -0.05463 -0.02963 -0.03012 -0.00801 -0.03387
2.610 -0.50037 -0.37045 0.02960 -0.05219 -0.03656 -0.02725 -0.01443 -0.03555
2.611 -0.50294 -0.39310 0.01686 -0.04868 -0.02438 -0.01456 -0.01884 -0.02792
2.612 -0.36835 -0.26730 0.00099 -0.04532 -0.02151 -0.00879 -0.02338 -0.02548
2.613 -0.41591 -0.28903 -0.01541 -0.04440 -0.01151 -0.00021 -0.01775 -0.03052
2.614 -0.42894 -0.28802 -0.02464 -0.04047 -0.00720 0.00180 -0.01553 -0.03159
2.615 -0.43044 -0.31079 -0.03014 -0.03851 -0.03200 0.01096 -0.01456 -0.02914
2.616 -0.47935 -0.35574 -0.04280 -0.04196 -0.04417 0.01328 -0.01575 -0.03006
2.617 -0.51341 -0.40005 -0.04135 -0.03879 -0.04108 0.01987 -0.02008 -0.02991
2.618 -0.50513 -0.39410 -0.03708 -0.03610 -0.04033 0.01981 -0.01987 -0.02914
2.619 -0.46181 -0.37317 -0.03288 -0.03397 -0.04329 0.02039 -0.02689 -0.02167
2.620 -0.50803 -0.37982 -0.03044 -0.03131 -0.03818 0.02280 -0.02673 -0.02396
2.621 -0.48051 -0.33728 -0.02319 -0.02945 -0.02547 0.02432 -0.02124 -0.02426
2.622 -0.51222 -0.38651 -0.01534 -0.02939 -0.01381 0.02151 -0.02165 -0.02197
2.623 -0.43349 -0.29120 -0.01213 -0.02606 -0.00777 0.01877 -0.02673 -0.02106
2.624 -0.38835 -0.26352 -0.00793 -0.02298 -0.01094 0.02316 -0.02827 -0.01999
2.625 -0.43912 -0.32013 0.00786 -0.02408 -0.00052 0.02255 -0.02684 -0.01877
2.626 -0.50633 -0.37619 0.01343 -0.02722 0.00594 0.00922 -0.02071 -0.02441
2.627 -0.43713 -0.30798 0.02525 -0.02695 -0.00090 -0.00122 -0.01826 -0.02945
2.628 -0.49982 -0.35785 0.03235 -0.02307 -0.00710 -0.00388 -0.01743 -0.03265
2.629 -0.49274 -0.36316 0.02754 -0.02298 -0.00949 -0.00888 -0.02020 -0.02563
2.630 -0.44293 -0.30811 0.01923 -0.02704 -0.02026 -0.00162 -0.02390 -0.02335
2.631 -0.42278 -0.27817 0.01366 -0.02869 -0.01894 0.00681 -0.02402 -0.02350
2.632 -0.42186 -0.27850 0.01823 -0.03171 -0.02098 0.00394 -0.02092 -0.02716
2.633 -0.44215 -0.30725 0.02701 -0.03268 -0.01913 0.01141 -0.02089 -0.02792
2.634 -0.45293 -0.29779 0.02457 -0.03552 -0.00929 -0.00314 -0.02339 -0.02548
2.635 -0.49095 -0.33972 0.02617 -0.03903 -0.00468 -0.01620 -0.01796 -0.02975
2.636 -0.47310 -0.31375 0.01694 -0.04074 0.00037 -0.01730 -0.01559 -0.02930
2.637 -0.51898 -0.35706 0.00877 -0.04056 0.00018 -0.01642 -0.01819 -0.02975
2.638 -0.45985 -0.32150 -0.00175 -0.04227 -0.01006 -0.01154 -0.02023 -0.03235
2.639 -0.42799 -0.29501 -0.01312 -0.05011 -0.01288 -0.01270 -0.01836 -0.02472
2.640 -0.49075 -0.36707 -0.02899 -0.05273 -0.01222 -0.02130 -0.03114 -0.01389
2.641 -0.48880 -0.37088 -0.04761 -0.05688 -0.05107 -0.02274 -0.03346 -0.01266
2.642 -0.44809 -0.32388 -0.04723 -0.05972 -0.05988 -0.02240 -0.02635 -0.02151
2.643 -0.46512 -0.33951 -0.03067 -0.05994 -0.05138 -0.01779 -0.02428 -0.02625
2.644 -0.43605 -0.31876 -0.02266 -0.06287 -0.03169 -0.02408 -0.02150 -0.02533
2.645 -0.44849 -0.33707 -0.03143 -0.06305 -0.01457 -0.03308 -0.01561 -0.02945
2.646 -0.51469 -0.39139 -0.03380 -0.05652 -0.01445 -0.03201 -0.01793 -0.02701
2.647 -0.51143 -0.38950 -0.03189 -0.05215 -0.01942 -0.03207 -0.01988 -0.02777
2.648 -0.51729 -0.40793 -0.02411 -0.05310 -0.00227 -0.03110 -0.02026 -0.02518
2.649 -0.51207 -0.40680 -0.01289 -0.05142 0.01884 -0.03329 -0.02151 -0.02502
2.650 -0.33107 -0.25177 -0.01678 -0.04993 0.02402 -0.02988 -0.02147 -0.02457
2.651 -0.43106 -0.34174 -0.01114 -0.04944 0.02470 -0.03180 -0.02333 -0.02228
2.652 -0.40891 -0.30963 -0.01686 -0.04868 0.01337 -0.03452 -0.02141 -0.02747
2.653 -0.43216 -0.34048 -0.01404 -0.04129 -0.00777 -0.03143 -0.01851 -0.02899
2.654 -0.38274 -0.27750 0.00069 -0.03336 -0.00462 -0.02380 -0.01814 -0.02975
2.655 -0.43398 -0.32935 -0.00122 -0.02771 -0.00645 -0.01913 -0.01367 -0.03204
2.656 -0.43280 -0.32996 0.00870 -0.02066 -0.02065 -0.02487 -0.01028 -0.03738
2.657 -0.35298 -0.25931 0.08995 -0.01184 0.00568 -0.02380 -0.01428 -0.03357
2.658 -0.34564 -0.25095 0.11879 -0.00967 0.00996 -0.02332 -0.01906 -0.02838
2.659 -0.26468 -0.15607 0.07538 -0.00226 0.00500 -0.02591 -0.01816 -0.02701
2.660 -0.32773 -0.21994 0.03487 -0.00021 -0.01865 -0.02408 -0.02010 -0.02533
2.661 -0.24405 -0.13782 -0.00854 0.00394 -0.05263 -0.02597 -0.02675 -0.01907
2.662 -0.15408 -0.03506 -0.01167 0.00473 -0.03244 -0.02353 -0.02660 -0.01892
2.663 -0.14922 -0.02243 0.00458 0.00830 -0.02592 -0.03635 -0.02412 -0.01877
2.664 -0.14929 -0.03149 0.01915 0.01736 -0.01099 -0.02356 -0.02003 -0.02335
2.665 -0.07796 0.03638 0.03357 0.01971 -0.01270 -0.01144 -0.02051 -0.03036
2.666 -0.02187 0.08035 0.04440 0.01569 -0.01318 -0.00818 -0.02161 -0.02396
2.667 0.00873 0.11331 0.04341 0.02158 -0.01181 -0.00458 -0.02861 -0.02136
2.668 -0.03444 0.08273 0.03654 0.02118 -0.00037 -0.01834 -0.02557 -0.02014
2.669 0.03859 0.16086 0.02724 0.02206 0.00000 -0.02051 -0.02858 -0.01709
2.670 0.04570 0.16766 0.01518 0.02072 -0.01270 -0.02039 -0.02614 -0.01938
2.671 0.04494 0.16071 0.00465 0.01874 -0.01428 -0.03003 -0.02055 -0.02136
2.672 0.10216 0.20535 -0.00351 0.01749 -0.01019 -0.03030 -0.01550 -0.02579
2.673 0.23706 0.32303 -0.00732 0.01816 -0.00163 -0.02982 -0.01738 -0.02731
2.674 0.12218 0.20773 -0.00862 0.01605 0.00108 -0.02478 -0.02504 -0.02167
2.675 0.03566 0.11942 -0.00610 0.01498 0.00952 -0.01767 -0.02586 -0.02365
2.676 0.05556 0.14227 -0.00191 0.01773 0.00534 -0.01947 -0.02332 -0.02289
2.677 -0.02951 0.05484 0.00381 0.01416 0.00195 -0.01297 -0.02409 -0.02182
2.678 -0.02335 0.03854 0.00572 0.01233 0.00119 -0.02209 -0.02275 -0.02167
2.679 -0.01785 0.03647 0.01106 0.00919 -0.00089 -0.02661 -0.01775 -0.02441
2.680 0.00354 0.07233 0.00801 0.00613 -0.01282 -0.02551 -0.01497 -0.02823
2.681 -0.10591 -0.03159 -0.00252 0.00070 -0.01492 -0.02151 -0.01277 -0.02914
2.682 -0.19267 -0.13211 -0.00748 -0.00034 -0.02696 -0.01282 -0.01906 -0.02426
2.683 -0.21162 -0.17123 -0.01350 0.00082 -0.02464 -0.01709 -0.02013 -0.02487
2.684 -0.24756 -0.21976 -0.01457 0.00101 -0.03056 -0.02020 -0.02031 -0.02350
2.685 -0.20680 -0.15256 -0.01274 0.00140 -0.03461 -0.01361 -0.02153 -0.02472
2.686 -0.32936 -0.27090 -0.01183 -0.00110 -0.02715 -0.01453 -0.02168 -0.02380
2.687 -0.28613 -0.22165 -0.02350 -0.00439 -0.03394 -0.00912 -0.02412 -0.01892
2.688 -0.31818 -0.27603 -0.02716 -0.00354 -0.02684 -0.01498 -0.02333 -0.01999
2.689 -0.33372 -0.28778 -0.02792 -0.00262 -0.01671 -0.01419 -0.02156 -0.02365
2.690 -0.27328 -0.18869 -0.03670 -0.00400 -0.00243 -0.01089 -0.01851 -0.02625
2.691 -0.28377 -0.20865 -0.03838 -0.00885 -0.00632 -0.01483 -0.01822 -0.02670
2.692 -0.29883 -0.22110 -0.04143 -0.00702 -0.02087 -0.01086 -0.01933 -0.02533
2.693 -0.38489 -0.31131 -0.04128 -0.00836 -0.02550 -0.00818 -0.01886 -0.02502
2.694 -0.33882 -0.28595 -0.03662 -0.00732 -0.02538 -0.02621 -0.01582 -0.02716
2.695 -0.28099 -0.22906 -0.00519 -0.00946 -0.02579 -0.02100 -0.01807 -0.02472
2.696 -0.25253 -0.16019 0.02350 -0.00833 -0.02650 -0.00922 -0.01959 -0.02518
2.697 -0.19971 -0.07974 -0.00763 -0.01202 -0.02992 -0.02109 -0.02325 -0.02472
2.698 -0.27229 -0.17941 -0.03632 -0.01404 -0.03076 -0.02191 -0.02094 -0.03052
2.699 -0.17569 -0.10989 -0.05684 -0.01974 -0.01593 -0.02631 -0.02043 -0.02777
2.700 -0.14534 -0.07724 -0.05455 -0.02054 -0.00424 -0.02142 -0.02386 -0.02533
2.701 -0.16388 -0.05878 -0.05028 -0.02466 -0.00955 -0.02194 -0.02087 -0.03220
2.702 -0.18181 -0.09137 -0.04425 -0.03125 -0.00764 -0.02914 -0.01787 -0.03555
2.703 -0.21846 -0.13071 -0.03502 -0.03638 -0.01431 -0.03333 -0.01266 -0.03403
2.704 -0.24741 -0.16010 -0.03189 -0.04651 -0.01892 -0.04065 -0.01474 -0.03220
2.705 -0.25755 -0.16913 -0.02823 -0.06537 -0.01878 -0.04248 -0.01295 -0.04013
2.706 -0.20589 -0.11252 -0.02266 -0.09421 -0.02144 -0.02982 -0.01816 -0.03311
2.707 -0.18771 -0.09277 -0.02968 -0.12308 -0.03093 -0.03174 -0.02370 -0.02838
2.708 -0.28699 -0.19635 -0.03624 -0.07742 -0.02179 -0.08545 -0.02444 -0.02701
2.709 -0.30565 -0.22586 -0.04532 -0.02261 -0.02956 0.00302 -0.02803 -0.02777
2.710 -0.30978 -0.23236 -0.05569 0.00668 -0.09224 0.00745 -0.02945 -0.02563
2.711 -0.42842 -0.33017 -0.04028 -0.00281 -0.01816 0.00635 -0.02667 -0.02518
2.712 -0.44327 -0.38608 -0.03967 -0.01245 0.01407 -0.00409 -0.02068 -0.03006
2.713 -0.42172 -0.33350 -0.02281 -0.00739 -0.01178 -0.01633 -0.01625 -0.03067
2.714 -0.54440 -0.44421 -0.01793 0.03085 -0.01389 -0.01816 -0.01678 -0.03067
2.715 -0.39980 -0.29309 -0.01183 0.07724 -0.02579 -0.01666 -0.01788 -0.02975
2.716 -0.42136 -0.31915 -0.01770 0.11694 -0.02570 -0.01904 -0.01784 -0.02731
2.717 -0.47168 -0.36630 -0.02090 0.15552 -0.02005 -0.01147 -0.02014 -0.03006
2.718 -0.53906 -0.44019 -0.01137 0.19113 -0.02971 -0.00229 -0.02240 -0.02487
2.719 -0.40199 -0.31635 -0.01022 0.19135 -0.02609 -0.00519 -0.02789 -0.01907
2.720 -0.48015 -0.37280 -0.02075 0.19009 -0.02058 -0.00043 -0.02348 -0.02060
2.721 -0.54161 -0.45255 -0.00687 0.17731 -0.01520 0.00717 -0.02029 -0.02411
2.722 -0.61765 -0.54880 -0.01419 0.22638 -0.00659 0.01556 -0.01674 -0.02838
2.723 -0.55650 -0.46405 -0.00565 0.22141 0.00609 0.01010 -0.01773 -0.02487
2.724 -0.41847 -0.28278 -0.00130 0.19705 0.01480 0.00461 -0.01836 -0.02441
2.725 -0.49071 -0.36966 0.00221 0.18295 0.01700 -0.00616 -0.01733 -0.02777
2.726 -0.52859 -0.42163 -0.01228 0.16501 0.02058 -0.00620 -0.01701 -0.02533
2.727 -0.46753 -0.34512 -0.02831 0.09778 0.02878 -0.00812 -0.01917 -0.02457
2.728 -0.45990 -0.33755 -0.01854 -0.01382 0.02754 -0.02356 -0.02124 -0.02502
2.729 -0.38588 -0.27640 -0.02106 -0.02219 0.03123 -0.02591 -0.02751 -0.01938
2.730 -0.37456 -0.27356 -0.03273 0.01846 0.01543 -0.02444 -0.02484 -0.02441
2.731 -0.51915 -0.41794 -0.03067 0.00687 -0.00040 -0.02271 -0.02087 -0.02777
2.732 -0.48015 -0.37701 -0.02357 -0.02966 -0.00381 -0.02469 -0.01598 -0.02716
2.733 -0.45422 -0.35681 -0.02815 -0.08612 -0.01277 -0.02661 -0.01160 -0.02609
2.734 -0.44847 -0.34634 -0.02480 -0.13733 -0.01349 -0.03448 -0.01280 -0.02975
2.735 -0.38432 -0.28500 -0.01579 -0.18558 -0.02579 -0.04407 -0.02242 -0.02655
2.736 -0.36218 -0.26474 -0.01091 -0.22333 -0.02191 -0.04538 -0.03651 -0.01480
2.737 -0.37354 -0.27567 -0.01610 -0.22116 -0.02470 -0.04767 -0.03432 -0.01358
2.738 -0.31708 -0.23685 -0.00824 -0.25015 -0.02144 -0.04980 -0.03000 -0.01663
2.739 -0.31926 -0.25140 -0.00443 -0.22073 -0.04689 -0.05099 -0.02237 -0.02411
2.740 -0.42354 -0.33667 -0.01198 -0.18658 -0.05029 -0.05661 -0.01834 -0.02670
2.741 -0.42834 -0.34735 0.01717 -0.17297 -0.02179 -0.05103 -0.01834 -0.02350
2.742 -0.37411 -0.30130 -0.01381 -0.13919 -0.02248 -0.04459 -0.01717 -0.02655
2.743 -0.35654 -0.27948 -0.03029 -0.12936 -0.02216 -0.04410 -0.01991 -0.02502
2.744 -0.33333 -0.25311 -0.02182 -0.13058 -0.02312 -0.03857 -0.02441 -0.02457
2.745 -0.40340 -0.32568 -0.01350 -0.11731 -0.04413 -0.03925 -0.02303 -0.02335
2.746 -0.50179 -0.41437 0.01335 -0.11130 -0.04608 -0.02832 -0.02968 -0.02274
2.747 -0.48199 -0.42831 0.01801 -0.09253 -0.04185 -0.02246 -0.02425 -0.02563
2.748 -0.52194 -0.43347 0.01091 -0.09012 -0.03473 -0.02228 -0.02382 -0.02518
2.749 -0.62189 -0.51251 0.01007 -0.07309 -0.04004 -0.02121 -0.02507 -0.02213
2.750 -0.64325 -0.52869 0.00397 -0.04889 -0.05051 -0.01337 -0.02577 -0.02151
2.751 -0.62149 -0.50406 0.01221 -0.02982 -0.04150 -0.01569 -0.02354 -0.02365
2.752 -0.70242 -0.58765 0.00687 -0.02298 -0.02873 -0.01529 -0.02013 -0.02747
2.753 -0.75340 -0.64206 0.01740 0.00116 -0.05409 -0.00681 -0.02054 -0.02701
2.754 -0.73817 -0.61987 0.01999 0.00641 -0.03241 -0.00189 -0.02306 -0.02487
2.755 -0.78166 -0.66382 0.00641 0.01901 -0.02124 -0.00290 -0.02089 -0.02441
2.756 -0.82541 -0.69016 -0.01472 0.03320 -0.00523 -0.00012 -0.02124 -0.02747
2.757 -0.80743 -0.66260 -0.01984 0.00571 0.00771 0.00217 -0.02113 -0.02426
2.758 -0.93486 -0.80411 -0.02975 0.01181 0.02121 -0.00400 -0.02094 -0.02655
2.759 -0.86775 -0.74103 -0.03098 0.02087 0.01007 -0.01151 -0.02036 -0.02487
2.760 -0.84576 -0.71588 -0.08553 0.00958 0.00887 0.00400 -0.02148 -0.02213
2.761 -0.78679 -0.62399 -0.07683 0.01398 0.01883 -0.00095 -0.02209 -0.02396
2.762 -0.82243 -0.66010 -0.04494 0.01587 0.02191 -0.02139 -0.02135 -0.02213
2.763 -0.82468 -0.70132 -0.05081 0.00705 0.01054 -0.02249 -0.02232 -0.02182
2.764 -0.82614 -0.72733 -0.05463 0.00046 0.01036 -0.01581 -0.02603 -0.02167
2.765 -0.75777 -0.65234 -0.06691 0.01202 0.00777 -0.01431 -0.02037 -0.02487
2.766 -0.85283 -0.69247 -0.08995 0.01660 0.00877 -0.01251 -0.02301 -0.02182
2.767 -0.68369 -0.55475 -0.09399 0.01517 0.02313 -0.00836 -0.02498 -0.02182
2.768 -0.63075 -0.53790 -0.09575 0.00052 0.02440 -0.01175 -0.02467 -0.02121
2.769 -0.69289 -0.60065 -0.09377 -0.00253 -0.00198 -0.01834 -0.02107 -0.02472
2.770 -0.68497 -0.59674 -0.09399 0.00412 -0.00925 -0.02054 -0.01825 -0.02762
2.771 -0.64558 -0.56793 -0.08842 0.01715 -0.01482 -0.02039 -0.01682 -0.02701
2.772 -0.67931 -0.60141 -0.07782 0.01251 -0.03372 -0.02478 -0.02019 -0.02487
2.773 -0.58763 -0.49496 -0.07118 0.00171 -0.03618 -0.02344 -0.01860 -0.02808
2.774 -0.59824 -0.50934 -0.06409 -0.01105 -0.05229 -0.02615 -0.02759 -0.02243
2.775 -0.62509 -0.55490 -0.06844 -0.00946 -0.04018 -0.03897 -0.02666 -0.02457
2.776 -0.62810 -0.56699 -0.04845 -0.01215 -0.03609 -0.02640 -0.02129 -0.02563
2.777 -0.53687 -0.47046 -0.04410 -0.01352 -0.04564 -0.02585 -0.01738 -0.03021
2.778 -0.56396 -0.49759 -0.02808 -0.02448 -0.04301 -0.02396 -0.01630 -0.03036
2.779 -0.54425 -0.48544 -0.01328 -0.01871 -0.02762 -0.03659 -0.01685 -0.03082
2.780 -0.59531 -0.54041 -0.01045 -0.02917 -0.02286 -0.03790 -0.01755 -0.03052
2.781 -0.67029 -0.62204 0.00191 -0.02890 -0.01932 -0.03473 -0.01805 -0.03052
2.782 -0.64307 -0.56580 -0.00824 -0.03674 -0.00516 -0.03571 -0.01802 -0.02731
2.783 -0.68214 -0.58502 -0.01884 -0.03900 -0.00719 -0.03284 -0.01779 -0.03021
2.784 -0.65379 -0.57501 -0.00252 -0.04877 -0.00415 -0.03217 -0.02406 -0.02716
2.785 -0.61403 -0.49738 0.00175 -0.05133 0.00568 -0.02756 -0.02388 -0.02411
2.786 -0.75002 -0.67184 0.00992 -0.05396 0.00711 -0.02576 -0.02393 -0.02472
2.787 -0.60809 -0.52036 0.02014 -0.06091 0.01115 -0.02060 -0.02617 -0.02197
2.788 -0.63837 -0.50793 0.03975 -0.06253 0.01395 -0.02231 -0.02422 -0.02426
2.789 -0.69432 -0.55737 0.02953 -0.05862 -0.00012 -0.02283 -0.02132 -0.02716
2.790 -0.78938 -0.66174 0.00351 -0.05676 -0.00954 -0.02228 -0.02071 -0.02655
2.791 -0.74174 -0.61038 0.00969 -0.06079 -0.01842 -0.01804 -0.02101 -0.02792
2.792 -0.68547 -0.54620 0.01587 -0.06400 -0.02756 -0.01627 -0.02113 -0.03311
2.793 -0.67798 -0.52972 0.01854 -0.06650 -0.03738 -0.01700 -0.02151 -0.02670
2.794 -0.73387 -0.57019 -0.00069 -0.06573 -0.05096 -0.01398 -0.01956 -0.03281
2.795 -0.70480 -0.53644 0.01808 -0.06738 -0.03578 -0.01443 -0.02029 -0.02640
2.796 -0.67151 -0.50513 0.01816 -0.06699 -0.03920 -0.01419 -0.01515 -0.02914
2.797 -0.63783 -0.47879 0.00580 -0.06589 -0.03687 -0.01398 -0.01262 -0.03052
2.798 -0.68370 -0.51059 0.00343 -0.06876 -0.02196 -0.01541 -0.02068 -0.02396
2.799 -0.60587 -0.43149 -0.00198 -0.06982 -0.02776 -0.02634 -0.02557 -0.02182
2.800 -0.55415 -0.37518 -0.01007 -0.06955 -0.02754 -0.02164 -0.02007 -0.02792
2.801 -0.56944 -0.42337 -0.00908 -0.06866 -0.03323 -0.01633 -0.02089 -0.02441
2.802 -0.56902 -0.41412 -0.00893 -0.06790 -0.03746 -0.01877 -0.02069 -0.02396
2.803 -0.49649 -0.34406 -0.01701 -0.06995 -0.03696 -0.01956 -0.02020 -0.02426
2.804 -0.49826 -0.36765 -0.01579 -0.07031 -0.03056 -0.02368 -0.01802 -0.02457
2.805 -0.51297 -0.36368 -0.02106 -0.06583 -0.02527 -0.02222 -0.02000 -0.02502
2.806 -0.52364 -0.37628 -0.01968 -0.06754 -0.03665 -0.02145 -0.02364 -0.02441
2.807 -0.60953 -0.48859 -0.01900 -0.06738 -0.02612 -0.02121 -0.02458 -0.02213
2.808 -0.52773 -0.39996 -0.02464 -0.06421 -0.01480 -0.02533 -0.02008 -0.02274
2.809 -0.41862 -0.30969 -0.02510 -0.06076 -0.02422 -0.02094 -0.02428 -0.01953
2.810 -0.44109 -0.34619 -0.02968 -0.05862 -0.02631 -0.02249 -0.02678 -0.01450
2.811 -0.46005 -0.36993 -0.03265 -0.05920 -0.02766 -0.02899 -0.02464 -0.01846
2.812 -0.46519 -0.41412 -0.03113 -0.05344 -0.04408 -0.02707 -0.02046 -0.02243
2.813 -0.42854 -0.34662 -0.02983 -0.05267 -0.03680 -0.02457 -0.02164 -0.02762
2.814 -0.49904 -0.39847 -0.03525 -0.05096 -0.02359 -0.02103 -0.02078 -0.02502
2.815 -0.50296 -0.44119 -0.04463 -0.04996 -0.01949 -0.02182 -0.01997 -0.02777
2.816 -0.45978 -0.38181 -0.04524 -0.04901 -0.01141 -0.02505 -0.01498 -0.02747
2.817 -0.42288 -0.34842 -0.03983 -0.04752 -0.02296 -0.02402 -0.01851 -0.02853
2.818 -0.43733 -0.35754 0.00580 -0.04526 0.01709 -0.03174 -0.02159 -0.02701
2.819 -0.43790 -0.35733 0.00984 -0.04465 -0.01628 -0.03302 -0.02142 -0.02151
2.820 -0.43146 -0.35245 0.01190 -0.03723 0.00449 -0.03259 -0.02031 -0.02487
2.821 -0.45416 -0.37762 -0.05638 -0.03604 -0.00252 -0.02679 -0.02272 -0.02502
2.822 -0.41986 -0.33997 -0.03845 -0.03296 0.00682 -0.02362 -0.02287 -0.02350
2.823 -0.38751 -0.30423 0.02388 -0.03461 -0.00415 -0.02573 -0.01787 -0.02808
2.824 -0.37637 -0.28217 -0.00214 -0.03714 0.00546 -0.02695 -0.01494 -0.03052
2.825 -0.43355 -0.33240 -0.03113 -0.03583 0.01758 -0.02374 -0.01646 -0.03113
2.826 -0.44328 -0.34903 -0.02197 -0.03967 0.01813 -0.02936 -0.01584 -0.03220
2.827 -0.36804 -0.27109 0.00427 -0.04102 0.00792 -0.02811 -0.02138 -0.02365
2.828 -0.40309 -0.29514 0.02213 -0.04120 0.00134 -0.03000 -0.02794 -0.02075
2.829 -0.43323 -0.32132 0.02449 -0.04153 -0.00020 -0.02927 -0.03046 -0.01709
2.830 -0.42979 -0.33774 0.00336 -0.04260 -0.00600 -0.02631 -0.03044 -0.01892
2.831 -0.38414 -0.28790 -0.00999 -0.04306 -0.01454 -0.02704 -0.02377 -0.02274
2.832 -0.46841 -0.36978 -0.01907 -0.04428 -0.01485 -0.02530 -0.02296 -0.02197
2.833 -0.44247 -0.34970 -0.02296 -0.04346 -0.01802 -0.02377 -0.01901 -0.02625
2.834 -0.43817 -0.32874 -0.01373 -0.04584 -0.03194 -0.02631 -0.01590 -0.02777
2.835 -0.41455 -0.31979 -0.00725 -0.05005 -0.02896 -0.02777 -0.01532 -0.02747
2.836 -0.40265 -0.31857 -0.01335 -0.04825 -0.02930 -0.02716 -0.02016 -0.02609
2.837 -0.37146 -0.28644 -0.02365 -0.04868 -0.02791 -0.03192 -0.02090 -0.02670
2.838 -0.50131 -0.44540 -0.02792 -0.05026 -0.03316 -0.02884 -0.02351 -0.02396
2.839 -0.47375 -0.38547 -0.02396 -0.04733 -0.03171 -0.03207 -0.02118 -0.02716
2.840 -0.40785 -0.31845 -0.01839 -0.04688 -0.01891 -0.03696 -0.02039 -0.03036
2.841 -0.41304 -0.30164 -0.01549 -0.04669 -0.01599 -0.03699 -0.02087 -0.02167
2.842 -0.48009 -0.42703 -0.00854 -0.04916 -0.01909 -0.03754 -0.02036 -0.02594
2.843 -0.46712 -0.42090 -0.00816 -0.04230 -0.01181 -0.03381 -0.02129 -0.02182
2.844 -0.36205 -0.23801 -0.01671 -0.03171 -0.00587 -0.02454 -0.02046 -0.02213
2.845 -0.49939 -0.38351 -0.01968 -0.02853 -0.00565 -0.01846 -0.01971 -0.02441
2.846 -0.54568 -0.48172 -0.02327 -0.03134 -0.01001 -0.01321 -0.02110 -0.02380
2.847 -0.57774 -0.49634 -0.02411 -0.02408 -0.01122 -0.01364 -0.02025 -0.02991
2.848 -0.42664 -0.29788 -0.04021 -0.02100 -0.01443 -0.01004 -0.02148 -0.02884
2.849 -0.49713 -0.39987 -0.04730 -0.02054 -0.02454 -0.00861 -0.02165 -0.02838
2.850 -0.64478 -0.58304 -0.03853 -0.02298 -0.01555 -0.01028 -0.02090 -0.02762
2.851 -0.61456 -0.55399 -0.02495 -0.01877 -0.01259 -0.01025 -0.02069 -0.02975
2.852 -0.56104 -0.46515 -0.02251 -0.01654 -0.01775 -0.00388 -0.02014 -0.02411
2.853 -0.61198 -0.51495 -0.01442 -0.01602 -0.02539 0.00046 -0.02077 -0.02487
2.854 -0.60912 -0.47955 -0.00168 -0.01602 -0.03255 -0.00162 -0.02173 -0.02686
2.855 -0.66745 -0.54736 0.00298 -0.01065 -0.02562 -0.00168 -0.02383 -0.02502
2.856 -0.64793 -0.53625 0.00313 -0.00491 -0.01552 0.00143 -0.02232 -0.02670
2.857 -0.61305 -0.51224 -0.00237 -0.00143 -0.01541 0.00143 -0.02168 -0.02670
2.858 -0.60956 -0.52252 0.00214 -0.00406 -0.01613 0.00595 -0.02664 -0.02411
2.859 -0.57037 -0.45734 0.03212 -0.00107 -0.01945 0.00571 -0.02240 -0.02579
2.860 -0.61658 -0.50623 0.01610 0.00186 -0.02011 0.00833 -0.02130 -0.02701
2.861 -0.63339 -0.51578 0.01328 -0.00006 -0.02249 -0.00186 -0.01552 -0.02777
2.862 -0.53703 -0.42020 0.04456 0.00244 -0.02165 -0.01135 -0.01442 -0.03052
2.863 -0.52122 -0.39972 0.00183 0.00241 0.00359 -0.01834 -0.02022 -0.02579
2.864 -0.55612 -0.43265 -0.01755 0.00168 0.00301 -0.01837 -0.02448 -0.02502
2.865 -0.54152 -0.42786 -0.02098 0.00278 -0.01181 -0.02295 -0.02321 -0.02274
2.866 -0.48380 -0.36496 -0.01617 0.00284 -0.02623 -0.02234 -0.02281 -0.02289
2.867 -0.52557 -0.39749 -0.02274 0.00308 -0.01909 -0.01846 -0.02597 -0.02213
2.868 -0.55098 -0.41217 -0.03571 0.00366 -0.00670 -0.01843 -0.02278 -0.02487
2.869 -0.57608 -0.43973 -0.06294 0.00238 -0.00261 -0.02188 -0.02170 -0.02548
2.870 -0.51320 -0.38965 -0.08743 0.00159 0.00462 -0.02170 -0.01988 -0.02487
2.871 -0.47462 -0.34332 -0.10460 -0.00284 0.00751 -0.02548 -0.01668 -0.02777
2.872 -0.39874 -0.27957 -0.12512 -0.00629 -0.01418 -0.02756 -0.01697 -0.02792
2.873 -0.41513 -0.31955 -0.12764 -0.00284 -0.03342 -0.02911 -0.01950 -0.02533
2.874 -0.49449 -0.41693 -0.11917 -0.00357 -0.03557 -0.02362 -0.01804 -0.02579
2.875 -0.48837 -0.36090 -0.10895 -0.00778 -0.01247 -0.03223 -0.01958 -0.02563
2.876 -0.55801 -0.43167 -0.10223 -0.01132 -0.00510 -0.02695 -0.02382 -0.02182
2.877 -0.50288 -0.38959 -0.09438 -0.01321 -0.01233 -0.03210 -0.02492 -0.02182
2.878 -0.31659 -0.22290 -0.08713 -0.01740 -0.01790 -0.03503 -0.02043 -0.02411
2.879 -0.34685 -0.25327 -0.09102 -0.01587 -0.00748 -0.03250 -0.01747 -0.02609
2.880 -0.42671 -0.33905 -0.08659 -0.01483 -0.00377 -0.02988 -0.01987 -0.02731
2.881 -0.45267 -0.37689 -0.07401 -0.01437 0.00862 -0.03113 -0.02060 -0.02533
2.882 -0.43367 -0.37726 -0.05859 -0.02161 0.01163 -0.03522 -0.01753 -0.02792
2.883 -0.34950 -0.25693 -0.03845 -0.02914 0.01903 -0.03152 -0.01979 -0.02487
2.884 -0.32043 -0.23584 -0.01320 -0.02930 0.00163 -0.02695 -0.02386 -0.02457
2.885 -0.31003 -0.22778 -0.01114 -0.02475 -0.00073 -0.02530 -0.02457 -0.02151
2.886 -0.33562 -0.24673 -0.00351 -0.02411 0.00784 -0.02682 -0.02214 -0.02350
2.887 -0.37253 -0.33469 0.01709 -0.01889 -0.00429 -0.02280 -0.02112 -0.02457
2.888 -0.30389 -0.22452 0.03830 -0.02228 0.00029 -0.02200 -0.02132 -0.02640
2.889 -0.22403 -0.11597 0.04486 -0.03348 0.00027 -0.02094 -0.02144 -0.02533
2.890 -0.20389 -0.09946 0.03960 -0.03690 -0.00258 -0.02048 -0.02104 -0.02258
2.891 -0.22231 -0.12177 0.02991 -0.03943 -0.01080 -0.01917 -0.02289 -0.02289
2.892 -0.23540 -0.16348 0.01717 -0.03931 -0.02023 -0.01840 -0.02342 -0.02426
2.893 -0.24310 -0.17313 0.00824 -0.03580 -0.02325 -0.02014 -0.02293 -0.02548
2.894 -0.22263 -0.16327 0.01038 -0.03763 -0.01796 -0.01895 -0.02121 -0.02472
2.895 -0.19870 -0.08105 0.01007 -0.03915 -0.02635 -0.01401 -0.02336 -0.02319
2.896 -0.25896 -0.14267 0.01213 -0.03757 -0.03665 -0.01572 -0.02269 -0.02350
2.897 -0.16965 -0.01312 0.00984 -0.03577 -0.03497 -0.01880 -0.02135 -0.02457
2.898 -0.29802 -0.17310 0.01549 -0.03452 -0.04866 -0.02011 -0.01921 -0.02762
2.899 -0.36710 -0.23459 0.01717 -0.03333 -0.04942 -0.01636 -0.01833 -0.03006
2.900 -0.43697 -0.31720 0.01457 -0.03241 -0.04706 -0.02402 -0.02057 -0.02792
2.901 -0.38202 -0.26300 0.01991 -0.02921 -0.04306 -0.02383 -0.02118 -0.02609
2.902 -0.22952 -0.11496 0.01900 -0.02515 -0.03865 -0.03061 -0.02223 -0.02441
2.903 -0.26636 -0.13602 0.01427 -0.02411 -0.02983 -0.03214 -0.02168 -0.02426
2.904 -0.42105 -0.29480 0.00595 -0.01932 -0.02917 -0.02805 -0.02164 -0.02548
2.905 -0.43047 -0.32907 -0.00549 -0.01456 -0.02649 -0.02200 -0.01961 -0.02777
2.906 -0.40254 -0.29050 -0.00732 -0.01202 -0.02147 -0.02060 -0.02026 -0.02533
2.907 -0.48212 -0.35068 0.00061 -0.00949 -0.01598 -0.02328 -0.02280 -0.02426
2.908 -0.40005 -0.25974 0.00175 -0.00638 -0.01398 -0.02533 -0.02115 -0.02655
2.909 -0.42178 -0.30847 -0.00092 -0.00519 -0.00827 -0.02118 -0.02087 -0.02625
2.910 -0.54207 -0.42844 0.00542 -0.00128 -0.00719 -0.03256 -0.02092 -0.02472
2.911 -0.44011 -0.32056 0.00374 -0.00208 -0.00473 -0.03226 -0.02255 -0.02136
2.912 -0.37700 -0.24991 0.00175 -0.00351 0.00041 -0.02286 -0.01987 -0.02686
2.913 -0.42545 -0.31696 -0.00435 -0.01337 -0.00041 -0.02106 -0.02023 -0.02457
2.914 -0.49977 -0.41473 -0.01076 -0.01730 -0.00934 -0.02039 -0.02278 -0.02411
2.915 -0.43356 -0.34680 -0.02014 -0.01636 -0.01030 -0.02509 -0.02011 -0.02472
2.916 -0.35876 -0.22464 -0.02518 -0.01746 -0.00967 -0.02188 -0.02112 -0.02197
2.917 -0.30936 -0.17603 -0.02663 -0.01682 -0.01227 -0.02478 -0.02213 -0.02228
2.918 -0.32214 -0.21466 -0.04379 -0.01862 -0.01190 -0.02914 -0.02235 -0.02380
2.919 -0.37611 -0.26981 -0.06294 -0.01859 -0.01427 -0.02573 -0.02071 -0.02457
2.920 -0.41510 -0.31903 -0.07843 -0.02444 -0.01485 -0.02652 -0.02061 -0.02533
2.921 -0.36429 -0.25195 -0.08125 -0.03336 -0.02074 -0.02606 -0.02179 -0.02487
2.922 -0.37357 -0.26602 -0.08804 -0.03903 -0.01671 -0.02707 -0.01994 -0.02838
2.923 -0.28651 -0.20386 -0.08698 -0.03946 -0.02060 -0.02515 -0.01999 -0.02579
2.924 -0.22908 -0.10989 -0.07599 -0.03387 -0.02127 -0.02615 -0.02121 -0.02823
2.925 -0.45821 -0.25891 -0.08141 -0.03687 -0.02028 -0.02304 -0.02168 -0.02457
2.926 -0.42894 -0.28204 -0.07294 -0.03561 -0.02711 -0.01605 -0.02042 -0.02533
2.927 -0.31738 -0.19592 -0.09300 -0.03369 -0.02425 -0.01700 -0.01994 -0.02747
2.928 -0.33632 -0.22540 -0.09827 -0.03766 -0.02809 -0.01321 -0.02008 -0.02487
2.929 -0.35081 -0.21213 -0.11002 -0.03262 -0.04401 -0.01721 -0.02167 -0.02396
2.930 -0.27261 -0.15988 -0.12245 -0.03464 -0.04417 -0.02188 -0.02087 -0.02502
2.931 -0.27534 -0.13397 -0.10536 -0.03433 0.00208 -0.01883 -0.02408 -0.02457
2.932 -0.31686 -0.15042 -0.09064 -0.03308 -0.01505 -0.01630 -0.02467 -0.02167
2.933 -0.24867 -0.09814 -0.07263 -0.03217 -0.02667 -0.01718 -0.01851 -0.02731
2.934 -0.28215 -0.12689 -0.06218 -0.03003 -0.01979 -0.01456 -0.01541 -0.03067
2.935 -0.21207 -0.08173 -0.04997 -0.02899 -0.01051 -0.01108 -0.01714 -0.03082
2.936 -0.21144 -0.05823 -0.03502 -0.03110 -0.01257 -0.01285 -0.02338 -0.02396
2.937 -0.19594 -0.02948 -0.01915 -0.02869 -0.00792 -0.01788 -0.02466 -0.02441
2.938 -0.30217 -0.14868 -0.02197 -0.02744 -0.01111 -0.01703 -0.02277 -0.02487
2.939 -0.27469 -0.13214 -0.02403 -0.02789 -0.01103 -0.01852 -0.02565 -0.02365
2.940 -0.24719 -0.11240 -0.01213 -0.02585 -0.01653 -0.02017 -0.02280 -0.02411
2.941 -0.23711 -0.09598 -0.00359 -0.02866 -0.01009 -0.02164 -0.02046 -0.02457
2.942 -0.35889 -0.21921 -0.00954 -0.02750 0.00850 -0.01871 -0.02060 -0.02533
2.943 -0.38280 -0.26425 0.01144 -0.02631 0.01115 -0.01926 -0.01996 -0.02731
2.944 -0.42839 -0.30267 0.01106 -0.02646 0.00005 -0.02039 -0.02084 -0.02472
2.945 -0.29047 -0.15302 0.00671 -0.02472 -0.00568 -0.01871 -0.02422 -0.02426
2.946 -0.24193 -0.09949 0.00908 -0.02454 0.00122 -0.01715 -0.02133 -0.02441
2.947 -0.41637 -0.28732 0.02357 -0.02374 0.00563 -0.01843 -0.02092 -0.02563
2.948 -0.53314 -0.39627 0.04211 -0.02353 0.00429 -0.01169 -0.02274 -0.02533
2.949 -0.49596 -0.37759 0.05180 -0.02515 0.00352 -0.02136 -0.02060 -0.02609
2.950 -0.41760 -0.32071 0.04700 -0.02362 -0.00281 -0.01648 -0.02412 -0.02136
2.951 -0.46558 -0.35681 0.03685 -0.02319 -0.00578 -0.02261 -0.02156 -0.02258
2.952 -0.45488 -0.32870 0.04128 -0.02347 -0.00449 -0.02139 -0.02069 -0.02563
2.953 -0.38432 -0.26318 0.04463 -0.02173 -0.00473 -0.01385 -0.01730 -0.02960
2.954 -0.41940 -0.29816 0.04921 -0.02072 -0.01006 -0.02914 -0.01781 -0.02716
2.955 -0.48276 -0.37970 0.05913 -0.01843 -0.01538 -0.01740 -0.01608 -0.02884
2.956 -0.35497 -0.25470 0.06355 -0.01813 -0.02100 -0.02036 -0.01938 -0.02594
2.957 -0.33556 -0.22620 0.07019 -0.01849 -0.01242 -0.02896 -0.02211 -0.02518
2.958 -0.38480 -0.26465 0.07118 -0.01962 -0.00603 -0.03070 -0.02649 -0.02136
2.959 -0.39809 -0.27185 0.07080 -0.02194 -0.00795 -0.02991 -0.02046 -0.02563
2.960 -0.32413 -0.20517 0.07660 -0.02023 -0.01648 -0.02957 -0.02057 -0.02533
2.961 -0.33382 -0.22159 0.08278 -0.01898 -0.02367 -0.02945 -0.02119 -0.02457
2.962 -0.23639 -0.11960 0.08438 -0.01746 -0.01453 -0.03220 -0.01996 -0.02701
2.963 -0.18962 -0.05908 0.07919 -0.01599 -0.01088 -0.02893 -0.02130 -0.02869
2.964 -0.25615 -0.13162 0.07690 -0.01547 -0.00807 -0.02908 -0.02032 -0.02502
2.965 -0.26404 -0.12018 0.07584 -0.01682 -0.01041 -0.03177 -0.02068 -0.02457
2.966 -0.31670 -0.17508 0.07202 -0.01620 -0.01320 -0.02481 -0.02049 -0.02533
2.967 -0.30829 -0.16544 0.06271 -0.01569 -0.02008 -0.02527 -0.02060 -0.02472
2.968 -0.25214 -0.08804 0.05440 -0.01990 -0.02808 -0.02670 -0.02136 -0.02457
2.969 -0.35008 -0.19360 0.04990 -0.01831 -0.02536 -0.02783 -0.02350 -0.02304
2.970 -0.34648 -0.19421 0.04639 -0.01617 -0.02052 -0.02274 -0.02400 -0.02213
2.971 -0.36707 -0.21356 0.04646 -0.01526 -0.02515 -0.01553 -0.02608 -0.01907
2.972 -0.45863 -0.29916 0.04951 -0.01584 -0.01826 -0.01163 -0.02165 -0.02151
2.973 -0.52176 -0.37891 0.04372 -0.01730 -0.00009 -0.01987 -0.02028 -0.02441
2.974 -0.49034 -0.29767 0.04150 -0.01572 0.01288 -0.02237 -0.01926 -0.02686
2.975 -0.47626 -0.32697 0.03403 -0.01581 0.02417 -0.02469 -0.01895 -0.02441
2.976 -0.47025 -0.33527 0.02678 -0.01645 -0.02333 -0.01672 -0.02060 -0.02472
2.977 -0.40437 -0.26532 0.01465 -0.01367 -0.07303 -0.02582 -0.02029 -0.02548
2.978 -0.44255 -0.30185 0.02068 -0.01611 -0.04399 -0.02347 -0.02379 -0.02213
2.979 -0.59508 -0.47330 0.01869 -0.02173 -0.02299 -0.02286 -0.02614 -0.02075
2.980 -0.63557 -0.51385 0.01572 -0.02228 -0.01543 -0.01685 -0.02457 -0.02167
2.981 -0.62257 -0.52127 0.01442 -0.01947 -0.01585 -0.02341 -0.02188 -0.02441
2.982 -0.56606 -0.43304 0.00793 -0.01819 -0.03027 -0.02274 -0.01994 -0.02792
2.983 -0.50819 -0.34845 0.00465 -0.02097 -0.03102 -0.02094 -0.01840 -0.02731
2.984 -0.57559 -0.44711 0.00336 -0.02112 -0.03104 -0.02374 -0.02074 -0.02594
2.985 -0.51953 -0.39935 0.00565 -0.01846 -0.03470 -0.02484 -0.02080 -0.02258
2.986 -0.53427 -0.40710 -0.00412 -0.01819 -0.02774 -0.02359 -0.02423 -0.02441
2.987 -0.59921 -0.47330 -0.00015 -0.02029 -0.01918 -0.02368 -0.02209 -0.02548
2.988 -0.61179 -0.48111 0.00145 -0.02191 -0.02074 -0.03052 -0.02136 -0.02380
2.989 -0.59639 -0.46381 0.00771 -0.02036 -0.02554 -0.02509 -0.01996 -0.02518
2.990 -0.65068 -0.50937 0.00793 -0.02118 -0.01329 -0.02124 -0.02187 -0.02594
2.991 -0.61224 -0.47998 -0.01106 -0.02344 -0.01779 -0.01370 -0.02438 -0.02487
2.992 -0.53883 -0.39716 -0.01411 -0.02380 -0.02505 -0.01642 -0.02003 -0.02884
2.993 -0.59354 -0.44003 -0.00618 -0.02106 -0.02188 -0.01501 -0.02043 -0.03174
2.994 -0.59982 -0.43430 -0.00046 -0.01956 -0.00986 -0.01624 -0.02409 -0.02792
2.995 -0.67964 -0.52036 -0.00748 -0.02078 -0.00157 -0.01624 -0.02205 -0.02518
2.996 -0.62358 -0.47318 -0.00130 -0.01935 -0.00644 -0.01736 -0.02200 -0.02090
2.997 -0.59587 -0.45566 0.00183 -0.02838 -0.02641 -0.01437 -0.01994 -0.02426
2.998 -0.63062 -0.48541 0.00877 -0.03305 -0.02168 -0.01144 -0.02023 -0.02441
2.999 -0.64825 -0.50665 0.00954 -0.03381 -0.01527 -0.01321 -0.02081 -0.02625
3.000 -0.64354 -0.50470 0.00206 -0.03256 -0.00548 -0.01636 -0.02031 -0.02533
3.001 -0.64331 -0.52405 0.00298 -0.03403 -0.00774 -0.01898 -0.02400 -0.02380
3.002 -0.60527 -0.49802 0.00450 -0.03656 -0.00522 -0.01849 -0.02061 -0.02396
3.003 -0.47119 -0.37402 0.00496 -0.03751 -0.00432 -0.02335 -0.02043 -0.02365
3.004 -0.53252 -0.43152 0.00465 -0.03763 -0.01360 -0.02127 -0.01782 -0.02731
3.005 -0.55270 -0.45941 0.00900 -0.04178 -0.01871 -0.02377 -0.01782 -0.02518
3.006 -0.45734 -0.37903 0.01595 -0.04599 -0.01698 -0.02039 -0.02109 -0.02167
3.007 -0.50395 -0.42932 0.01526 -0.04709 -0.01862 -0.02701 -0.01978 -0.02243
3.008 -0.46729 -0.39072 0.02487 -0.04614 -0.01505 -0.02713 -0.01901 -0.02457
3.009 -0.44359 -0.36621 0.03860 -0.05075 -0.01563 -0.02444 -0.01758 -0.02518
3.010 -0.48543 -0.42151 0.03746 -0.05054 -0.01285 -0.02771 -0.02060 -0.02380
3.011 -0.49869 -0.43539 0.03815 -0.04486 -0.00842 -0.03766 -0.02010 -0.02472
3.012 -0.49866 -0.43097 0.05661 -0.04544 -0.00763 -0.02942 -0.02100 -0.02472
3.013 -0.47104 -0.40613 0.05653 -0.04453 -0.00899 -0.02737 -0.02066 -0.02457
3.014 -0.51178 -0.44986 0.05501 -0.03952 -0.01532 -0.04160 -0.02191 -0.02441
3.015 -0.52766 -0.47491 0.05142 -0.03625 -0.01663 -0.03439 -0.02341 -0.02441
3.016 -0.53352 -0.48721 0.04921 -0.03854 -0.01215 -0.03009 -0.02254 -0.02380
3.017 -0.58560 -0.53763 0.05249 -0.03442 -0.00839 -0.02536 -0.02122 -0.02930
3.018 -0.53339 -0.44843 0.05363 -0.03235 -0.00497 -0.02646 -0.01961 -0.02548
3.019 -0.53061 -0.42102 0.05577 -0.03793 -0.01221 -0.02899 -0.02332 -0.02380
3.020 -0.50786 -0.41144 0.05943 -0.03467 -0.01468 -0.03000 -0.02075 -0.02472
3.021 -0.60603 -0.48688 0.05638 -0.03146 -0.01294 -0.02930 -0.02441 -0.02411
3.022 -0.56996 -0.46536 0.05608 -0.03537 -0.01981 -0.03702 -0.02182 -0.02502
3.023 -0.57602 -0.48059 0.04349 -0.03998 -0.01961 -0.03510 -0.02184 -0.02548
3.024 -0.61011 -0.50839 0.03670 -0.03964 -0.02231 -0.03036 -0.02272 -0.02487
3.025 -0.57491 -0.45297 0.03853 -0.04807 -0.02045 -0.03375 -0.02652 -0.02121
3.026 -0.59692 -0.46432 0.04196 -0.03091 -0.01216 -0.03217 -0.02106 -0.02457
3.027 -0.57713 -0.45081 0.04990 -0.01959 -0.01736 -0.03101 -0.02124 -0.02594
3.028 -0.54793 -0.41733 0.07309 -0.01642 -0.02548 -0.02951 -0.01814 -0.02518
3.029 -0.59723 -0.45203 0.10612 -0.01947 -0.02138 -0.03018 -0.02171 -0.02487
3.030 -0.48198 -0.35086 0.09254 -0.01816 -0.02570 -0.03229 -0.02080 -0.02762
3.031 -0.46870 -0.32712 0.01419 -0.01672 -0.02412 -0.03055 -0.02025 -0.02563
3.032 -0.52773 -0.39920 -0.04860 -0.01450 -0.02580 -0.03064 -0.02461 -0.02502
3.033 -0.49463 -0.36752 -0.07187 -0.01108 -0.03024 -0.03738 -0.02109 -0.03098
3.034 -0.51746 -0.37802 -0.06546 -0.00882 -0.02580 -0.04141 -0.02263 -0.02838
3.035 -0.59822 -0.45529 -0.04555 -0.00363 -0.02504 -0.03650 -0.02287 -0.03098
3.036 -0.62572 -0.48392 -0.03548 0.00128 -0.02054 -0.03650 -0.02228 -0.02441
3.037 -0.54764 -0.41763 -0.04272 0.00705 -0.01360 -0.03220 -0.02049 -0.02686
3.038 -0.52698 -0.39474 -0.06264 0.01147 -0.02060 -0.03012 -0.02013 -0.02609
3.039 -0.51103 -0.37485 -0.08797 0.01031 -0.02368 -0.02914 -0.02151 -0.02777
3.040 -0.51343 -0.36343 -0.11147 0.00821 -0.02698 -0.02911 -0.01790 -0.02777
3.041 -0.53955 -0.39471 -0.12459 0.00674 -0.02797 -0.03482 -0.02045 -0.02563
3.042 -0.58208 -0.43530 -0.13664 0.01135 -0.02539 -0.02737 -0.02098 -0.02548
3.043 -0.60068 -0.45483 -0.14755 0.00696 -0.02455 -0.02789 -0.01833 -0.02441
3.044 -0.63588 -0.49005 -0.15221 0.00095 -0.01941 -0.02151 -0.02126 -0.02579
3.045 -0.59270 -0.45883 -0.15068 -0.00244 -0.01300 -0.01257 -0.02126 -0.02487
3.046 -0.47038 -0.33075 -0.14465 -0.00778 -0.00533 -0.02878 -0.02594 -0.02411
3.047 -0.54790 -0.39258 -0.13626 -0.00656 -0.00723 -0.01801 -0.02338 -0.02472
3.048 -0.52953 -0.38150 -0.12482 -0.01242 0.00093 -0.02426 -0.02393 -0.02441
3.049 -0.55363 -0.39893 -0.10368 -0.01120 0.00917 -0.01886 -0.02254 -0.02411
3.050 -0.57326 -0.40866 -0.09438 -0.01279 0.01227 -0.02164 -0.02087 -0.02121
3.051 -0.51050 -0.33313 -0.08156 -0.01541 -0.00162 -0.02115 -0.02002 -0.02518
3.052 -0.56407 -0.39355 -0.06897 -0.01917 0.00194 -0.01413 -0.02257 -0.02151
3.053 -0.57294 -0.40738 -0.06386 -0.01611 -0.00986 -0.01138 -0.02254 -0.02258
3.054 -0.60680 -0.43481 -0.05867 -0.01642 -0.01273 -0.01740 -0.02170 -0.02502
3.055 -0.62773 -0.44745 -0.04845 -0.01825 -0.01198 -0.01532 -0.02649 -0.02426
3.056 -0.57277 -0.40039 -0.04456 -0.01724 -0.01395 -0.01410 -0.02461 -0.02182
3.057 -0.54570 -0.37210 -0.03990 -0.01590 -0.01462 -0.01633 -0.02428 -0.02121
3.058 -0.60985 -0.43130 -0.03838 -0.01566 -0.01752 -0.01166 -0.02304 -0.02243
3.059 -0.65309 -0.46814 -0.02525 -0.02188 -0.02167 -0.01074 -0.02443 -0.02350
3.060 -0.64731 -0.45996 -0.01343 -0.02362 -0.01529 -0.01019 -0.02025 -0.02472
3.061 -0.63200 -0.44772 0.00504 -0.02368 -0.01398 -0.00656 -0.02205 -0.02457
3.062 -0.63434 -0.44809 0.03929 -0.02298 -0.02780 -0.00879 -0.02122 -0.02579
3.063 -0.60759 -0.43295 0.04311 -0.02347 -0.03482 0.00006 -0.02057 -0.02502
3.064 -0.58797 -0.41559 0.00320 -0.02435 -0.03670 0.00247 -0.02055 -0.02472
3.065 -0.52411 -0.36273 -0.01892 -0.02429 -0.04028 -0.00281 -0.01985 -0.02792
3.066 -0.50168 -0.32794 -0.04715 -0.02884 -0.03410 -0.00134 -0.01828 -0.02731
3.067 -0.53535 -0.36646 -0.02449 -0.03305 -0.03545 -0.00278 -0.01897 -0.02655
3.068 -0.52893 -0.36658 0.02525 -0.03708 -0.03479 -0.00049 -0.01987 -0.02655
3.069 -0.48709 -0.34601 0.04402 -0.03983 -0.03331 -0.00122 -0.02110 -0.02579
3.070 -0.42731 -0.29599 0.02892 -0.04358 -0.03311 0.00394 -0.02071 -0.02457
3.071 -0.57312 -0.42609 -0.00526 -0.04276 -0.02211 0.01221 -0.02031 -0.02426
3.072 -0.64265 -0.49991 -0.04181 -0.04404 -0.01350 0.00815 -0.02194 -0.02457
3.073 -0.66644 -0.53513 -0.06851 -0.04544 -0.01077 0.00848 -0.02168 -0.02411
3.074 -0.56735 -0.44257 -0.09666 -0.04462 -0.01314 0.00787 -0.01990 -0.02808
3.075 -0.59761 -0.46469 -0.11269 -0.04138 -0.01283 0.00290 -0.02066 -0.02609
3.076 -0.58910 -0.45752 -0.11909 -0.04129 -0.01031 -0.01389 -0.02065 -0.02502
3.077 -0.58324 -0.46838 -0.13618 -0.04129 -0.00758 -0.02255 -0.02048 -0.02457
3.078 -0.61774 -0.49966 -0.15045 -0.04156 -0.01331 -0.02124 -0.02040 -0.02579
3.079 -0.63608 -0.51678 -0.15648 -0.04385 -0.01007 -0.01352 -0.02403 -0.02441
3.080 -0.63940 -0.51935 -0.16075 -0.04010 -0.01450 -0.00690 -0.02013 -0.02533
3.081 -0.73109 -0.61374 -0.17426 -0.03442 -0.01453 -0.00674 -0.02257 -0.02457
3.082 -0.80432 -0.68420 -0.17403 -0.02902 -0.02245 -0.01080 -0.02202 -0.02457
3.083 -0.84079 -0.72748 -0.16594 -0.03226 -0.02040 -0.01965 -0.02180 -0.02396
3.084 -0.75929 -0.65482 -0.16312 -0.02716 -0.02275 -0.02078 -0.02089 -0.02213
3.085 -0.70723 -0.60883 -0.15411 -0.02554 -0.02684 -0.02426 -0.02148 -0.02426
3.086 -0.73915 -0.63443 -0.14107 -0.02414 -0.02365 -0.02112 -0.02390 -0.02319
3.087 -0.74449 -0.63516 -0.12642 -0.02356 -0.01894 -0.02988 -0.02150 -0.02518
3.088 -0.78389 -0.69281 -0.10643 -0.02078 -0.01262 -0.02676 -0.02245 -0.02319
3.089 -0.70706 -0.62302 -0.09003 -0.02014 -0.01926 -0.02536 -0.02379 -0.02365
3.090 -0.69641 -0.61606 -0.07286 -0.02036 -0.01918 -0.02762 -0.02322 -0.02304
3.091 -0.68576 -0.59604 -0.05836 -0.01816 -0.01349 -0.02481 -0.02164 -0.02594
3.092 -0.71533 -0.62076 -0.04341 -0.01566 -0.00343 -0.01602 -0.01959 -0.02563
3.093 -0.68018 -0.60071 -0.02365 -0.01715 -0.00301 -0.02017 -0.02087 -0.02411
3.094 -0.66232 -0.58615 -0.01236 -0.01407 -0.00545 -0.02032 -0.02046 -0.02380
3.095 -0.70195 -0.62756 0.00191 -0.01590 -0.00272 -0.02328 -0.02013 -0.02655
3.096 -0.70929 -0.64349 0.01831 -0.01721 -0.00972 -0.01605 -0.02065 -0.02563
3.097 -0.67656 -0.60907 0.02510 -0.01617 -0.01218 -0.00546 -0.02000 -0.02548
3.098 -0.65877 -0.59216 0.03326 -0.01544 -0.00583 -0.00150 -0.02055 -0.02823
3.099 -0.65228 -0.58572 0.04044 -0.01382 -0.00589 -0.01883 -0.01804 -0.02716
3.100 -0.61110 -0.55035 0.04677 -0.01459 -0.00528 0.00720 -0.02129 -0.02823
3.101 -0.66454 -0.59537 0.04784 -0.01520 -0.00377 0.02423 -0.02040 -0.02731
3.102 -0.65134 -0.58279 0.05066 -0.01602 -0.00233 0.08163 -0.02068 -0.02655
3.103 -0.60489 -0.54727 0.05341 -0.01807 -0.00397 0.21634 -0.02179 -0.02518
3.104 -0.62222 -0.55997 0.06210 -0.01834 -0.00519 0.04245 -0.02107 -0.02487
3.105 -0.62386 -0.56094 0.07286 -0.02151 -0.01358 -0.16016 -0.02094 -0.02487
3.106 -0.57823 -0.51584 0.08362 -0.02271 -0.01567 -0.12677 -0.02100 -0.02701
3.107 -0.65515 -0.59641 0.09735 -0.02457 -0.02159 -0.05228 -0.02505 -0.02472
3.108 -0.62988 -0.56494 0.11055 -0.02637 -0.01915 -0.01471 -0.02040 -0.02747
3.109 -0.67787 -0.60666 0.11826 -0.02954 -0.01927 -0.00156 -0.02028 -0.02472
3.110 -0.58131 -0.51810 0.12802 -0.03372 -0.02617 -0.00671 -0.02127 -0.02426
3.111 -0.58923 -0.53726 0.13603 -0.03619 -0.02109 -0.02850 -0.02184 -0.02396
3.112 -0.61174 -0.56351 0.12672 -0.03381 -0.02206 -0.02878 -0.02122 -0.02625
3.113 -0.64133 -0.59314 0.11131 -0.02902 -0.02081 -0.06326 -0.02014 -0.02563
3.114 -0.68219 -0.63052 0.09476 -0.03333 -0.01691 -0.08768 -0.02254 -0.02441
3.115 -0.69373 -0.63324 0.08514 -0.03604 -0.02719 -0.10269 -0.02296 -0.02441
3.116 -0.66542 -0.59985 0.08232 -0.03885 -0.03035 -0.10614 -0.02003 -0.02579
3.117 -0.68008 -0.60605 0.08324 -0.04193 -0.03040 -0.10056 -0.02419 -0.02197
3.118 -0.55701 -0.50418 0.07500 -0.03494 -0.02359 -0.10568 -0.02296 -0.02197
3.119 -0.59543 -0.52969 0.06859 -0.03702 -0.01318 -0.09811 -0.02246 -0.02396
3.120 -0.60043 -0.52356 0.05707 -0.03180 -0.01105 -0.07419 -0.02087 -0.02640
3.121 -0.67148 -0.58093 0.03670 -0.03058 -0.01646 -0.06705 -0.02060 -0.02716
3.122 -0.65634 -0.56363 0.01907 -0.03082 -0.01892 -0.06345 -0.01950 -0.02472
3.123 -0.56021 -0.46375 0.00404 -0.02414 -0.02100 -0.03299 -0.02107 -0.02625
3.124 -0.45065 -0.35391 -0.01137 -0.02090 -0.01822 -0.02942 -0.02025 -0.02441
3.125 -0.45924 -0.34500 -0.01884 -0.01828 -0.01335 -0.03616 -0.02359 -0.02365
3.126 -0.53049 -0.41629 -0.03006 -0.01813 -0.01176 -0.02249 -0.02249 -0.02411
3.127 -0.53587 -0.41550 -0.03784 -0.01639 -0.00620 -0.03452 -0.02287 -0.02518
3.128 -0.55109 -0.42532 -0.04662 -0.01685 -0.01195 -0.02142 -0.02139 -0.02548
3.129 -0.53070 -0.39597 -0.05409 -0.01358 -0.01102 -0.02136 -0.02013 -0.02762
3.130 -0.58862 -0.43494 -0.05646 -0.01614 -0.00072 -0.02649 -0.02106 -0.02502
3.131 -0.60382 -0.44403 -0.06004 -0.01425 -0.00331 -0.02979 -0.02054 -0.02701
3.132 -0.55247 -0.39465 -0.05646 -0.01401 0.00330 -0.03186 -0.02042 -0.02747
3.133 -0.43985 -0.29218 -0.05005 -0.01364 -0.00710 -0.02716 -0.02319 -0.02594
3.134 -0.38242 -0.22290 -0.04456 -0.01273 0.00070 -0.02594 -0.02377 -0.02396
3.135 -0.44719 -0.28644 -0.04150 -0.01837 0.00578 -0.04233 -0.02187 -0.02365
3.136 -0.42859 -0.27222 -0.04364 -0.01898 -0.00484 -0.03586 -0.02364 -0.02441
3.137 -0.49596 -0.32150 -0.04631 -0.01590 -0.00763 -0.02771 -0.02069 -0.02472
3.138 -0.42482 -0.25073 -0.04440 -0.01639 -0.00948 -0.03165 -0.02502 -0.02396
3.139 -0.41939 -0.25476 -0.05203 -0.01654 -0.01494 -0.02942 -0.02248 -0.02380
3.140 -0.43445 -0.26184 -0.05142 -0.01608 -0.01506 -0.02246 -0.02090 -0.02655
3.141 -0.42622 -0.25201 -0.04227 -0.01846 -0.02377 -0.02057 -0.02373 -0.02396
3.142 -0.55719 -0.38797 -0.03166 -0.02051 -0.02347 -0.02731 -0.02307 -0.02411
3.143 -0.65871 -0.46979 -0.02411 -0.02191 -0.02722 -0.03177 -0.02257 -0.02411
3.144 -0.67656 -0.49524 -0.01984 -0.02069 -0.03944 -0.02768 -0.02019 -0.02472
3.145 -0.60687 -0.42578 -0.01198 -0.02155 -0.03949 -0.02185 -0.02161 -0.02441
3.146 -0.50737 -0.33212 -0.00252 -0.02161 -0.04594 -0.02423 -0.02325 -0.02365
3.147 -0.48167 -0.29510 -0.00099 -0.02097 -0.03610 -0.02988 -0.02089 -0.02518
3.148 -0.49725 -0.29834 0.00038 -0.02066 -0.01785 -0.02722 -0.02412 -0.02457
3.149 -0.52617 -0.32733 -0.00053 -0.02078 -0.00465 -0.02188 -0.02237 -0.02411
3.150 -0.60693 -0.41846 -0.00175 -0.02301 -0.03964 -0.02115 -0.02173 -0.02411
3.151 -0.65613 -0.47430 0.00526 -0.02386 -0.04585 -0.01852 -0.02055 -0.02823
3.152 -0.69182 -0.52078 0.01892 -0.02744 -0.03835 -0.02106 -0.02324 -0.02380
3.153 -0.77461 -0.59482 0.01984 -0.02548 -0.04094 -0.02020 -0.02127 -0.02411
3.154 -0.78851 -0.60565 0.02068 -0.02426 -0.02208 -0.01929 -0.02036 -0.02747
3.155 -0.80397 -0.62817 0.01648 -0.02420 -0.01225 -0.02203 -0.02060 -0.02548
3.156 -0.79854 -0.62430 0.01724 -0.02386 -0.01514 -0.01926 -0.02260 -0.02411
3.157 -0.83421 -0.65091 0.01556 -0.02274 -0.01221 -0.03186 -0.02209 -0.02365
3.158 -0.97333 -0.79340 0.01320 -0.02023 -0.00688 -0.02502 -0.02045 -0.02701
3.159 -0.83887 -0.67615 0.02281 -0.02283 -0.00774 -0.01367 -0.02068 -0.02579
3.160 -0.73213 -0.56885 0.02151 -0.02655 -0.00087 -0.00143 -0.02151 -0.02518
3.161 -0.74173 -0.58231 0.00870 -0.02405 -0.00092 -0.01361 -0.02058 -0.03006
3.162 -0.73833 -0.58069 -0.00023 -0.02878 -0.00478 -0.01392 -0.02194 -0.02609
3.163 -0.75371 -0.59125 -0.00450 -0.02872 -0.00392 -0.01877 -0.02200 -0.02594
3.164 -0.81343 -0.65125 -0.00298 -0.02734 -0.00790 -0.01849 -0.01866 -0.02502
3.165 -0.84056 -0.67081 0.00061 -0.02856 -0.00348 -0.01636 -0.02071 -0.02777
3.166 -0.93147 -0.76547 -0.00320 -0.02402 -0.00258 -0.01691 -0.01993 -0.02838
3.167 -0.94951 -0.79169 -0.00626 -0.02710 -0.01193 -0.01575 -0.02156 -0.02396
3.168 -0.95151 -0.78601 -0.00992 -0.02560 -0.01299 -0.00870 -0.02173 -0.02487
3.169 -0.87874 -0.71771 -0.01350 -0.02487 -0.01210 -0.01221 -0.02260 -0.02716
3.170 -0.74983 -0.59338 -0.01732 -0.02631 -0.01349 -0.01120 -0.02469 -0.02579
3.171 -0.86702 -0.69760 -0.02617 -0.02719 -0.01234 -0.01385 -0.02261 -0.02548
3.172 -0.79578 -0.62714 -0.03639 -0.02969 -0.01273 -0.01669 -0.02216 -0.02319
3.173 -0.71642 -0.55942 -0.03906 -0.02393 -0.01894 -0.01392 -0.02005 -0.02487
3.174 -0.74178 -0.59256 -0.04051 -0.02444 -0.01045 -0.02045 -0.02092 -0.02487
3.175 -0.76703 -0.61572 -0.03662 -0.02655 -0.00368 -0.00925 -0.02455 -0.02365
3.176 -0.69417 -0.54416 -0.04417 -0.02786 -0.02008 -0.02301 -0.02151 -0.02502
3.177 -0.73485 -0.58759 -0.05478 -0.02740 -0.01453 -0.02444 -0.02121 -0.02502
3.178 -0.77493 -0.63477 -0.05714 -0.02649 -0.01569 -0.02646 -0.02428 -0.02426
3.179 -0.69746 -0.56915 -0.05661 -0.02838 -0.02394 -0.02710 -0.02171 -0.02396
3.180 -0.74525 -0.61893 -0.05875 -0.02780 -0.02910 -0.02191 -0.02129 -0.02396
3.181 -0.66954 -0.55020 -0.06042 -0.02673 -0.03433 -0.01788 -0.02065 -0.02548
3.182 -0.65688 -0.53513 -0.05043 -0.02808 -0.04320 -0.02020 -0.02420 -0.02457
3.183 -0.62074 -0.50882 -0.04272 -0.02524 -0.04169 -0.02527 -0.02153 -0.02472
3.184 -0.57179 -0.46378 -0.03723 -0.02618 -0.02611 -0.02914 -0.01985 -0.02655
3.185 -0.65463 -0.55396 -0.03265 -0.02393 -0.02029 -0.02930 -0.02138 -0.02502
3.186 -0.69008 -0.58493 -0.03151 -0.02386 -0.01927 -0.03275 -0.02052 -0.02594
3.187 -0.67827 -0.56314 -0.05005 -0.02866 -0.01865 -0.04395 -0.02043 -0.02426
3.188 -0.57732 -0.47583 -0.04852 -0.02893 -0.03015 -0.03583 -0.02043 -0.02731
3.189 -0.58418 -0.49396 -0.03922 -0.03784 -0.02817 -0.03500 -0.02214 -0.02594
3.190 -0.70157 -0.61389 -0.02434 -0.03851 -0.03133 -0.02628 -0.02148 -0.02640
3.191 -0.76314 -0.65274 0.00320 -0.03049 -0.03462 -0.03091 -0.02011 -0.02533
3.192 -0.67274 -0.56332 -0.00626 -0.02887 -0.03075 -0.02692 -0.02438 -0.02441
3.193 -0.56282 -0.47479 -0.01755 -0.02768 -0.02328 -0.02969 -0.02048 -0.02380
3.194 -0.55893 -0.46506 -0.01785 -0.02917 -0.02612 -0.02597 -0.02167 -0.02380
3.195 -0.62962 -0.52679 -0.01488 -0.02643 -0.02542 -0.02487 -0.01962 -0.02838
3.196 -0.62761 -0.51834 -0.01015 -0.03033 -0.01970 -0.01855 -0.02274 -0.02502
3.197 -0.61227 -0.49509 -0.01083 -0.02869 -0.01242 -0.02582 -0.02309 -0.02426
3.198 -0.61707 -0.49295 -0.00992 -0.03000 -0.01108 -0.01712 -0.02040 -0.02579
3.199 -0.61470 -0.48880 -0.00923 -0.02744 -0.00749 -0.01608 -0.02296 -0.02487
3.200 -0.58951 -0.46567 -0.00458 -0.02588 -0.00220 -0.01544 -0.02324 -0.02487
3.201 -0.59795 -0.46387 0.00298 -0.02869 -0.00037 -0.01422 -0.02162 -0.02487
3.202 -0.59737 -0.45908 0.00496 -0.02844 -0.00505 -0.01144 -0.02139 -0.02441
3.203 -0.55516 -0.42081 0.00175 -0.02356 -0.01184 -0.00604 -0.02071 -0.02487
3.204 -0.51947 -0.39035 0.00259 -0.02454 -0.01524 0.00162 -0.02136 -0.02411
3.205 -0.51460 -0.38110 0.00465 -0.02664 -0.01512 -0.00797 -0.02432 -0.02380
3.206 -0.54926 -0.40891 0.00427 -0.02466 -0.01524 -0.00027 -0.02060 -0.02457
3.207 -0.60284 -0.45480 0.00671 -0.02618 -0.01208 -0.01068 -0.02345 -0.02441
3.208 -0.55846 -0.41376 0.00938 -0.02588 -0.00352 -0.01489 -0.02264 -0.02380
3.209 -0.49924 -0.37006 0.01083 -0.02951 0.00548 -0.01270 -0.02243 -0.02350
3.210 -0.44496 -0.31799 0.01106 -0.02667 -0.00626 -0.01352 -0.02072 -0.02701
3.211 -0.46158 -0.33023 0.01198 -0.02777 -0.01465 -0.01099 -0.01817 -0.02747
3.212 -0.47424 -0.34167 0.01289 -0.02808 -0.01607 -0.01563 -0.01970 -0.02502
3.213 -0.52635 -0.39755 0.01183 -0.02774 -0.01822 -0.01611 -0.02177 -0.02792
3.214 -0.53139 -0.40356 0.01205 -0.02664 -0.01814 -0.01968 -0.02220 -0.02472
3.215 -0.56635 -0.45151 0.01259 -0.02606 -0.02266 -0.01288 -0.02415 -0.02396
3.216 -0.47638 -0.36002 0.00992 -0.02911 -0.01276 -0.03027 -0.02243 -0.02411
3.217 -0.41808 -0.30194 0.00816 -0.03183 -0.01230 -0.02786 -0.02200 -0.02350
3.218 -0.45956 -0.34378 0.00053 -0.02859 -0.01541 -0.00479 -0.02116 -0.02426
3.219 -0.51961 -0.39725 -0.00435 -0.02747 -0.02708 -0.02057 -0.01985 -0.02457
3.220 -0.58844 -0.47726 -0.00366 -0.02917 -0.02910 -0.03156 -0.02115 -0.02380
3.221 -0.42233 -0.31973 -0.00931 -0.02719 -0.02332 -0.02417 -0.02095 -0.02625
3.222 -0.40421 -0.29660 -0.00977 -0.02713 -0.01485 -0.03928 -0.02170 -0.02563
3.223 -0.48587 -0.38062 -0.00847 -0.02380 -0.01039 -0.01654 -0.02457 -0.02426
3.224 -0.50296 -0.38705 -0.00923 -0.02594 -0.01007 -0.00250 -0.02229 -0.02167
3.225 -0.48145 -0.36194 -0.00824 -0.03000 -0.01067 -0.00372 -0.02220 -0.02396
3.226 -0.47452 -0.35751 -0.01099 -0.02820 -0.01741 -0.03397 -0.02155 -0.02426
3.227 -0.49959 -0.37555 -0.01190 -0.02701 -0.01559 -0.01947 -0.02132 -0.02640
3.228 -0.52074 -0.38809 -0.01213 -0.03082 -0.01022 0.00302 -0.02457 -0.02533
3.229 -0.58076 -0.43912 -0.01495 -0.02740 -0.00577 -0.00998 -0.02046 -0.02869
3.230 -0.55249 -0.41724 -0.01450 -0.02731 -0.00711 -0.02902 -0.01997 -0.02762
3.231 -0.51294 -0.37936 -0.01320 -0.02908 -0.01033 -0.02167 -0.02408 -0.02625
3.232 -0.49167 -0.35617 -0.01320 -0.03134 -0.01125 -0.01813 -0.02324 -0.02472
3.233 -0.47499 -0.33206 -0.01236 -0.03653 -0.00769 -0.01514 -0.02184 -0.02472
3.234 -0.52304 -0.35629 -0.01068 -0.03439 -0.00471 -0.00067 -0.02029 -0.02502
3.235 -0.58803 -0.42517 -0.01167 -0.03012 -0.00404 -0.00192 -0.01999 -0.02701
3.236 -0.57498 -0.40488 -0.00977 -0.02652 -0.00734 -0.01367 -0.01971 -0.02609
3.237 -0.53983 -0.36859 -0.01129 -0.02371 -0.00804 -0.01352 -0.02055 -0.02457
3.238 -0.49867 -0.32007 -0.01129 -0.02344 -0.01408 -0.01321 -0.02251 -0.02563
3.239 -0.56096 -0.39185 -0.01480 -0.02191 -0.02002 -0.01935 -0.01994 -0.02808
3.240 -0.62971 -0.45596 -0.01633 -0.02103 -0.01549 -0.01035 -0.02196 -0.02579
3.241 -0.61821 -0.44879 -0.01556 -0.02039 -0.01985 -0.02032 -0.02399 -0.02411
3.242 -0.56946 -0.40475 -0.01396 -0.01831 -0.02142 -0.02640 -0.02298 -0.02441
3.243 -0.54984 -0.38434 -0.01266 -0.01770 -0.01836 -0.03018 -0.02209 -0.02457
3.244 -0.60426 -0.42523 -0.01122 -0.01712 -0.01859 -0.01273 -0.02185 -0.02411
3.245 -0.62953 -0.45789 -0.01053 -0.01123 -0.02579 -0.03003 -0.02075 -0.02472
3.246 -0.59613 -0.43292 -0.00977 -0.01120 -0.02031 -0.01642 -0.02089 -0.02487
3.247 -0.58171 -0.43613 -0.00916 -0.01218 -0.01668 -0.01352 -0.02103 -0.02411
3.248 -0.65312 -0.49384 -0.00671 -0.00739 -0.02116 -0.02533 -0.02191 -0.02411
3.249 -0.75784 -0.59482 -0.00778 -0.00436 -0.01775 -0.01855 -0.02112 -0.02487
3.250 -0.71800 -0.56165 -0.00458 -0.00406 -0.01985 -0.02707 -0.02348 -0.02426
3.251 -0.64969 -0.49780 -0.00648 -0.00354 -0.01855 -0.02246 -0.02310 -0.02563
3.252 -0.60535 -0.45392 -0.00511 -0.00610 -0.01134 -0.02438 -0.02060 -0.02472
3.253 -0.60300 -0.45865 -0.00389 -0.00842 -0.01614 -0.01862 -0.02045 -0.02548
3.254 -0.59486 -0.45776 -0.00534 -0.01001 -0.02010 -0.01367 -0.01973 -0.02548
3.255 -0.66214 -0.52319 -0.00374 -0.01483 -0.01721 -0.01263 -0.02034 -0.02426
3.256 -0.61505 -0.47968 -0.00412 -0.01242 -0.01018 -0.02664 -0.02078 -0.02670
3.257 -0.59454 -0.45819 -0.00275 -0.00909 -0.01244 -0.03397 -0.02000 -0.02686
3.258 -0.57796 -0.44196 -0.00168 -0.00589 -0.00838 -0.01309 -0.02136 -0.02411
3.259 -0.58476 -0.45139 -0.00519 -0.00668 -0.00427 -0.00162 -0.02031 -0.02487
3.260 -0.52496 -0.39981 -0.00732 -0.00494 -0.00668 -0.02295 -0.02098 -0.02426
3.261 -0.56754 -0.44446 -0.01053 -0.00177 -0.01073 -0.02762 -0.02098 -0.02686
3.262 -0.56700 -0.44522 -0.01427 -0.00989 -0.01218 -0.01794 -0.02087 -0.02701
3.263 -0.50024 -0.38815 -0.01595 -0.01761 -0.00804 -0.00098 -0.02094 -0.02457
3.264 -0.45154 -0.35153 -0.02144 -0.02036 -0.01570 -0.01758 -0.02094 -0.02472
3.265 -0.41466 -0.30536 -0.02602 -0.02362 -0.02475 -0.02478 -0.02071 -0.02579
3.266 -0.48811 -0.38031 -0.02586 -0.02338 -0.03214 -0.01813 -0.02269 -0.02441
3.267 -0.49837 -0.40347 -0.02541 -0.02319 -0.03238 -0.00992 -0.02434 -0.02396
3.268 -0.40912 -0.31137 -0.02739 -0.02304 -0.02461 -0.00974 -0.02200 -0.02365
3.269 -0.32248 -0.23410 -0.02640 -0.02435 -0.02335 -0.03137 -0.02222 -0.02487
3.270 -0.37784 -0.28772 -0.02754 -0.02328 -0.03252 -0.02933 -0.02020 -0.02625
3.271 -0.38800 -0.30750 -0.03342 -0.02383 -0.03050 -0.03360 -0.02058 -0.02548
3.272 -0.32204 -0.25165 -0.03365 -0.02661 -0.02534 -0.02454 -0.02235 -0.02487
3.273 -0.31387 -0.23599 -0.02930 -0.03040 -0.01871 0.00180 -0.02454 -0.02380
3.274 -0.21472 -0.13483 -0.03456 -0.03241 -0.01541 -0.00955 -0.02165 -0.02472
3.275 -0.29657 -0.21298 -0.03304 -0.03265 -0.01495 -0.02054 -0.02136 -0.02457
3.276 -0.38066 -0.29910 -0.03014 -0.03125 -0.01588 -0.02045 -0.02150 -0.02579
3.277 -0.39034 -0.30814 -0.02701 -0.03421 -0.01790 -0.02795 -0.02071 -0.02487
3.278 -0.32143 -0.23813 -0.02655 -0.03375 -0.01639 -0.02176 -0.02069 -0.02502
3.279 -0.36191 -0.27939 -0.02983 -0.03070 -0.01749 -0.03378 -0.02060 -0.02792
3.280 -0.46071 -0.38156 -0.02480 -0.03012 -0.00346 -0.02496 -0.02251 -0.02426
3.281 -0.47269 -0.39182 -0.02289 -0.02594 0.00430 -0.03622 -0.02107 -0.02563
3.282 -0.40546 -0.31302 -0.02434 -0.02359 0.00240 -0.02014 -0.02013 -0.02823
3.283 -0.33508 -0.24274 -0.02052 -0.02213 0.00244 -0.01688 -0.02029 -0.02609
3.284 -0.24985 -0.15842 -0.02014 -0.02075 -0.00273 -0.03027 -0.02090 -0.02640
3.285 -0.29401 -0.21625 -0.01915 -0.02112 -0.00468 -0.00900 -0.01944 -0.02762
3.286 -0.44910 -0.35831 -0.01755 -0.02420 -0.00833 -0.02026 -0.01979 -0.02518
3.287 -0.43510 -0.34149 -0.01740 -0.02188 -0.00978 -0.00928 -0.01924 -0.02838
3.288 -0.48280 -0.38443 -0.01190 -0.02411 -0.01219 -0.02515 -0.02013 -0.02548
3.289 -0.49841 -0.39584 -0.01534 -0.02393 -0.01376 -0.02151 -0.02007 -0.02670
3.290 -0.53973 -0.43311 -0.01945 -0.02328 -0.01398 -0.02768 -0.01955 -0.02731
3.291 -0.52190 -0.42215 -0.01778 -0.02353 -0.01762 -0.01401 -0.02069 -0.02640
3.292 -0.46587 -0.37140 -0.01518 -0.02335 -0.01814 -0.01746 -0.02333 -0.02472
3.293 -0.39243 -0.30261 -0.01480 -0.02328 -0.01808 -0.02258 -0.02103 -0.02472
3.294 -0.42848 -0.31992 -0.01549 -0.02716 -0.02039 -0.02527 -0.02013 -0.02472
3.295 -0.39366 -0.28574 -0.01411 -0.02432 -0.03011 -0.02579 -0.02045 -0.02441
3.296 -0.32350 -0.21295 -0.01335 -0.02429 -0.04251 -0.02264 -0.02042 -0.02701
3.297 -0.34920 -0.24371 -0.01137 -0.02585 -0.03609 -0.01630 -0.02258 -0.02487
3.298 -0.34552 -0.23212 -0.01236 -0.02612 -0.03070 -0.03601 -0.02325 -0.02457
3.299 -0.38251 -0.27158 -0.01747 -0.02371 -0.02094 -0.02127 -0.02011 -0.02792
3.300 -0.34972 -0.23969 -0.01579 -0.02429 -0.01859 -0.03030 -0.02451 -0.02533
3.301 -0.36296 -0.24054 -0.01495 -0.02692 -0.01332 -0.03644 -0.02202 -0.02487
3.302 -0.36664 -0.24268 -0.01534 -0.02512 -0.01450 -0.03900 -0.02168 -0.02365
3.303 -0.35747 -0.24130 -0.01488 -0.02386 -0.01007 -0.04523 -0.02176 -0.02472
3.304 -0.28894 -0.17853 -0.01740 -0.02350 -0.01176 -0.03064 -0.02060 -0.02533
3.305 -0.25844 -0.15067 -0.01488 -0.02536 -0.01013 -0.03665 -0.02281 -0.02457
3.306 -0.28755 -0.17822 -0.01732 -0.02811 -0.01277 -0.03851 -0.02385 -0.02457
3.307 -0.27109 -0.16754 -0.01991 -0.03171 -0.00797 -0.04691 -0.02037 -0.02518
3.308 -0.22414 -0.11752 -0.01999 -0.03201 -0.01050 -0.04840 -0.02014 -0.02579
3.309 -0.22081 -0.11157 -0.01747 -0.03110 -0.01581 -0.04080 -0.02106 -0.02594
3.310 -0.23750 -0.12601 -0.01129 -0.03198 -0.01250 -0.04489 -0.02039 -0.02426
3.311 -0.21971 -0.11108 -0.01152 -0.03360 -0.01794 -0.05634 -0.02168 -0.02319
3.312 -0.26556 -0.14630 -0.01663 -0.03223 -0.01595 -0.03375 -0.02057 -0.02411
3.313 -0.25502 -0.13992 -0.02167 -0.03152 -0.01201 -0.04227 -0.02106 -0.02640
3.314 -0.28084 -0.15173 -0.01984 -0.02921 -0.00571 -0.05676 -0.01968 -0.02762
3.315 -0.29749 -0.16776 -0.01678 -0.03433 -0.00220 -0.06619 -0.02069 -0.02411
3.316 -0.32568 -0.19696 -0.01984 -0.03101 -0.00671 -0.05621 -0.02023 -0.02487
3.317 -0.34325 -0.21753 -0.01854 -0.02838 -0.01100 -0.03317 -0.01999 -0.02747
3.318 -0.39323 -0.26584 -0.01747 -0.02805 -0.02600 -0.02170 -0.02121 -0.02609
3.319 -0.36226 -0.20645 -0.01762 -0.02911 -0.03494 -0.04080 -0.02034 -0.02579
3.320 -0.25513 -0.09564 -0.01900 -0.03113 -0.02979 -0.06015 -0.02077 -0.02441
3.321 -0.30402 -0.13962 -0.01801 -0.02734 -0.01611 -0.04984 -0.02007 -0.02457
3.322 -0.34822 -0.18466 -0.01984 -0.02206 -0.01793 0.00403 -0.02090 -0.02853
3.323 -0.35732 -0.17200 -0.01465 -0.01324 -0.01665 0.04755 -0.02013 -0.02487
3.324 -0.39751 -0.21378 -0.01450 0.00473 -0.01787 0.05365 -0.02383 -0.02518
3.325 -0.30495 -0.11560 -0.01457 0.00226 -0.02107 0.02475 -0.02008 -0.02533
3.326 -0.27504 -0.08670 -0.02007 -0.02399 -0.01607 0.08978 -0.02188 -0.02457
3.327 -0.26833 -0.08124 -0.01907 -0.02655 -0.01398 -0.02585 -0.02135 -0.02640
3.328 -0.21243 -0.01843 -0.01732 -0.02396 -0.02002 0.00146 -0.02209 -0.02502
3.329 -0.23012 -0.03830 -0.01877 -0.01999 -0.01764 0.08212 -0.02185 -0.02426
3.330 -0.29868 -0.10522 -0.02098 -0.01459 -0.01852 0.03006 -0.02118 -0.02457
3.331 -0.38399 -0.18903 -0.02136 -0.01367 -0.01939 -0.00916 -0.02090 -0.02533
3.332 -0.34785 -0.15488 -0.02197 -0.01657 -0.01520 -0.00955 -0.02399 -0.02426
3.333 -0.34818 -0.15988 -0.02052 -0.01654 -0.01199 0.02173 -0.02286 -0.02655
3.334 -0.39189 -0.19809 -0.02151 -0.02371 -0.00774 0.00577 -0.01984 -0.02472
3.335 -0.29472 -0.11612 -0.01854 -0.02951 -0.00706 -0.00528 -0.02136 -0.02441
3.336 -0.20694 -0.04922 -0.02113 -0.03165 -0.00653 -0.02692 -0.02419 -0.02411
3.337 -0.27603 -0.11426 -0.02693 -0.03113 -0.00749 -0.04892 -0.02190 -0.02441
3.338 -0.32884 -0.18414 -0.02907 -0.03650 -0.00946 -0.06226 -0.02185 -0.02380
3.339 -0.35220 -0.20465 -0.03159 -0.03769 -0.00989 -0.08405 -0.02026 -0.02396
3.340 -0.40840 -0.26563 -0.03899 -0.03909 -0.01561 -0.09079 -0.02040 -0.02518
3.341 -0.34912 -0.22256 -0.03944 -0.04065 -0.00830 -0.07880 -0.02034 -0.02411
3.342 -0.30179 -0.17175 -0.04974 -0.03842 -0.00761 -0.08643 -0.02083 -0.02457
3.343 -0.25140 -0.12888 -0.06317 -0.03516 -0.01285 -0.07077 -0.01987 -0.02808
3.344 -0.24205 -0.12766 0.00313 -0.03479 -0.00491 -0.04337 -0.01955 -0.02731
3.345 -0.30684 -0.19659 0.07088 -0.03375 0.00381 -0.05411 -0.02130 -0.02609
3.346 -0.31906 -0.22479 0.03220 -0.03220 0.00139 -0.06720 -0.02060 -0.02548
3.347 -0.19553 -0.10321 0.00145 -0.03299 -0.01338 -0.04657 -0.01956 -0.02426
3.348 -0.07542 0.01663 -0.01266 -0.03152 -0.02545 -0.03909 -0.02086 -0.02426
3.349 -0.04796 0.03510 -0.01266 -0.02853 -0.02589 -0.04611 -0.02025 -0.02441
3.350 -0.05002 0.03232 -0.00275 -0.03003 -0.02408 -0.02820 -0.02008 -0.02472
3.351 -0.08142 0.00192 0.01465 -0.03214 -0.01854 -0.02646 -0.02101 -0.02441
3.352 -0.09933 -0.01361 0.01907 -0.03040 -0.01512 -0.02197 -0.02034 -0.02609
3.353 -0.04355 0.04535 0.02129 -0.02719 -0.01160 0.05002 -0.01974 -0.02777
3.354 -0.07919 0.01273 0.02861 -0.02390 -0.01614 0.01736 -0.02208 -0.02441
3.355 -0.12767 -0.03244 0.03311 -0.02274 -0.02022 -0.00452 -0.02097 -0.02594
3.356 -0.02855 0.06274 0.03250 -0.02289 -0.01846 -0.02802 -0.02177 -0.02502
3.357 -0.02373 0.07416 0.02930 -0.02435 -0.01657 -0.03186 -0.02138 -0.02472
3.358 -0.08035 0.02609 0.02205 -0.02417 -0.02077 -0.02084 -0.02060 -0.02731
3.359 -0.07912 0.03500 0.01564 -0.02499 -0.01906 -0.00385 -0.02107 -0.02487
3.360 -0.00255 0.10611 0.00732 -0.02423 -0.02121 -0.02423 -0.02463 -0.02380
3.361 -0.04489 0.08130 0.00000 -0.02475 -0.02376 -0.02484 -0.02113 -0.02502
3.362 -0.04861 0.09106 -0.00465 -0.02737 -0.02019 -0.01596 -0.02150 -0.02472
3.363 -0.06236 0.07596 -0.00885 -0.02689 -0.01311 -0.02753 -0.02306 -0.02609
3.364 -0.06270 0.07605 -0.01312 -0.02319 -0.01178 -0.02808 -0.02194 -0.02579
3.365 -0.11340 0.04398 -0.01213 -0.02518 -0.00540 -0.03607 -0.02100 -0.02502
3.366 -0.12337 0.04047 -0.01289 -0.02432 -0.00484 -0.04568 -0.02048 -0.02518
3.367 -0.14616 0.00943 -0.01457 -0.02341 -0.00992 -0.03647 -0.02020 -0.02792
3.368 -0.18254 -0.01743 -0.01152 -0.02139 -0.01027 -0.03070 -0.02150 -0.02518
3.369 -0.14900 0.03003 -0.01152 -0.02240 -0.00754 -0.02167 -0.02438 -0.02396
3.370 -0.09583 0.07666 -0.01259 -0.02112 -0.00726 -0.03680 -0.02107 -0.02823
3.371 -0.19705 -0.02432 -0.01389 -0.01752 -0.00499 -0.04178 -0.01997 -0.02701
3.372 -0.28903 -0.11356 -0.01442 -0.01846 -0.00902 -0.03107 -0.02103 -0.02594
3.373 -0.25368 -0.08276 -0.01213 -0.02277 -0.01353 -0.02216 -0.02104 -0.02655
3.374 -0.32094 -0.14572 -0.01221 -0.02591 -0.01225 -0.03647 -0.02013 -0.02487
3.375 -0.29886 -0.13004 -0.01137 -0.02438 -0.01216 0.00833 -0.02042 -0.02457
3.376 -0.29411 -0.13690 -0.01495 -0.02078 -0.01855 0.19077 -0.01982 -0.02838
3.377 -0.29495 -0.14236 -0.01175 -0.02081 -0.01511 0.00296 -0.01985 -0.02487
3.378 -0.32677 -0.18134 -0.01083 -0.02014 -0.01500 -0.06845 -0.02356 -0.02380
3.379 -0.35219 -0.22000 -0.01190 -0.02017 -0.01279 -0.02826 -0.02046 -0.02548
3.380 -0.33150 -0.21423 -0.00946 -0.02133 -0.01483 0.01059 -0.02237 -0.02518
3.381 -0.32172 -0.20847 -0.00641 -0.02081 -0.02316 0.03400 -0.02423 -0.02487
3.382 -0.27652 -0.17648 -0.00519 -0.02335 -0.02148 0.02524 -0.02245 -0.02426
3.383 -0.22560 -0.13950 -0.00336 -0.02444 -0.02261 -0.00021 -0.02170 -0.02411
3.384 -0.21280 -0.13242 -0.00412 -0.02481 -0.02740 0.02466 -0.02122 -0.02380
3.385 -0.19374 -0.12778 -0.00473 -0.02502 -0.03421 -0.01181 -0.02046 -0.02457
3.386 -0.21519 -0.15427 -0.00656 -0.02667 -0.03362 -0.04974 -0.02148 -0.02396
3.387 -0.17059 -0.12689 -0.00656 -0.02777 -0.02438 -0.04312 -0.02173 -0.02472
3.388 -0.12949 -0.08936 -0.01015 -0.02737 -0.02029 -0.02066 -0.02118 -0.02609
3.389 -0.07764 -0.03339 -0.01152 -0.02368 -0.01927 0.02597 -0.02106 -0.02640
3.390 -0.07181 -0.03552 -0.01099 -0.02695 -0.01636 -0.05783 -0.02063 -0.02533
3.391 -0.08789 -0.04980 -0.01152 -0.03085 -0.01556 -0.03986 -0.02045 -0.02472
3.392 -0.00084 0.03229 -0.01076 -0.03448 -0.01268 -0.15323 -0.02046 -0.02548
3.393 -0.01230 0.02902 -0.01190 -0.03394 -0.01135 -0.09982 -0.01746 -0.02808
3.394 -0.01122 0.03589 -0.01678 -0.03384 -0.00844 -0.12463 -0.01764 -0.02975
3.395 -0.03781 0.00537 -0.01846 -0.03589 -0.00539 -0.07938 -0.01785 -0.02548
3.396 -0.01941 0.03088 -0.01923 -0.03531 -0.00644 -0.05350 -0.02383 -0.02182
3.397 -0.00681 0.04526 -0.02235 -0.03094 -0.00711 -0.05109 -0.02463 -0.02182
3.398 0.00616 0.06375 -0.02312 -0.02768 -0.01419 -0.05347 -0.02063 -0.02533
3.399 -0.06480 -0.00092 -0.02525 -0.02396 -0.01476 -0.06570 -0.02126 -0.02594
3.400 -0.20232 -0.11487 -0.02762 -0.02310 -0.01210 -0.04770 -0.01878 -0.02609
3.401 -0.22194 -0.13394 -0.02571 -0.02490 -0.00108 -0.02374 -0.02046 -0.02563
3.402 -0.24734 -0.14664 -0.02480 -0.01959 -0.00229 -0.01965 -0.02180 -0.02365
3.403 -0.15901 -0.05859 -0.02266 -0.02261 -0.01305 0.01520 -0.02092 -0.02380
3.404 -0.17444 -0.06461 -0.02342 -0.02438 -0.02173 0.02106 -0.02060 -0.02472
3.405 -0.20932 -0.08725 -0.02480 -0.02301 -0.02231 0.00378 -0.02019 -0.02518
3.406 -0.22214 -0.09930 -0.02319 -0.02139 -0.02106 0.01019 -0.02284 -0.02380
3.407 -0.28287 -0.15747 -0.02174 -0.02161 -0.02376 0.00266 -0.02351 -0.02350
3.408 -0.30290 -0.17517 -0.02335 -0.01840 -0.01682 -0.02460 -0.02101 -0.02502
3.409 -0.31386 -0.18704 -0.02129 -0.01627 -0.01501 0.01605 -0.02162 -0.02487
3.410 -0.33711 -0.20456 -0.01930 -0.01389 -0.01476 -0.01685 -0.02327 -0.02579
3.411 -0.33253 -0.21246 -0.01801 -0.01556 -0.01411 0.01074 -0.02304 -0.02472
3.412 -0.30748 -0.18399 -0.01465 -0.01706 -0.01495 0.02902 -0.02257 -0.02502
3.413 -0.35262 -0.22882 -0.01419 -0.01752 -0.01283 0.00458 -0.02197 -0.02426
3.414 -0.25710 -0.15408 -0.01305 -0.02097 -0.01324 0.00693 -0.02103 -0.02701
3.415 -0.27766 -0.16327 -0.01465 -0.02325 -0.01343 -0.05890 -0.01997 -0.02808
3.416 -0.26286 -0.16852 -0.01480 -0.02850 -0.02089 -0.07037 -0.02124 -0.02533
3.417 -0.16498 -0.07373 -0.01259 -0.02863 -0.02121 -0.02802 -0.02129 -0.02792
3.418 -0.12680 -0.03018 -0.01511 -0.03021 -0.01534 -0.00046 -0.02039 -0.02823
3.419 -0.12688 -0.04614 -0.01144 -0.02972 -0.01709 -0.01077 -0.02075 -0.02670
3.420 -0.11230 -0.02844 -0.01175 -0.03180 -0.02028 -0.02838 -0.02135 -0.02609
3.421 -0.10286 -0.03308 -0.00877 -0.03137 -0.01799 -0.04315 -0.02107 -0.02777
3.422 -0.08945 -0.02322 -0.00862 -0.03519 -0.01570 -0.05090 -0.02119 -0.02686
3.423 -0.13432 -0.05945 -0.00816 -0.03683 -0.02055 -0.05258 -0.02040 -0.02625
3.424 -0.14075 -0.06827 -0.00870 -0.03711 -0.02200 -0.03329 -0.02087 -0.02655
3.425 -0.06625 0.00702 -0.01228 -0.03711 -0.02324 -0.00739 -0.02003 -0.03006
3.426 -0.02919 0.03894 -0.01305 -0.03247 -0.02078 -0.01096 -0.02013 -0.02777
3.427 0.00130 0.06381 -0.01183 -0.03046 -0.02380 -0.01315 -0.02158 -0.02792
3.428 -0.00870 0.06119 -0.01495 -0.03232 -0.01610 0.01096 -0.01781 -0.03113
3.429 0.00650 0.07126 -0.01579 -0.03735 -0.01813 0.03683 -0.02036 -0.02899
3.430 -0.07605 -0.00964 -0.01411 -0.02783 -0.02171 0.00934 -0.02036 -0.02945
3.431 -0.05183 0.01910 -0.01694 -0.02844 -0.01817 -0.02182 -0.01982 -0.02914
3.432 -0.05101 0.02774 -0.01556 -0.02734 -0.01546 -0.00067 -0.01955 -0.02869
3.433 -0.06763 0.01920 -0.01640 -0.02359 -0.02158 -0.03998 -0.01953 -0.03128
3.434 0.04341 0.12268 -0.01747 -0.02344 -0.01248 -0.04919 -0.02010 -0.02853
3.435 0.02493 0.09991 -0.01450 -0.02383 -0.01489 -0.03922 -0.02184 -0.02563
3.436 0.07076 0.14560 -0.01671 -0.02878 -0.01236 0.00488 -0.02289 -0.02350
3.437 0.07135 0.14948 -0.01923 -0.02206 -0.01222 -0.05157 -0.02104 -0.02762
3.438 0.06375 0.13632 -0.01915 -0.01849 -0.01199 -0.03668 -0.02116 -0.02625
3.439 0.16118 0.22375 -0.01785 -0.01785 -0.01292 -0.04178 -0.02643 -0.02365
3.440 0.15416 0.22800 -0.01480 -0.02432 -0.01265 -0.01712 -0.02432 -0.02350
3.441 0.19444 0.28540 -0.01389 -0.02548 -0.01443 -0.04172 -0.02650 -0.02121
3.442 0.33263 0.40396 -0.01579 -0.01416 -0.01563 -0.05457 -0.02637 -0.02182
3.443 0.31702 0.37842 -0.01740 -0.01044 -0.02007 -0.05588 -0.02522 -0.02304
3.444 0.36223 0.43475 -0.01411 -0.01364 -0.01738 -0.05899 -0.02563 -0.02029
3.445 0.41396 0.47610 -0.01068 -0.01904 -0.01627 -0.00369 -0.02773 -0.02213
3.446 0.35043 0.41467 -0.01083 -0.02042 -0.01840 0.03357 -0.02724 -0.02228
3.447 0.37515 0.44034 -0.01205 -0.02426 -0.01498 -0.01837 -0.02222 -0.02350
3.448 0.43799 0.50629 -0.00893 -0.02557 -0.01747 -0.04999 -0.02415 -0.02045
3.449 0.52531 0.58234 -0.00801 -0.01096 -0.02090 -0.03354 -0.02757 -0.01984
3.450 0.49062 0.56293 -0.00961 -0.01648 -0.01614 -0.01050 -0.02625 -0.01984
3.451 0.51866 0.59216 -0.01068 -0.01971 -0.01492 0.03842 -0.02640 -0.01678
3.452 0.53706 0.61166 -0.00893 -0.02045 -0.01833 -0.00113 -0.02298 -0.01801
3.453 0.47151 0.54559 -0.00954 -0.01996 -0.01297 0.01291 -0.02229 -0.02045
3.454 0.47820 0.54932 -0.00908 -0.01865 -0.01505 -0.00156 -0.02188 -0.01968
3.455 0.45699 0.53091 -0.00633 -0.03647 -0.01460 0.00470 -0.02396 -0.02136
3.456 0.49277 0.55490 -0.00938 -0.03650 -0.01480 -0.00397 -0.02074 -0.01968
3.457 0.47513 0.54352 -0.00549 -0.01059 -0.01500 -0.00159 -0.02133 -0.02167
3.458 0.40175 0.46530 -0.00526 -0.00101 -0.01584 0.01779 -0.02397 -0.01953
3.459 0.36739 0.42444 -0.00648 -0.01135 -0.01797 0.00040 -0.02042 -0.02121
3.460 0.30785 0.36249 -0.00824 -0.02585 -0.01704 -0.01611 -0.02039 -0.01907
3.461 0.33423 0.39734 -0.00999 -0.03268 -0.01317 -0.01840 -0.01956 -0.02014
3.462 0.23862 0.29901 -0.00977 -0.03458 -0.01520 -0.01422 -0.02019 -0.02029
3.463 0.22673 0.27310 -0.00839 -0.03073 -0.01497 0.04178 -0.01863 -0.02243
3.464 0.22575 0.26913 -0.01289 -0.02386 -0.01274 -0.00684 -0.01776 -0.02274
3.465 0.15784 0.21225 -0.01190 -0.02121 -0.01195 -0.03204 -0.01735 -0.02548
3.466 0.11963 0.16928 -0.00885 -0.02097 -0.01450 -0.02670 -0.01814 -0.02441
3.467 0.08107 0.12183 -0.00893 -0.02344 -0.01936 -0.01810 -0.01837 -0.02533
3.468 0.01160 0.06747 -0.01114 -0.02811 -0.02063 -0.03571 -0.01555 -0.02441
3.469 -0.01501 0.03448 -0.00954 -0.02820 -0.02609 -0.01746 -0.01541 -0.02548
3.470 -0.04678 0.00870 -0.01190 -0.02383 -0.03976 -0.01556 -0.01744 -0.02563
3.471 -0.03508 0.01520 -0.01160 -0.02927 -0.03648 -0.01440 -0.01518 -0.02792
3.472 -0.04059 0.02142 -0.01144 -0.03204 -0.02657 -0.02048 -0.01947 -0.02731
3.473 -0.17055 -0.09445 -0.01549 -0.02786 -0.01904 -0.01175 -0.01883 -0.02899
3.474 -0.12927 -0.04901 -0.01503 -0.03006 -0.01709 0.00204 -0.01759 -0.03113
3.475 -0.07646 -0.00046 -0.01144 -0.03421 -0.01469 -0.02234 -0.01822 -0.03052
3.476 -0.08510 -0.00540 -0.00900 -0.03644 -0.01407 -0.00473 -0.01895 -0.03113
3.477 -0.19719 -0.10007 -0.00870 -0.03915 -0.01503 -0.01108 -0.01768 -0.03067
3.478 -0.23149 -0.12424 -0.00740 -0.03952 -0.01450 -0.01779 -0.01776 -0.02945
3.479 -0.19734 -0.09229 -0.00870 -0.03433 -0.01468 -0.00253 -0.01529 -0.03387
3.480 -0.13895 -0.02731 -0.01007 -0.02576 -0.01697 -0.01041 -0.01729 -0.03326
3.481 -0.16849 -0.05585 -0.00618 -0.02420 -0.00827 -0.01141 -0.01857 -0.03067
3.482 -0.17535 -0.07047 -0.00465 -0.02454 -0.00299 -0.01880 -0.01894 -0.03113
3.483 -0.09137 0.00998 -0.00694 -0.02371 -0.00021 -0.00449 -0.01817 -0.03052
3.484 0.00406 0.09201 -0.00511 -0.02451 -0.00146 -0.01364 -0.01985 -0.03220
3.485 0.07799 0.15906 -0.00763 -0.02667 -0.00780 -0.01312 -0.02086 -0.02808
3.486 -0.04831 0.03583 -0.00694 -0.02554 -0.00011 -0.01251 -0.02066 -0.02960
3.487 -0.14525 -0.04630 -0.00618 -0.02344 0.00740 -0.01373 -0.02055 -0.02975
3.488 -0.13560 -0.05289 -0.00320 -0.02161 0.00221 -0.00452 -0.02141 -0.02884
3.489 -0.06197 0.01956 -0.00740 -0.01651 0.00108 -0.01331 -0.02034 -0.02823
3.490 -0.07104 0.01157 -0.00450 -0.01538 -0.00287 -0.01559 -0.02086 -0.02625
3.491 0.06667 0.10910 -0.00603 -0.01208 -0.00246 -0.02026 -0.02452 -0.02457
3.492 0.08209 0.13245 -0.00694 -0.01361 -0.01172 -0.03265 -0.02097 -0.02777
3.493 0.02820 0.08420 -0.00778 -0.01266 -0.01430 -0.02908 -0.02150 -0.02457
3.494 -0.03145 0.00635 -0.01137 -0.01547 -0.02480 -0.02878 -0.02440 -0.02457
3.495 -0.08589 -0.04727 -0.00824 -0.01627 -0.02496 -0.03409 -0.02411 -0.02167
3.496 -0.27498 -0.22772 -0.00809 -0.01453 -0.02643 -0.03656 -0.02138 -0.02441
3.497 -0.14360 -0.09344 -0.01007 -0.01431 -0.02751 -0.03021 -0.01993 -0.02502
3.498 0.02565 0.07993 -0.00893 -0.01532 -0.02626 -0.02240 -0.02278 -0.02457
3.499 0.01959 0.07880 -0.00854 -0.01385 -0.03076 -0.02225 -0.02208 -0.02441
3.500 -0.02568 0.04086 -0.00946 -0.02008 -0.02591 -0.03226 -0.02036 -0.02777
3.501 -0.11302 -0.04483 -0.00938 -0.03659 -0.02733 -0.03183 -0.02397 -0.02609
3.502 -0.16618 -0.10257 -0.01106 -0.04678 -0.02428 -0.02609 -0.02173 -0.02426
3.503 -0.11765 -0.04568 -0.01122 -0.03149 -0.02260 -0.02679 -0.02158 -0.02380
3.504 -0.03052 0.03946 -0.01114 -0.01703 -0.02492 -0.02234 -0.02112 -0.02640
3.505 0.02118 0.08777 -0.01274 -0.01321 -0.02292 -0.02100 -0.02000 -0.02518
3.506 0.00957 0.07730 -0.01282 -0.01678 -0.02376 -0.01852 -0.02354 -0.02411
3.507 -0.00581 0.06952 -0.01305 -0.01865 -0.02557 -0.02664 -0.02057 -0.02594
3.508 0.01364 0.10703 -0.01427 -0.02054 -0.02330 -0.03238 -0.02058 -0.02731
3.509 0.04697 0.14063 -0.01251 -0.02060 -0.02493 -0.02417 -0.02364 -0.02441
3.510 0.05458 0.15692 -0.01274 -0.02438 -0.02406 -0.02109 -0.02185 -0.02426
3.511 -0.01524 0.09174 -0.01144 -0.03091 -0.02438 -0.00348 -0.02127 -0.02426
3.512 -0.07130 0.03448 -0.01259 -0.03238 -0.02512 -0.00146 -0.02121 -0.02731
3.513 -0.10913 -0.01157 -0.01717 -0.02353 -0.01982 -0.01553 -0.02032 -0.02808
3.514 -0.14980 -0.05878 -0.01762 -0.04770 -0.01617 -0.02863 -0.02000 -0.02563
3.515 -0.28481 -0.18109 -0.01663 -0.04343 -0.01572 -0.04068 -0.02098 -0.02579
3.516 -0.40375 -0.28534 -0.01930 -0.03345 -0.01045 -0.04208 -0.01976 -0.02731
3.517 -0.26578 -0.13467 -0.01541 -0.01794 -0.00978 -0.03403 -0.02335 -0.02426
3.518 -0.19859 -0.07700 -0.01259 -0.01486 -0.01062 -0.03113 -0.02196 -0.02380
3.519 -0.20013 -0.09152 -0.01274 -0.01614 -0.01163 -0.02896 -0.02019 -0.02441
3.520 -0.27205 -0.15826 -0.01465 -0.01572 -0.01845 -0.02954 -0.01794 -0.03006
3.521 -0.32050 -0.20865 -0.01511 -0.02490 -0.01868 -0.02884 -0.02202 -0.02518
3.522 -0.37122 -0.25089 -0.01495 -0.03006 -0.02591 -0.03162 -0.02179 -0.02625
3.523 -0.42511 -0.30219 -0.01495 -0.03131 -0.02318 -0.03363 -0.01787 -0.02838
3.524 -0.39760 -0.27988 -0.01297 -0.01004 -0.01944 -0.04370 -0.02000 -0.02716
3.525 -0.36940 -0.25552 -0.01129 0.02109 -0.01396 -0.04633 -0.02451 -0.02426
3.526 -0.35036 -0.23990 -0.01091 0.02795 -0.01491 -0.04852 -0.02222 -0.02411
3.527 -0.23232 -0.12851 -0.00809 0.06134 -0.00749 -0.04263 -0.02397 -0.02411
3.528 -0.21594 -0.11932 -0.01366 0.04608 -0.00775 -0.03830 -0.01985 -0.02823
3.529 -0.23022 -0.13336 -0.01419 0.02814 -0.00529 -0.03195 -0.02364 -0.02411
3.530 -0.23764 -0.13757 -0.01221 0.01596 -0.00316 -0.02893 -0.02299 -0.02457
3.531 -0.21974 -0.11850 -0.01228 -0.01425 0.00293 -0.02969 -0.02116 -0.02487
3.532 -0.13576 -0.03555 -0.00923 -0.02213 -0.00174 -0.03397 -0.02309 -0.02457
3.533 -0.02246 0.06961 -0.00786 0.01489 -0.00853 -0.02927 -0.02318 -0.02396
3.534 -0.03407 0.04794 -0.00832 -0.01334 -0.00975 -0.04086 -0.02170 -0.02411
3.535 -0.06058 0.02203 -0.01083 -0.03299 -0.00797 -0.02661 -0.02179 -0.02380
3.536 -0.14569 -0.04855 -0.01228 -0.01013 -0.00826 -0.02390 -0.02267 -0.02518
3.537 -0.13338 -0.03653 -0.01129 0.01068 -0.01022 -0.02185 -0.02313 -0.02167
3.538 -0.10710 -0.01773 -0.01122 -0.00192 -0.01495 -0.02380 -0.02307 -0.02167
3.539 -0.10132 -0.01544 -0.01236 -0.02252 -0.01320 -0.03226 -0.02162 -0.02502
3.540 -0.10298 -0.01111 -0.01053 -0.03244 -0.00883 -0.02530 -0.02440 -0.02396
3.541 -0.09409 -0.00052 -0.01114 -0.05722 -0.01331 -0.02780 -0.02095 -0.02472
3.542 -0.07497 0.01315 -0.01091 -0.06793 -0.00896 -0.02612 -0.02084 -0.02457
3.543 -0.05476 0.03409 -0.00778 -0.05453 -0.00856 -0.02725 -0.02116 -0.02441
3.544 -0.11586 -0.01968 -0.00916 -0.04889 -0.01065 -0.02728 -0.02164 -0.02426
3.545 -0.07849 0.02292 -0.01328 -0.04727 -0.02078 -0.02621 -0.02457 -0.02350
3.546 -0.01706 0.08035 -0.01495 -0.03680 -0.02563 -0.02478 -0.02032 -0.02762
3.547 -0.02971 0.06799 -0.01457 -0.03052 -0.02345 -0.02493 -0.02055 -0.02609
3.548 -0.01590 0.08795 -0.02235 -0.02350 -0.02548 -0.03726 -0.02097 -0.02563
3.549 -0.00453 0.10495 -0.01892 -0.01776 -0.02740 -0.02966 -0.02002 -0.02487
3.550 -0.01266 0.08420 -0.01953 -0.02539 -0.02364 -0.01578 -0.01942 -0.02853
3.551 -0.03706 0.06705 -0.01694 -0.01801 -0.01711 -0.02356 -0.02318 -0.02411
3.552 -0.00952 0.10818 -0.01953 0.00827 -0.01205 -0.01620 -0.02078 -0.02563
3.553 0.02005 0.13486 -0.01633 0.01422 -0.01323 -0.02560 -0.02240 -0.02686
3.554 0.03700 0.15686 -0.01747 -0.00974 -0.01683 -0.02365 -0.02193 -0.02563
3.555 0.03348 0.15347 -0.01617 -0.01959 -0.01563 -0.01770 -0.02046 -0.02472
3.556 0.06207 0.17352 -0.01984 -0.03293 -0.01865 -0.02939 -0.01999 -0.02548
3.557 -0.06610 0.05728 -0.02068 -0.03857 -0.01622 -0.02103 -0.01965 -0.02594
3.558 -0.04054 0.07883 -0.01518 -0.02719 -0.01866 -0.01489 -0.02109 -0.02579
3.559 -0.01453 0.10468 -0.01732 -0.02173 -0.01578 -0.02063 -0.01964 -0.02762
3.560 0.02985 0.14407 -0.01221 -0.01212 -0.01877 -0.00900 -0.02251 -0.02411
3.561 0.09431 0.20911 -0.01266 -0.00818 -0.02103 -0.02377 -0.02298 -0.02487
3.562 0.02606 0.14258 -0.01808 -0.01425 -0.01561 -0.03375 -0.02170 -0.02472
3.563 -0.01495 0.09949 -0.01846 -0.00778 -0.01732 -0.02200 -0.02132 -0.02426
3.564 0.00073 0.10541 -0.01717 -0.00021 -0.02026 -0.00833 -0.02028 -0.02548
3.565 0.03311 0.13831 -0.01205 0.00418 -0.02357 -0.01611 -0.02147 -0.02426
3.566 -0.05272 0.05814 -0.01030 0.00763 -0.02335 -0.02115 -0.02112 -0.02518
3.567 -0.04755 0.06586 -0.00900 0.00592 -0.01897 -0.01675 -0.02345 -0.02472
3.568 0.02921 0.14041 -0.01015 0.00555 -0.01976 -0.01801 -0.02173 -0.02518
3.569 0.04663 0.13870 -0.01068 0.01544 -0.01843 -0.01852 -0.02219 -0.02502
3.570 0.05734 0.15503 -0.01610 0.03177 -0.01895 -0.02145 -0.02016 -0.02808
3.571 -0.06223 0.03220 -0.01503 0.03891 -0.01697 -0.02115 -0.02061 -0.02563
3.572 -0.05931 0.02914 -0.01472 0.04114 -0.01929 -0.02344 -0.02206 -0.02563
3.573 0.00240 0.08243 -0.01755 0.02579 -0.01913 -0.03003 -0.02161 -0.02548
3.574 -0.00386 0.07709 -0.01549 0.01538 -0.01482 -0.02832 -0.02371 -0.02411
3.575 -0.00447 0.08075 -0.01495 0.00888 -0.01363 -0.02670 -0.02159 -0.02457
3.576 -0.02524 0.06473 -0.01381 0.00699 -0.01263 -0.01791 -0.02219 -0.02350
3.577 -0.06332 0.02701 -0.01602 -0.00046 -0.01775 -0.03140 -0.02023 -0.02747
3.578 0.00221 0.08762 -0.01183 -0.01797 -0.01552 -0.03525 -0.02275 -0.02380
3.579 0.02133 0.10336 -0.01534 -0.03134 -0.01497 -0.02176 -0.02042 -0.02777
3.580 -0.03366 0.05362 -0.01633 -0.03458 -0.01582 -0.01709 -0.02159 -0.02487
3.581 0.02020 0.10175 -0.01518 -0.04453 -0.02100 -0.02426 -0.02269 -0.02594
3.582 -0.01086 0.08655 -0.01190 -0.05856 -0.01820 -0.02237 -0.02216 -0.02457
3.583 -0.07002 0.03271 -0.01450 -0.06833 -0.02365 -0.01514 -0.02119 -0.02762
3.584 0.01382 0.10657 -0.01282 -0.07410 -0.02507 -0.02249 -0.02228 -0.02411
3.585 0.02115 0.12872 -0.01320 -0.07904 -0.02383 -0.02072 -0.02258 -0.02701
3.586 0.05237 0.17557 -0.01450 -0.08829 -0.02252 -0.01996 -0.02026 -0.02670
3.587 -0.00684 0.10620 -0.01297 -0.09479 -0.01794 -0.01752 -0.02412 -0.02502
3.588 0.05484 0.16742 -0.01183 -0.09280 -0.01257 -0.01944 -0.02200 -0.02411
3.589 0.05865 0.17490 -0.01228 -0.08954 -0.01759 -0.01840 -0.02074 -0.02396
3.590 0.02414 0.14594 -0.01366 -0.09030 -0.02356 -0.02051 -0.02086 -0.02441
3.591 0.11443 0.24289 -0.01266 -0.09433 -0.02013 -0.02029 -0.02341 -0.02182
3.592 0.15533 0.28140 -0.01556 -0.09045 -0.01494 -0.01944 -0.02014 -0.02731
3.593 0.10210 0.21921 -0.01320 -0.08545 -0.00888 -0.02029 -0.02118 -0.02594
3.594 -0.00317 0.13315 -0.01244 -0.07605 -0.00839 -0.02078 -0.02049 -0.02487
3.595 0.14159 0.26633 -0.01114 -0.07095 -0.00439 -0.02383 -0.02060 -0.02411
3.596 0.11201 0.23318 -0.01442 -0.06375 -0.00407 -0.02261 -0.02034 -0.02502
3.597 0.06564 0.17590 -0.01152 -0.05692 -0.01018 -0.02377 -0.02031 -0.02502
3.598 -0.00671 0.08463 -0.01099 -0.05527 -0.01031 -0.02106 -0.01965 -0.02502
3.599 -0.01907 0.07300 -0.01190 -0.05075 -0.00745 -0.02460 -0.01740 -0.03021
3.600 -0.01030 0.08112 -0.01152 -0.04968 -0.00233 -0.02600 -0.02129 -0.02609
3.601 -0.03065 0.05435 -0.01144 -0.04840 -0.00732 -0.02518 -0.02217 -0.02441
3.602 -0.06168 0.03003 -0.00832 -0.04068 -0.00833 -0.02609 -0.02029 -0.02487
3.603 0.00363 0.09845 -0.00801 -0.03613 -0.01550 -0.02469 -0.02026 -0.02731
3.604 0.01262 0.10556 -0.00977 -0.03790 -0.01546 -0.02090 -0.01990 -0.02914
3.605 -0.06973 0.01050 -0.00755 -0.03497 -0.01096 -0.01935 -0.02194 -0.02533
3.606 -0.05356 0.02411 -0.00938 -0.02972 -0.00851 -0.01953 -0.02121 -0.02747
3.607 0.02431 0.09598 -0.00893 -0.02673 -0.02115 -0.02048 -0.02420 -0.02441
3.608 0.09460 0.16870 -0.00648 -0.02286 -0.02827 -0.02121 -0.02229 -0.02151
3.609 0.10106 0.17291 -0.00679 -0.02438 -0.02663 -0.02103 -0.02153 -0.01938
3.610 0.01915 0.09482 -0.00710 -0.02304 -0.02406 -0.01382 -0.02078 -0.02472
3.611 -0.04745 0.03540 -0.00664 -0.02319 -0.02193 -0.02029 -0.02266 -0.02426
3.612 -0.07001 0.01584 -0.00603 -0.02206 -0.02173 -0.02341 -0.02127 -0.02151
3.613 -0.03104 0.06250 -0.00717 -0.01868 -0.01814 -0.02173 -0.02072 -0.02563
3.614 0.11519 0.20773 -0.00961 -0.02090 -0.01839 -0.02167 -0.02280 -0.02426
3.615 0.20139 0.28369 -0.00687 -0.02026 -0.01372 -0.02029 -0.02296 -0.02457
3.616 0.06760 0.18979 -0.00595 -0.01651 -0.01535 -0.02133 -0.02245 -0.02441
3.617 -0.07291 0.03171 -0.00618 -0.01855 -0.01164 -0.02203 -0.02165 -0.02396
3.618 -0.01953 0.09332 -0.00526 -0.02039 -0.01968 -0.02213 -0.02031 -0.02792
3.619 0.05724 0.17529 -0.00267 -0.02939 -0.00923 -0.02100 -0.02371 -0.02792
3.620 0.09840 0.20093 -0.01144 -0.03168 -0.00081 -0.02045 -0.02328 -0.02655
3.621 0.01132 0.12372 -0.00862 -0.03247 -0.00441 -0.02078 -0.02025 -0.02777
3.622 0.02661 0.14905 -0.00816 -0.03845 -0.00731 -0.01907 -0.02011 -0.02594
3.623 0.06425 0.18060 -0.00732 -0.03717 -0.01254 -0.01718 -0.02182 -0.02792
3.624 0.03284 0.14929 -0.00656 -0.03455 -0.01486 -0.01773 -0.02245 -0.02396
3.625 0.02411 0.15341 -0.00618 -0.03690 -0.02011 -0.02136 -0.02043 -0.02380
3.626 0.05867 0.19229 -0.00664 -0.03192 -0.02571 -0.02045 -0.02060 -0.02640
3.627 0.04497 0.17941 -0.00763 -0.03098 -0.01984 -0.01828 -0.02055 -0.02686
3.628 0.00845 0.14941 -0.00626 -0.03394 -0.01535 -0.01556 -0.02132 -0.02411
3.629 0.16666 0.29318 -0.00519 -0.03738 -0.01498 -0.01526 -0.02271 -0.02319
3.630 0.20355 0.32495 -0.00504 -0.03909 -0.01355 -0.01657 -0.02126 -0.02457
3.631 0.27618 0.40503 -0.00801 -0.04376 -0.01619 -0.01758 -0.02112 -0.02518
3.632 0.28406 0.40225 -0.01259 -0.04568 -0.02274 -0.01746 -0.02190 -0.02518
3.633 0.22118 0.33176 -0.01129 -0.04297 -0.02374 -0.01917 -0.02087 -0.02335
3.634 0.17531 0.28891 -0.00877 -0.03802 -0.02173 -0.02039 -0.02019 -0.02396
3.635 0.17346 0.27682 -0.00999 -0.03641 -0.02472 -0.02032 -0.02031 -0.02289
3.636 0.11034 0.22699 -0.01129 -0.03561 -0.02264 -0.02029 -0.02150 -0.02182
3.637 0.15282 0.25626 -0.01152 -0.03796 -0.02657 -0.02011 -0.02299 -0.02594
3.638 0.22569 0.31671 -0.01282 -0.03946 -0.02164 -0.02448 -0.02087 -0.02975
3.639 0.32930 0.42322 -0.01152 -0.02835 -0.01390 -0.02606 -0.02481 -0.02441
3.640 0.15868 0.24960 -0.01503 -0.02383 -0.00699 -0.02652 -0.02306 -0.02411
3.641 0.06067 0.16379 -0.01183 -0.01938 -0.00545 -0.02847 -0.02242 -0.02396
3.642 0.04005 0.14523 -0.01686 -0.00458 -0.00943 -0.02435 -0.02051 -0.03006
3.643 0.06032 0.15793 -0.01450 -0.00919 -0.01057 -0.02438 -0.02165 -0.02823
3.644 -0.01500 0.08145 -0.01427 -0.01944 -0.00789 -0.02560 -0.02420 -0.02838
3.645 0.00832 0.10468 -0.01678 -0.01999 -0.00742 -0.02621 -0.02155 -0.02792
3.646 0.03857 0.13226 -0.01518 -0.01678 -0.00815 -0.02185 -0.02333 -0.02609
3.647 0.01920 0.12061 -0.01228 -0.00568 -0.01079 -0.02405 -0.02296 -0.02533
3.648 0.00052 0.10971 -0.01144 -0.01010 -0.01581 -0.02643 -0.02243 -0.02426
3.649 0.00935 0.11609 -0.02106 -0.00638 -0.01633 -0.02283 -0.02094 -0.02472
3.650 -0.01627 0.09589 -0.02129 -0.00909 -0.01498 -0.02124 -0.02142 -0.02487
3.651 -0.01588 0.08398 -0.01968 -0.00504 -0.01530 -0.02277 -0.02405 -0.02426
3.652 0.01469 0.11725 -0.02228 -0.00394 -0.01538 -0.02673 -0.02058 -0.02533
3.653 0.05518 0.15479 -0.02068 -0.00751 -0.02147 -0.02368 -0.02351 -0.02426
3.654 0.05902 0.17621 -0.02014 -0.01550 -0.02696 -0.02075 -0.02019 -0.02411
3.655 0.03232 0.14584 -0.01900 -0.02432 -0.02348 -0.02322 -0.02155 -0.02350
3.656 0.05766 0.16296 -0.02159 -0.02533 -0.02406 -0.02014 -0.02074 -0.02487
3.657 0.06183 0.17047 -0.01968 -0.03073 -0.01891 -0.02023 -0.02229 -0.02396
3.658 0.09660 0.20184 -0.01968 -0.02985 -0.01720 -0.02011 -0.02072 -0.02625
3.659 0.09276 0.19803 -0.02495 -0.03363 -0.01355 -0.02689 -0.01949 -0.02502
3.660 0.10840 0.20233 -0.02411 -0.03854 -0.01433 -0.02005 -0.02386 -0.02502
3.661 0.04289 0.13293 -0.02281 -0.04044 -0.02229 -0.01831 -0.02205 -0.02426
3.662 0.03806 0.12918 -0.02396 -0.04413 -0.02405 -0.01886 -0.02153 -0.02365
3.663 0.09915 0.18579 -0.02731 -0.04129 -0.02351 -0.02176 -0.02094 -0.02502
3.664 0.10532 0.18768 -0.02457 -0.03769 -0.02206 -0.02182 -0.01950 -0.02701
3.665 0.10214 0.18692 -0.02151 -0.03943 -0.02214 -0.02036 -0.02382 -0.02396
3.666 0.15530 0.24310 -0.02113 -0.02887 -0.02132 -0.02499 -0.02008 -0.02502
3.667 0.10356 0.19867 -0.02083 -0.02713 -0.01491 -0.02359 -0.02016 -0.02441
3.668 0.10745 0.19833 -0.01755 -0.02335 -0.00890 -0.02023 -0.02156 -0.02411
3.669 0.12633 0.22269 -0.01656 -0.02835 -0.00752 -0.02399 -0.02045 -0.02365
3.670 0.02426 0.12622 -0.01511 -0.02554 -0.01355 -0.02145 -0.02046 -0.02518
3.671 0.04254 0.14929 -0.01709 -0.02322 -0.00932 -0.02216 -0.01984 -0.02548
3.672 0.13081 0.22433 -0.01442 -0.02383 -0.00926 -0.02100 -0.02333 -0.02380
3.673 0.08603 0.17517 -0.01312 -0.01843 -0.01474 -0.02118 -0.02119 -0.02457
3.674 0.06859 0.16769 -0.01511 -0.01834 -0.01324 -0.02234 -0.01979 -0.02502
3.675 0.12450 0.22269 -0.00832 -0.01846 -0.01244 -0.02493 -0.02000 -0.02594
3.676 0.15320 0.24283 -0.01289 -0.01563 -0.01619 -0.02151 -0.02121 -0.02472
3.677 0.08179 0.18039 -0.01099 -0.01318 -0.01796 -0.02573 -0.02223 -0.02426
3.678 0.11975 0.22186 -0.00977 -0.01688 -0.01964 -0.02469 -0.02086 -0.02380
3.679 0.16811 0.26666 -0.00992 -0.01416 -0.01973 -0.02246 -0.02061 -0.02579
3.680 0.11237 0.21640 -0.00404 -0.01892 -0.01903 -0.02090 -0.02069 -0.02426
3.681 0.08998 0.19138 -0.00412 -0.02267 -0.01935 -0.02057 -0.02182 -0.02380
3.682 0.09048 0.19504 -0.00557 -0.02484 -0.01706 -0.02631 -0.02090 -0.02533
3.683 0.07526 0.17883 -0.00778 -0.02365 -0.01764 -0.02130 -0.02377 -0.02457
3.684 0.11386 0.20135 -0.00175 -0.02472 -0.02139 -0.02371 -0.02133 -0.02457
3.685 0.18033 0.26666 0.00275 -0.02902 -0.02145 -0.02261 -0.02072 -0.02411
3.686 0.17604 0.27429 -0.00458 -0.02493 -0.02371 -0.02173 -0.02002 -0.02777
3.687 0.09737 0.19821 -0.00687 -0.02582 -0.02254 -0.02374 -0.01993 -0.02502
3.688 0.05716 0.16888 -0.00610 -0.02380 -0.01640 -0.02017 -0.02124 -0.02533
3.689 0.08214 0.18875 -0.00710 -0.02310 -0.01639 -0.02515 -0.02034 -0.02518
3.690 0.12564 0.21948 -0.00679 -0.02344 -0.00996 -0.02264 -0.01996 -0.02594
3.691 0.23557 0.31940 -0.01259 -0.02054 -0.01358 -0.02045 -0.02077 -0.02563
3.692 0.23405 0.32990 -0.01167 -0.01944 -0.01222 -0.02139 -0.02046 -0.02487
3.693 0.08223 0.17603 -0.00725 -0.01794 -0.01208 -0.02045 -0.02017 -0.02502
3.694 0.12137 0.21674 -0.00648 -0.01785 -0.01524 -0.02121 -0.02037 -0.02686
3.695 0.14613 0.24817 -0.00183 -0.01773 -0.01541 -0.02048 -0.02000 -0.02609
3.696 0.14104 0.24094 0.00435 -0.01526 -0.01271 -0.01974 -0.02132 -0.02396
3.697 0.23924 0.33063 -0.01221 -0.01126 -0.01007 -0.02084 -0.02060 -0.02411
3.698 0.23085 0.33047 -0.02007 -0.00983 -0.01184 -0.02206 -0.02136 -0.02518
3.699 0.28426 0.38208 -0.01282 -0.00858 -0.01312 -0.02115 -0.02448 -0.02365
3.700 0.33545 0.42834 -0.01007 -0.00751 -0.01057 -0.02002 -0.02202 -0.02426
3.701 0.31761 0.41760 -0.00847 -0.00995 -0.00516 -0.02084 -0.02054 -0.02396
3.702 0.29869 0.40445 -0.00916 -0.00595 -0.00868 -0.02036 -0.02000 -0.02716
3.703 0.31442 0.41656 -0.00702 -0.00604 -0.00854 -0.01944 -0.01984 -0.02655
3.704 0.36589 0.47018 -0.00404 -0.00708 -0.00804 -0.01813 -0.02365 -0.02365
3.705 0.35033 0.44641 -0.00343 -0.00665 -0.01089 -0.01974 -0.02147 -0.02472
3.706 0.32898 0.43253 -0.00458 -0.00815 -0.00941 -0.02252 -0.02094 -0.02441
3.707 0.36613 0.47073 -0.00877 -0.00815 -0.01100 -0.02051 -0.02106 -0.02548
3.708 0.29768 0.39938 -0.00984 -0.00803 -0.01208 -0.01999 -0.02156 -0.02411
3.709 0.18092 0.28558 -0.00458 -0.01215 -0.01598 -0.02017 -0.02180 -0.02365
3.710 0.16943 0.27258 -0.01755 -0.01208 -0.01373 -0.01929 -0.02074 -0.02563
3.711 0.23375 0.36124 -0.00885 -0.01468 -0.01547 -0.01974 -0.02127 -0.02487
3.712 0.28333 0.40692 -0.01358 -0.01370 -0.01607 -0.01746 -0.02002 -0.02716
3.713 0.26585 0.39059 -0.01167 -0.01700 -0.02641 -0.02258 -0.01971 -0.02594
3.714 0.16504 0.29462 -0.01411 -0.01807 -0.02597 -0.01990 -0.02116 -0.02548
3.715 0.12157 0.24619 -0.00755 -0.01794 -0.00671 -0.02020 -0.02100 -0.02457
3.716 0.14134 0.25983 -0.01396 -0.01917 -0.00684 -0.01855 -0.02046 -0.02396
3.717 0.08287 0.21332 -0.02007 -0.02060 -0.01231 -0.01758 -0.01982 -0.02533
3.718 0.04665 0.18939 -0.01266 -0.02533 -0.01859 -0.02005 -0.01988 -0.02411
3.719 0.03125 0.17355 -0.02319 -0.02530 -0.02612 -0.01950 -0.02206 -0.02396
3.720 0.09262 0.23022 -0.00481 -0.02475 -0.02736 -0.02051 -0.02049 -0.02487
3.721 0.05917 0.19882 -0.00160 -0.02347 -0.02708 -0.02014 -0.02113 -0.02609
3.722 0.13890 0.28134 -0.01160 -0.02319 -0.03003 -0.02054 -0.02042 -0.02457
3.723 0.14699 0.29306 -0.01724 -0.02518 -0.02901 -0.02014 -0.02045 -0.02411
3.724 0.06438 0.21921 -0.01282 -0.02411 -0.02774 -0.02161 -0.01994 -0.02502
3.725 0.07864 0.22443 -0.00969 -0.02762 -0.02422 -0.02026 -0.02390 -0.02380
3.726 0.09999 0.24973 -0.01205 -0.02487 -0.01869 -0.02036 -0.02019 -0.02686
3.727 0.13309 0.26859 -0.00931 -0.02435 -0.01517 -0.02115 -0.02043 -0.02563
3.728 0.07610 0.22229 -0.00687 -0.02310 -0.01453 -0.01956 -0.02145 -0.02563
3.729 0.10847 0.25381 -0.00862 -0.02686 -0.01816 -0.02029 -0.02016 -0.02396
3.730 0.10921 0.25378 -0.00862 -0.02496 -0.02277 -0.01996 -0.02112 -0.02548
3.731 0.06718 0.21402 -0.01236 -0.02396 -0.02542 -0.02002 -0.01991 -0.02502
3.732 0.04027 0.18396 -0.01213 -0.02710 -0.02504 -0.02359 -0.02390 -0.02396
3.733 0.17769 0.31006 -0.01137 -0.02515 -0.02194 -0.02103 -0.02275 -0.02579
3.734 0.16652 0.31549 -0.01236 -0.02481 -0.01823 -0.02274 -0.02119 -0.02548
3.735 0.09335 0.24127 -0.01175 -0.02441 -0.01361 -0.02066 -0.02031 -0.02563
3.736 0.06413 0.19736 -0.01244 -0.02319 -0.01299 -0.02161 -0.02101 -0.02518
3.737 0.11166 0.22961 -0.01190 -0.02621 -0.01051 -0.02396 -0.02094 -0.02396
3.738 0.15416 0.27274 -0.01511 -0.02499 -0.00800 -0.02002 -0.02156 -0.02426
3.739 -0.02849 0.09778 -0.01572 -0.02380 -0.01138 -0.01523 -0.02074 -0.02502
3.740 -0.02374 0.10181 -0.01198 -0.02689 -0.00822 -0.01956 -0.02390 -0.02487
3.741 0.02411 0.15109 -0.01389 -0.02478 -0.00768 -0.01974 -0.02165 -0.02441
3.742 0.01250 0.12659 -0.01427 -0.02335 -0.00493 -0.02301 -0.02013 -0.02625
3.743 0.03563 0.14594 -0.01320 -0.02328 -0.01132 -0.01974 -0.02138 -0.02579
3.744 0.03128 0.13339 -0.01259 -0.02267 -0.01273 -0.02090 -0.02202 -0.02396
3.745 0.10291 0.20255 -0.01183 -0.02408 -0.01241 -0.02094 -0.02129 -0.02396
3.746 0.11705 0.21152 -0.01335 -0.02301 -0.00778 -0.02011 -0.02025 -0.02594
3.747 0.03511 0.13766 -0.01137 -0.02338 -0.01143 -0.02042 -0.02054 -0.02441
3.748 -0.02873 0.07251 -0.01152 -0.02338 -0.01527 -0.01965 -0.02068 -0.02655
3.749 -0.03091 0.07327 -0.01213 -0.02316 -0.01273 -0.01904 -0.02043 -0.02670
3.750 0.00166 0.10056 -0.01167 -0.02301 -0.01122 -0.01712 -0.02132 -0.02533
3.751 0.05916 0.15408 -0.01137 -0.02161 -0.01576 -0.01776 -0.02016 -0.02533
3.752 0.00443 0.09705 -0.01144 -0.02185 -0.01216 -0.01834 -0.02168 -0.02380
3.753 0.09337 0.18091 -0.01320 -0.02078 -0.01532 -0.01959 -0.02109 -0.02411
3.754 0.10922 0.22974 -0.01518 -0.02063 -0.02025 -0.02029 -0.02031 -0.02487
3.755 0.11670 0.24469 -0.01205 -0.02151 -0.02751 -0.01895 -0.02345 -0.02457
3.756 0.15715 0.27966 -0.01450 -0.02133 -0.02879 -0.01968 -0.02049 -0.02716
3.757 0.20534 0.32953 -0.01373 -0.02051 -0.02531 -0.02106 -0.01993 -0.02457
3.758 0.17366 0.30310 -0.01175 -0.02310 -0.02815 -0.01965 -0.02423 -0.02411
3.759 0.09703 0.24496 -0.01244 -0.02298 -0.01962 -0.01819 -0.02058 -0.02563
3.760 0.18585 0.32358 -0.01137 -0.02194 -0.01552 -0.02081 -0.02185 -0.02396
3.761 0.29131 0.42114 -0.01350 -0.02106 -0.01532 -0.01724 -0.02048 -0.02258
3.762 0.19084 0.34113 -0.01472 -0.02328 -0.01555 -0.01721 -0.01973 -0.02563
3.763 0.05342 0.21323 -0.01274 -0.02200 -0.02390 -0.01974 -0.02243 -0.02502
3.764 -0.00360 0.17108 -0.01793 -0.02203 -0.02243 -0.01932 -0.02304 -0.02457
3.765 0.12387 0.28549 -0.02159 -0.02087 -0.01570 -0.01984 -0.02000 -0.02533
3.766 0.07143 0.24094 -0.01785 -0.02322 -0.01050 -0.02365 -0.02022 -0.02533
3.767 0.00304 0.16635 -0.01518 -0.02332 -0.00862 -0.01965 -0.02385 -0.02457
3.768 -0.08490 0.08939 0.00198 -0.02328 -0.00568 -0.02057 -0.01971 -0.02579
3.769 -0.12639 0.06210 -0.00809 -0.02408 -0.00314 -0.02142 -0.02054 -0.02609
3.770 -0.05780 0.11856 -0.02632 -0.02301 -0.00197 -0.02002 -0.02005 -0.02701
3.771 -0.08902 0.08157 -0.02853 -0.02231 -0.00575 -0.02017 -0.02335 -0.02533
3.772 -0.11293 0.04623 -0.02495 -0.02155 -0.00964 -0.02066 -0.02446 -0.02380
3.773 -0.15207 0.01285 -0.02510 -0.02090 -0.01012 -0.02328 -0.02097 -0.02747
3.774 -0.10794 0.04544 -0.01122 -0.02386 -0.01060 -0.02155 -0.02199 -0.02548
3.775 -0.05363 0.08765 0.00931 -0.02304 -0.00926 -0.01926 -0.02216 -0.02457
3.776 -0.16693 -0.02490 -0.00534 -0.02390 -0.01912 -0.02054 -0.02116 -0.02396
3.777 -0.13129 0.01184 -0.01633 -0.02277 -0.01749 -0.01990 -0.02132 -0.02533
3.778 -0.11473 0.01886 -0.02159 -0.02283 -0.01552 -0.02145 -0.02008 -0.02640
3.779 -0.12842 -0.00531 -0.01190 -0.02161 -0.02069 -0.02032 -0.02298 -0.02365
3.780 -0.06363 0.03192 -0.01389 -0.02216 -0.02098 -0.02121 -0.02052 -0.02502
3.781 -0.04204 0.06256 -0.00969 -0.02310 -0.01779 -0.02295 -0.02094 -0.02487
3.782 0.03189 0.12442 -0.01228 -0.02322 -0.02448 -0.02017 -0.02054 -0.02609
3.783 0.04521 0.12665 -0.01114 -0.02347 -0.02151 -0.02188 -0.02040 -0.02548
3.784 0.03435 0.12402 -0.01114 -0.02600 -0.02617 -0.02597 -0.02032 -0.02502
3.785 -0.00166 0.08578 -0.00893 -0.02441 -0.02475 -0.02139 -0.02036 -0.02533
3.786 -0.00128 0.07083 -0.00946 -0.02478 -0.02370 -0.02066 -0.02156 -0.02502
3.787 0.05696 0.12613 -0.01076 -0.02728 -0.02916 -0.02258 -0.02205 -0.02380
3.788 0.08026 0.14688 -0.01526 -0.02490 -0.01752 -0.02304 -0.02037 -0.02533
3.789 0.02002 0.09833 -0.01350 -0.02454 -0.01971 -0.02045 -0.02168 -0.02396
3.790 -0.00941 0.06778 -0.01541 -0.02356 -0.02409 -0.02023 -0.02428 -0.02533
3.791 0.02150 0.10150 -0.01450 -0.02612 -0.02095 -0.02319 -0.02202 -0.02411
3.792 0.02124 0.11346 -0.01480 -0.02603 -0.01770 -0.02167 -0.02257 -0.02396
3.793 0.03693 0.13272 -0.01854 -0.02640 -0.01212 -0.02316 -0.02029 -0.02502
3.794 -0.00931 0.10233 -0.01518 -0.02780 -0.01057 -0.02078 -0.02234 -0.02411
3.795 0.07704 0.19913 -0.01534 -0.02811 -0.01053 -0.02011 -0.02113 -0.02396
3.796 0.18013 0.29440 -0.01755 -0.02487 -0.00970 -0.02310 -0.02048 -0.02563
3.797 0.11545 0.24252 -0.01305 -0.02679 -0.01291 -0.02020 -0.02406 -0.02518
3.798 0.10170 0.22913 -0.01526 -0.02481 -0.01086 -0.02164 -0.02040 -0.02563
3.799 0.15042 0.29529 -0.01656 -0.03107 -0.01207 -0.02438 -0.02078 -0.02487
3.800 0.06133 0.22858 -0.01625 -0.02670 -0.01434 -0.01990 -0.02075 -0.02472
3.801 0.11118 0.27469 -0.01549 -0.02771 -0.01299 -0.01959 -0.02020 -0.02487
3.802 0.11760 0.27451 -0.00847 -0.02563 -0.01665 -0.02026 -0.02094 -0.02594
3.803 0.10645 0.27087 -0.01007 -0.02756 -0.01620 -0.02325 -0.02104 -0.02777
3.804 0.11145 0.27600 -0.01274 -0.02676 -0.01926 -0.02014 -0.02370 -0.02594
3.805 0.10782 0.27924 -0.01266 -0.02341 -0.02097 -0.01715 -0.02353 -0.02457
3.806 0.04141 0.22250 -0.01183 -0.02563 -0.01871 -0.01788 -0.02246 -0.02426
3.807 0.08218 0.25143 -0.01083 -0.02637 -0.02448 -0.01715 -0.02173 -0.02533
3.808 0.17630 0.32410 -0.01022 -0.02594 -0.02469 -0.01691 -0.01988 -0.02716
3.809 0.11182 0.27335 -0.00641 -0.02716 -0.02414 -0.01682 -0.02069 -0.02457
3.810 0.16014 0.32080 -0.00854 -0.02567 -0.02332 -0.01715 -0.02107 -0.02548
3.811 0.10399 0.26685 -0.01884 -0.02490 -0.01607 -0.01993 -0.02078 -0.02518
3.812 0.08447 0.23550 -0.02274 -0.02368 -0.01646 -0.01932 -0.02258 -0.02487
3.813 0.06848 0.20432 -0.02174 -0.02289 -0.01700 -0.01855 -0.02335 -0.02655
3.814 0.11870 0.23459 -0.01228 -0.02487 -0.01227 -0.02164 -0.02171 -0.02472
3.815 0.19415 0.30414 -0.00450 -0.02881 -0.01279 -0.01993 -0.02148 -0.02457
3.816 0.21959 0.32327 -0.00816 -0.02432 -0.01378 -0.01965 -0.02016 -0.02518
3.817 0.25128 0.34485 -0.01190 -0.02615 -0.01498 -0.01953 -0.01994 -0.02411
3.818 0.19661 0.28601 -0.00984 -0.02319 -0.01047 -0.01965 -0.02126 -0.02594
3.819 0.19455 0.27347 -0.01617 -0.02460 -0.00758 -0.02014 -0.01987 -0.02731
3.820 0.21986 0.29449 -0.01808 -0.02448 -0.00999 -0.01938 -0.02147 -0.02472
3.821 0.18703 0.26517 -0.01724 -0.02420 -0.00922 -0.02209 -0.02077 -0.02563
3.822 0.17871 0.25168 -0.01335 -0.02707 -0.00368 -0.02441 -0.02213 -0.02426
3.823 0.18057 0.25421 -0.01122 -0.02405 -0.00662 -0.02121 -0.02133 -0.02472
3.824 0.16216 0.24237 -0.01434 -0.02698 -0.01062 -0.01984 -0.02005 -0.02457
3.825 0.11066 0.18405 -0.01190 -0.02673 -0.01326 -0.01605 -0.02180 -0.02426
3.826 0.06670 0.14313 -0.01968 -0.02493 -0.01044 -0.02036 -0.01991 -0.02823
3.827 0.08629 0.15952 -0.01862 -0.02484 -0.01457 -0.01764 -0.02014 -0.02548
3.828 0.09288 0.16519 -0.01450 -0.02353 -0.01248 -0.02026 -0.02313 -0.02472
3.829 0.05635 0.14679 0.00839 -0.02698 -0.01007 -0.02054 -0.02136 -0.02457
3.830 0.04349 0.14484 0.00412 -0.02643 -0.01575 -0.01907 -0.02066 -0.02792
3.831 0.01300 0.11322 -0.01442 -0.02719 -0.01953 -0.01672 -0.02084 -0.02731
3.832 -0.02438 0.07742 -0.01434 -0.02539 -0.01698 -0.01694 -0.02486 -0.02502
3.833 -0.02916 0.07849 -0.01884 -0.02356 -0.01526 -0.01660 -0.02164 -0.02518
3.834 -0.01042 0.10172 -0.01747 -0.02362 -0.01520 -0.01706 -0.02000 -0.02518
3.835 -0.05946 0.05301 -0.01396 -0.02341 -0.01563 -0.01788 -0.02017 -0.02640
3.836 -0.03276 0.07703 -0.00916 -0.02289 -0.02106 -0.01907 -0.02493 -0.02594
3.837 -0.03969 0.08038 -0.00877 -0.02307 -0.02667 -0.01978 -0.02077 -0.02411
3.838 -0.02596 0.09866 -0.00854 -0.02420 -0.02197 -0.02097 -0.02173 -0.02365
3.839 -0.01387 0.11853 -0.00961 -0.02295 -0.02417 -0.02118 -0.02046 -0.02533
3.840 0.00890 0.14481 -0.01122 -0.02142 -0.02197 -0.02264 -0.02223 -0.02548
3.841 0.10643 0.23529 -0.01328 -0.02179 -0.01584 -0.01950 -0.02167 -0.02487
3.842 0.18108 0.29276 -0.01259 -0.02188 -0.01506 -0.02240 -0.02016 -0.02426
3.843 0.15797 0.27295 -0.01358 -0.02066 -0.01526 -0.02466 -0.01994 -0.02502
3.844 0.14958 0.25522 -0.01312 -0.02057 -0.01901 -0.01968 -0.02060 -0.02625
3.845 0.13806 0.24484 -0.01892 -0.01941 -0.02638 -0.02008 -0.02092 -0.02426
3.846 0.11096 0.21771 -0.01694 -0.02087 -0.02519 -0.02271 -0.02168 -0.02502
3.847 0.08058 0.17926 -0.01633 -0.02216 -0.03163 -0.02100 -0.02045 -0.02502
3.848 0.05708 0.14633 -0.01244 -0.02338 -0.03043 -0.02075 -0.01997 -0.02579
3.849 0.01682 0.10229 -0.01480 -0.02414 -0.02260 -0.01993 -0.02039 -0.02533
3.850 -0.00357 0.07684 -0.01617 -0.02197 -0.02202 -0.01923 -0.02151 -0.02533
3.851 0.00003 0.06805 -0.00885 -0.02109 -0.01669 -0.01999 -0.02049 -0.02502
3.852 0.17369 0.23291 -0.00816 -0.02286 -0.01688 -0.01901 -0.02274 -0.02426
3.853 0.15033 0.21225 -0.01411 -0.02063 -0.02156 -0.01886 -0.02383 -0.02411
3.854 0.12959 0.18234 -0.01175 -0.02051 -0.02026 -0.01895 -0.02051 -0.02533
3.855 0.12712 0.17450 -0.01305 -0.02155 -0.01555 -0.02020 -0.02046 -0.02441
3.856 0.03592 0.08173 -0.01648 -0.02414 -0.01350 -0.02063 -0.02036 -0.02579
3.857 -0.12872 -0.07272 -0.01526 -0.02032 -0.00894 -0.01965 -0.01991 -0.02823
3.858 -0.09283 -0.03745 -0.01160 -0.02368 -0.01042 -0.01898 -0.02319 -0.02518
3.859 -0.07028 -0.02011 -0.01160 -0.02182 -0.00830 -0.01462 -0.02150 -0.02411
3.860 -0.00500 0.03421 -0.01167 -0.02353 -0.01596 -0.01910 -0.02126 -0.02472
3.861 0.02563 0.07895 -0.01007 -0.02103 -0.01784 -0.01999 -0.02074 -0.02533
3.862 0.02295 0.08362 -0.01152 -0.02075 -0.01550 -0.01691 -0.02348 -0.02426
3.863 0.00607 0.07379 -0.01144 -0.01999 -0.01408 -0.01907 -0.02325 -0.02472
3.864 0.02365 0.09637 -0.01152 -0.02078 -0.01266 -0.01971 -0.02263 -0.02396
3.865 0.06439 0.14804 -0.01190 -0.02341 -0.00821 -0.01965 -0.02141 -0.02426
3.866 0.03293 0.12851 -0.01183 -0.02286 -0.01135 -0.01920 -0.02118 -0.02518
3.867 0.02150 0.12091 -0.01358 -0.02313 -0.01547 -0.01950 -0.02173 -0.02609
3.868 0.03580 0.14777 -0.01106 -0.02423 -0.01515 -0.01932 -0.02164 -0.02396
3.869 0.12068 0.23032 -0.01335 -0.02322 -0.01576 -0.01996 -0.02103 -0.02533
3.870 0.12274 0.25259 -0.01228 -0.02496 -0.01563 -0.02029 -0.02097 -0.02472
3.871 0.11603 0.25369 -0.01060 -0.02359 -0.01640 -0.01929 -0.02394 -0.02441
3.872 0.08331 0.21396 -0.01137 -0.02377 -0.01611 -0.02051 -0.02251 -0.02518
3.873 0.15892 0.29715 -0.01099 -0.02643 -0.01501 -0.02493 -0.02170 -0.02487
3.874 0.14172 0.29337 -0.00854 -0.02570 -0.01521 -0.02188 -0.02139 -0.02518
3.875 0.10083 0.25323 -0.00992 -0.02420 -0.01431 -0.02036 -0.01965 -0.02777
3.876 0.10873 0.26764 -0.01175 -0.02521 -0.01027 -0.02017 -0.01974 -0.02502
3.877 0.07671 0.23721 -0.01106 -0.02698 -0.00812 -0.01978 -0.02368 -0.02518
3.878 0.09296 0.23743 -0.01190 -0.02518 -0.00951 -0.02353 -0.02019 -0.02472
3.879 0.05141 0.20938 -0.01221 -0.02444 -0.01003 -0.02475 -0.02008 -0.02716
3.880 0.07947 0.24423 -0.01129 -0.02396 -0.00681 -0.01978 -0.02115 -0.02670
3.881 0.01352 0.17560 -0.01152 -0.02380 -0.00786 -0.02371 -0.01991 -0.02609
3.882 0.01598 0.17285 -0.01129 -0.02966 -0.01001 -0.02490 -0.01993 -0.02487
3.883 -0.00444 0.14807 -0.01137 -0.02585 -0.01686 -0.02094 -0.02010 -0.02502
3.884 -0.00938 0.14413 -0.01549 -0.02432 -0.01881 -0.02060 -0.01968 -0.02853
3.885 -0.00905 0.14789 -0.01198 -0.02713 -0.01526 -0.01965 -0.02048 -0.02625
3.886 -0.01535 0.13608 -0.01213 -0.02402 -0.01535 -0.01874 -0.02211 -0.02762
3.887 -0.02652 0.13022 -0.01671 -0.02359 -0.01999 -0.02002 -0.02051 -0.02594
3.888 0.00394 0.16171 -0.01434 -0.02341 -0.02641 -0.01917 -0.02086 -0.02487
3.889 -0.05130 0.11551 -0.00931 -0.02353 -0.02821 -0.02063 -0.02063 -0.02655
3.890 -0.04240 0.12460 -0.01099 -0.02692 -0.02176 -0.02029 -0.02153 -0.02396
3.891 0.01736 0.18250 -0.01289 -0.02509 -0.02013 -0.01895 -0.02045 -0.02533
3.892 0.02971 0.19324 -0.01114 -0.02390 -0.01430 -0.02127 -0.02043 -0.02487
3.893 -0.02791 0.14951 -0.01114 -0.02814 -0.02499 -0.01981 -0.02100 -0.02426
3.894 -0.10110 0.07816 -0.01213 -0.02673 -0.04317 -0.02225 -0.02281 -0.02411
3.895 -0.07492 0.11911 -0.01274 -0.02509 -0.03668 -0.02512 -0.02081 -0.02487
3.896 -0.04103 0.15491 -0.01144 -0.02597 -0.03252 -0.02072 -0.02148 -0.02457
3.897 0.04472 0.21869 -0.01175 -0.02640 -0.03300 -0.01999 -0.02211 -0.02579
3.898 0.04305 0.21783 -0.01030 -0.02695 -0.02289 -0.02176 -0.02216 -0.02441
3.899 -0.09097 0.09476 -0.01091 -0.02921 -0.01517 -0.02332 -0.02071 -0.02396
3.900 -0.06305 0.10699 -0.00908 -0.02509 -0.01407 -0.02328 -0.02077 -0.02502
3.901 -0.03513 0.15436 -0.01312 -0.02710 -0.01373 -0.02060 -0.01985 -0.02731
3.902 -0.07759 0.11829 -0.01305 -0.02933 -0.01329 -0.02234 -0.02090 -0.02441
3.903 -0.03867 0.13739 -0.01305 -0.02789 -0.00897 -0.01999 -0.02151 -0.02365
3.904 -0.04283 0.12772 -0.00916 -0.02744 -0.00372 -0.02048 -0.02045 -0.02823
3.905 -0.02797 0.13242 -0.01022 -0.02725 -0.00648 -0.01999 -0.01987 -0.02731
3.906 -0.09015 0.07037 -0.01137 -0.02701 -0.01079 -0.01645 -0.02075 -0.02625
3.907 -0.06177 0.09344 -0.01114 -0.02618 -0.01288 -0.01636 -0.02367 -0.02457
3.908 -0.11322 0.03442 -0.01213 -0.02725 -0.01025 -0.01913 -0.02214 -0.02396
3.909 -0.08778 0.05051 -0.01152 -0.02921 -0.00804 -0.01953 -0.02031 -0.02457
3.910 -0.07178 0.06180 -0.01190 -0.02664 -0.01094 -0.01678 -0.02014 -0.02655
3.911 -0.05154 0.07782 -0.01396 -0.02805 -0.01559 -0.01709 -0.01987 -0.02914
3.912 0.03455 0.16348 -0.01152 -0.02933 -0.01357 -0.01685 -0.02458 -0.02518
3.913 0.05663 0.17349 -0.01175 -0.02753 -0.01207 -0.01648 -0.02156 -0.02487
3.914 0.10402 0.21286 -0.01373 -0.02740 -0.01779 -0.01736 -0.02011 -0.02579
3.915 0.09384 0.19528 -0.01297 -0.02472 -0.02377 -0.01724 -0.02299 -0.02243
3.916 0.13806 0.22946 -0.01183 -0.02350 -0.01431 -0.01990 -0.02382 -0.02548
3.917 0.23616 0.33472 -0.01190 -0.02588 -0.01157 -0.01965 -0.02223 -0.02518
3.918 0.20689 0.29407 -0.00969 -0.02603 -0.01645 -0.01993 -0.02016 -0.02533
3.919 0.11958 0.21429 -0.01266 -0.02615 -0.02069 -0.01935 -0.01990 -0.02808
3.920 0.18153 0.26175 -0.01106 -0.02817 -0.01736 -0.01984 -0.02298 -0.02396
3.921 0.22313 0.29254 -0.01129 -0.02774 -0.01678 -0.02191 -0.02251 -0.02365
3.922 0.24139 0.31735 -0.01228 -0.02756 -0.01628 -0.02286 -0.02075 -0.02518
3.923 0.26634 0.33817 -0.01137 -0.02655 -0.01500 -0.01984 -0.01982 -0.02441
3.924 0.34175 0.39905 -0.01152 -0.02591 -0.01662 -0.02161 -0.02110 -0.02548
3.925 0.27711 0.34109 -0.01205 -0.02744 -0.01520 -0.02448 -0.02071 -0.02472
3.926 0.16901 0.24356 -0.01106 -0.02652 -0.01053 -0.02106 -0.02028 -0.02518
3.927 0.20139 0.28040 -0.01144 -0.02365 -0.00864 -0.02039 -0.01991 -0.02731
3.928 0.27124 0.35233 -0.00916 -0.02518 -0.00830 -0.01996 -0.02043 -0.02625
3.929 0.26314 0.32904 -0.00854 -0.02643 -0.00819 -0.01938 -0.02409 -0.02411
3.930 0.12108 0.20053 -0.01678 -0.02444 -0.01248 -0.02130 -0.02045 -0.02502
3.931 0.07072 0.16147 -0.01396 -0.02475 -0.01599 -0.02313 -0.02029 -0.02655
3.932 -0.00082 0.08871 -0.01167 -0.02646 -0.01857 -0.01950 -0.02409 -0.02625
3.933 0.09912 0.18835 -0.01137 -0.02393 -0.01929 -0.01932 -0.02145 -0.02533
3.934 0.07964 0.18704 -0.01518 -0.02512 -0.01506 -0.01962 -0.02060 -0.02441
3.935 0.06348 0.17572 -0.01617 -0.02429 -0.02040 -0.01907 -0.02129 -0.02457
3.936 -0.04503 0.08063 -0.01617 -0.02487 -0.02206 -0.01926 -0.02147 -0.02548
3.937 -0.13455 0.00162 -0.01442 -0.02692 -0.02455 -0.01843 -0.02441 -0.02426
3.938 -0.08305 0.06192 -0.00038 -0.02753 -0.02380 -0.02023 -0.02113 -0.02853
3.939 -0.06734 0.08389 -0.00191 -0.02426 -0.02011 -0.02048 -0.02321 -0.02487
3.940 -0.01057 0.14310 -0.01045 -0.02271 -0.02136 -0.01953 -0.02344 -0.02411
3.941 -0.01772 0.14044 -0.01205 -0.02576 -0.01613 -0.02231 -0.02223 -0.02426
3.942 -0.04684 0.12579 -0.01297 -0.02621 -0.01707 -0.02090 -0.02177 -0.02365
3.943 -0.06300 0.10907 -0.01495 -0.02417 -0.01927 -0.02087 -0.02060 -0.02502
3.944 -0.02313 0.14423 -0.01549 -0.02798 -0.01668 -0.02008 -0.02191 -0.02457
3.945 -0.02069 0.14603 -0.01457 -0.02927 -0.01787 -0.01959 -0.02196 -0.02365
3.946 -0.09560 0.07465 -0.00381 -0.02490 -0.01555 -0.02237 -0.02145 -0.02533
3.947 -0.07497 0.09366 -0.00610 -0.02725 -0.01521 -0.02255 -0.02080 -0.02640
3.948 -0.03694 0.14020 -0.00664 -0.02344 -0.01393 -0.01941 -0.02315 -0.02609
3.949 -0.03357 0.14041 -0.01114 -0.02475 -0.01494 -0.02267 -0.02089 -0.02518
3.950 -0.09416 0.07285 -0.01389 -0.02499 -0.01402 -0.02118 -0.01990 -0.02579
3.951 -0.13324 0.03278 -0.01274 -0.02518 -0.01605 -0.02029 -0.02014 -0.02884
3.952 -0.19908 -0.03732 -0.01144 -0.02930 -0.01556 -0.01923 -0.02058 -0.02502
3.953 -0.17296 -0.01013 -0.01778 -0.02811 -0.01663 -0.01938 -0.02164 -0.02609
3.954 -0.16472 -0.01114 -0.01099 -0.02618 -0.01578 -0.01901 -0.02107 -0.02792
3.955 -0.16269 -0.00882 -0.01274 -0.02457 -0.01465 -0.02231 -0.02029 -0.02502
3.956 -0.16376 -0.02307 -0.01801 -0.02618 -0.01599 -0.01938 -0.02176 -0.02426
3.957 -0.16527 -0.03412 -0.01488 -0.02856 -0.01590 -0.02063 -0.02054 -0.02457
3.958 -0.21828 -0.08148 -0.01106 -0.03476 -0.01741 -0.02020 -0.02199 -0.02380
3.959 -0.23752 -0.11118 -0.01411 -0.03348 -0.02876 -0.02097 -0.02034 -0.02502
3.960 -0.23131 -0.10812 -0.01564 -0.03833 -0.02722 -0.02029 -0.02016 -0.02594
3.961 -0.25755 -0.12457 -0.01595 -0.02490 -0.02573 -0.01620 -0.02158 -0.02563
3.962 -0.25282 -0.11337 -0.01457 -0.01590 -0.02016 -0.01749 -0.01999 -0.02792
3.963 -0.23062 -0.09558 -0.01312 -0.02411 -0.02370 -0.01727 -0.02286 -0.02426
3.964 -0.21497 -0.08142 -0.01297 -0.02335 -0.02383 -0.01877 -0.02336 -0.02426
3.965 -0.24405 -0.11249 -0.01137 -0.02310 -0.01707 -0.02249 -0.02208 -0.02426
3.966 -0.21146 -0.07950 -0.01144 -0.02411 -0.01465 -0.02142 -0.02019 -0.02396
3.967 -0.14278 -0.02127 -0.01778 -0.02359 -0.01553 -0.02097 -0.02063 -0.02441
3.968 -0.17639 -0.04260 -0.01823 -0.02133 -0.02058 -0.01935 -0.01985 -0.02548
3.969 -0.15640 -0.01706 -0.01251 -0.02063 -0.01501 -0.01895 -0.02103 -0.02457
3.970 -0.15971 -0.01978 -0.01656 -0.01874 -0.01241 -0.01941 -0.01968 -0.02762
3.971 -0.17578 -0.04123 -0.01343 -0.01593 -0.00496 -0.02011 -0.01926 -0.02701
3.972 -0.25076 -0.09418 -0.01205 -0.01593 -0.00632 -0.01898 -0.02361 -0.02640
3.973 -0.21304 -0.05475 -0.01442 -0.01834 -0.01273 -0.02396 -0.01984 -0.02533
3.974 -0.19067 -0.03342 -0.01137 -0.01938 -0.01237 -0.02048 -0.01927 -0.02533
3.975 -0.21120 -0.04645 -0.01572 -0.01807 -0.01883 -0.02066 -0.01926 -0.02838
3.976 -0.20512 -0.03769 -0.01717 -0.01956 -0.01349 -0.01950 -0.02011 -0.02625
3.977 -0.22844 -0.06277 -0.01305 -0.02032 -0.01042 -0.01910 -0.02118 -0.02518
3.978 -0.19724 -0.03323 -0.01068 -0.01920 -0.00835 -0.02197 -0.01996 -0.02884
3.979 -0.14906 0.01480 -0.01030 -0.01889 -0.00967 -0.02109 -0.02016 -0.02701
3.980 -0.18964 -0.02438 -0.01312 -0.01843 -0.00780 -0.01898 -0.02141 -0.02594
3.981 -0.21568 -0.04999 -0.01114 -0.01920 -0.01340 -0.02206 -0.02042 -0.02533
3.982 -0.25961 -0.08939 -0.00870 -0.02155 -0.01579 -0.01956 -0.02083 -0.02777
3.983 -0.29008 -0.11795 -0.01831 -0.02155 -0.01822 -0.01956 -0.02002 -0.02655
3.984 -0.29694 -0.12939 -0.01892 -0.02399 -0.01822 -0.01910 -0.02051 -0.02502
3.985 -0.22383 -0.06058 -0.01457 -0.02347 -0.01848 -0.01920 -0.02229 -0.02792
3.986 -0.20808 -0.05249 -0.00877 -0.02203 -0.02075 -0.02023 -0.02068 -0.02548
3.987 -0.22852 -0.08096 -0.01022 -0.02075 -0.02122 -0.01907 -0.02229 -0.02457
3.988 -0.22060 -0.07663 -0.01335 -0.02075 -0.01640 -0.01959 -0.02240 -0.02563
3.989 -0.19490 -0.05148 -0.01091 -0.02435 -0.01926 -0.01965 -0.02199 -0.02411
3.990 -0.24501 -0.10687 -0.01366 -0.02048 -0.01607 -0.01434 -0.02052 -0.02533
3.991 -0.26332 -0.12091 -0.01305 -0.02142 -0.01888 -0.01962 -0.02266 -0.02426
3.992 -0.28804 -0.14798 -0.00984 -0.02023 -0.01768 -0.01962 -0.02348 -0.02426
3.993 -0.26508 -0.10825 -0.01343 -0.02124 -0.01601 -0.02057 -0.02048 -0.02518
3.994 -0.25197 -0.09100 -0.01587 -0.02319 -0.02153 -0.02200 -0.02263 -0.02396
3.995 -0.27570 -0.12610 -0.01259 -0.02264 -0.02411 -0.01993 -0.02370 -0.02441
3.996 -0.30270 -0.15448 -0.01389 -0.02649 -0.01704 -0.02454 -0.02208 -0.02411
3.997 -0.25769 -0.10178 -0.01534 -0.02988 -0.02087 -0.02383 -0.02148 -0.02365
3.998 -0.18999 -0.02969 -0.02014 -0.02658 -0.02853 -0.01920 -0.02019 -0.02853
3.999 -0.17699 -0.00781 -0.01534 -0.02658 -0.02516 -0.01941 -0.02037 -0.02396
4.000 -0.17641 -0.00668 -0.00290 -0.02603 -0.02182 -0.02203 -0.02374 -0.02411
4.001 -0.15672 0.01590 0.00450 -0.02512 -0.01717 -0.04999 -0.01961 -0.02747
4.002 -0.16290 0.00882 -0.00305 -0.02472 -0.00748 -0.01074 -0.01968 -0.02594
4.003 -0.15204 0.01254 -0.00656 -0.02267 -0.01152 0.00757 -0.02132 -0.02441
4.004 -0.22783 -0.03223 -0.01373 -0.02499 -0.01779 -0.03479 -0.02222 -0.02441
4.005 -0.26950 -0.06393 -0.01572 -0.02179 -0.02205 -0.03360 -0.02048 -0.02487
4.006 -0.22078 -0.03073 -0.02106 -0.02307 -0.02126 -0.03497 -0.02002 -0.02838
4.007 -0.20537 -0.00986 -0.00977 -0.02606 -0.01778 -0.02771 -0.02013 -0.02441
4.008 -0.13397 0.06818 -0.00816 -0.02353 -0.01520 -0.02457 -0.02083 -0.02472
4.009 -0.15289 0.04532 -0.00771 -0.02084 -0.01517 -0.02249 -0.01971 -0.02472
4.010 -0.14000 0.05899 -0.00656 -0.01791 -0.01631 -0.01675 -0.02071 -0.02640
4.011 -0.05396 0.13492 -0.00778 -0.01828 -0.00958 -0.01654 -0.02155 -0.02411
4.012 -0.11160 0.06937 -0.01106 -0.02173 -0.00328 -0.01703 -0.02022 -0.02396
4.013 -0.16174 0.01700 -0.01869 -0.01794 -0.00644 -0.01923 -0.01999 -0.02518
4.014 -0.04404 0.12808 -0.02159 -0.02051 -0.00613 -0.01990 -0.01910 -0.02579
4.015 0.02086 0.18134 -0.01297 -0.02396 -0.00970 -0.02209 -0.02133 -0.02457
4.016 0.01852 0.16998 -0.01419 -0.02335 -0.01059 -0.02386 -0.02167 -0.02518
4.017 0.08481 0.23221 -0.01717 -0.02283 -0.01476 -0.02689 -0.01991 -0.02502
4.018 0.05881 0.20340 -0.01549 -0.02322 -0.01846 -0.02222 -0.02121 -0.02380
4.019 -0.00616 0.12823 -0.01884 -0.02368 -0.01268 -0.02170 -0.02034 -0.02441
4.020 -0.00122 0.12643 -0.01549 -0.02423 -0.01500 -0.01984 -0.02055 -0.02396
4.021 0.02922 0.14432 -0.01373 -0.02344 -0.01282 -0.01517 -0.02026 -0.02457
4.022 -0.09782 0.02567 -0.01640 -0.02393 -0.01787 -0.01151 -0.02023 -0.02747
4.023 -0.14816 -0.02338 -0.01350 -0.02701 -0.01675 -0.01602 -0.02292 -0.02426
4.024 0.00392 0.11508 -0.01526 -0.02591 -0.01541 -0.01630 -0.02362 -0.02426
4.025 0.05075 0.14624 -0.01373 -0.02582 -0.01309 -0.01721 -0.01997 -0.02792
4.026 0.01744 0.10843 -0.02571 -0.02371 -0.01253 -0.01917 -0.02267 -0.02609
4.027 0.03870 0.13379 -0.01907 -0.02289 -0.01709 -0.01834 -0.02084 -0.02380
4.028 0.06699 0.16049 -0.01472 -0.02249 -0.01628 -0.01926 -0.02068 -0.02518
4.029 -0.00214 0.10471 -0.01144 -0.02451 -0.01550 -0.01758 -0.02151 -0.02365
4.030 -0.05687 0.05447 -0.01823 -0.02316 -0.01582 -0.01669 -0.02069 -0.02426
4.031 -0.12491 -0.00232 -0.00999 -0.02298 -0.01593 -0.01862 -0.02115 -0.02716
4.032 -0.17282 -0.05136 -0.00374 -0.02194 -0.01648 -0.01657 -0.02133 -0.02472
4.033 -0.15686 -0.02408 -0.01312 -0.01855 -0.01628 -0.01642 -0.02287 -0.02441
4.034 -0.10513 0.03119 -0.01122 -0.01862 -0.02225 -0.01764 -0.02086 -0.02502
4.035 -0.13150 0.00534 -0.01297 -0.01837 -0.02370 -0.01944 -0.02028 -0.02579
4.036 -0.21049 -0.06860 -0.01556 -0.01703 -0.03090 -0.01944 -0.02078 -0.02579
4.037 -0.18201 -0.03305 -0.01228 -0.02054 -0.03201 -0.02170 -0.02203 -0.02426
4.038 -0.08681 0.06726 -0.01106 -0.02197 -0.02345 -0.02249 -0.02197 -0.02502
4.039 -0.07198 0.07272 -0.00748 -0.02097 -0.02295 -0.02087 -0.02094 -0.02457
4.040 -0.10799 0.05170 -0.00809 -0.02039 -0.01857 -0.02072 -0.02011 -0.02853
4.041 -0.12769 0.03516 -0.00481 -0.02219 -0.02000 -0.02322 -0.01997 -0.02686
4.042 -0.20953 -0.04102 -0.00366 -0.02383 -0.02400 -0.02200 -0.02158 -0.02441
4.043 -0.25157 -0.08774 -0.00397 -0.02377 -0.02655 -0.02249 -0.02162 -0.02518
4.044 -0.28761 -0.12494 -0.00717 -0.02499 -0.01994 -0.02390 -0.02017 -0.02777
4.045 -0.22992 -0.07440 -0.00679 -0.02469 -0.01997 -0.02463 -0.02000 -0.02563
4.046 -0.24437 -0.09995 -0.00435 -0.02686 -0.02521 -0.02228 -0.02119 -0.02777
4.047 -0.21872 -0.07956 -0.00671 -0.02591 -0.02318 -0.02274 -0.02362 -0.02457
4.048 -0.21509 -0.07666 -0.00641 -0.02817 -0.02202 -0.02499 -0.02187 -0.02502
4.049 -0.20415 -0.07068 -0.00595 -0.02872 -0.02032 -0.02115 -0.02046 -0.02396
4.050 -0.20108 -0.07529 -0.00954 -0.02634 -0.01648 -0.02039 -0.02034 -0.02563
4.051 -0.16643 -0.04871 -0.00275 -0.02939 -0.01112 -0.02048 -0.02010 -0.02502
4.052 -0.28487 -0.16293 -0.00740 -0.03119 -0.01237 -0.02243 -0.02028 -0.02457
4.053 -0.29594 -0.19324 -0.00618 -0.03171 -0.01274 -0.01932 -0.02145 -0.02518
4.054 -0.24484 -0.14297 -0.00916 -0.03018 -0.01270 -0.02020 -0.02206 -0.02762
4.055 -0.32925 -0.22488 -0.00717 -0.02991 -0.01401 -0.02310 -0.02116 -0.02487
4.056 -0.36513 -0.25659 -0.00938 -0.02744 -0.01591 -0.01947 -0.02065 -0.02457
4.057 -0.35048 -0.24887 -0.00671 -0.02844 -0.01544 -0.02020 -0.02324 -0.02228
4.058 -0.28717 -0.20737 -0.00641 -0.03000 -0.01027 -0.02008 -0.02061 -0.02441
4.059 -0.24084 -0.16055 -0.00732 -0.02881 -0.00821 -0.01959 -0.02158 -0.02396
4.060 -0.29800 -0.21570 -0.00931 -0.02661 -0.01140 -0.01700 -0.02138 -0.02686
4.061 -0.39581 -0.29105 -0.00832 -0.02728 -0.01091 -0.01965 -0.02173 -0.02487
4.062 -0.48746 -0.38416 -0.00648 -0.02942 -0.01184 -0.01978 -0.02391 -0.02426
4.063 -0.50401 -0.40488 -0.00870 -0.02615 -0.01317 -0.01981 -0.02438 -0.02533
4.064 -0.48277 -0.36984 -0.00900 -0.02493 -0.01297 -0.01904 -0.02103 -0.02457
4.065 -0.43532 -0.31537 -0.01259 -0.02530 -0.01489 -0.01770 -0.02060 -0.02533
4.066 -0.41611 -0.29068 -0.01205 -0.02490 -0.01036 -0.02023 -0.02177 -0.02472
4.067 -0.47232 -0.34088 -0.01221 -0.02441 -0.01108 -0.01929 -0.02399 -0.02457
4.068 -0.49829 -0.36908 -0.01266 -0.02475 -0.01175 -0.01978 -0.02036 -0.02426
4.069 -0.46811 -0.33521 -0.00992 -0.02682 -0.01593 -0.01944 -0.02161 -0.02472
4.070 -0.47388 -0.32254 -0.01022 -0.02426 -0.02361 -0.01950 -0.02109 -0.02686
4.071 -0.42635 -0.26303 -0.01678 -0.02423 -0.01903 -0.01935 -0.02017 -0.02869
4.072 -0.42159 -0.24966 -0.01411 -0.02710 -0.01537 -0.01892 -0.02029 -0.02808
4.073 -0.41956 -0.23709 -0.01755 -0.02603 -0.01331 -0.01898 -0.02110 -0.03052
4.074 -0.35469 -0.17212 -0.01648 -0.02524 -0.01038 -0.01971 -0.02060 -0.03448
4.075 -0.35133 -0.17569 -0.01305 -0.02499 -0.01787 -0.02042 -0.02013 -0.03387
4.076 -0.35358 -0.16852 -0.01335 -0.02304 -0.02580 -0.01917 -0.02136 -0.02228
4.077 -0.32076 -0.12381 -0.01274 -0.02194 -0.02238 -0.01950 -0.02061 -0.02563
4.078 -0.32072 -0.12613 -0.01190 -0.02444 -0.02257 -0.02057 -0.02199 -0.02472
4.079 -0.38182 -0.18661 -0.01495 -0.02142 -0.02174 -0.01947 -0.02138 -0.02884
4.080 -0.46065 -0.25995 -0.01534 -0.02307 -0.01869 -0.01959 -0.02031 -0.02350
4.081 -0.46266 -0.26950 -0.01488 -0.02179 -0.01280 -0.01978 -0.02306 -0.02426
4.082 -0.37106 -0.18188 -0.01350 -0.02151 -0.01610 -0.01892 -0.02129 -0.02670
4.083 -0.38571 -0.20132 -0.01503 -0.02356 -0.01970 -0.02005 -0.02052 -0.03067
4.084 -0.33644 -0.17053 -0.01495 -0.02249 -0.02487 -0.02005 -0.02086 -0.02625
4.085 -0.29115 -0.14215 -0.01556 -0.02036 -0.01750 -0.01898 -0.02440 -0.02472
4.086 -0.28772 -0.15070 -0.01503 -0.02066 -0.01540 -0.01996 -0.02222 -0.02243
4.087 -0.33318 -0.19638 -0.01129 -0.02460 -0.01303 -0.02261 -0.02185 -0.01938
4.088 -0.30804 -0.18784 -0.01297 -0.02228 -0.01999 -0.01974 -0.02196 -0.02151
4.089 -0.28317 -0.17825 -0.01648 -0.02173 -0.01842 -0.02048 -0.02036 -0.02319
4.090 -0.27136 -0.17276 -0.01266 -0.02158 -0.01526 -0.01978 -0.02246 -0.02182
4.091 -0.20647 -0.12076 -0.01213 -0.02185 -0.01541 -0.01965 -0.02451 -0.02121
4.092 -0.20525 -0.11807 -0.01450 -0.02310 -0.01469 -0.02173 -0.02094 -0.02274
4.093 -0.32692 -0.25150 -0.01602 -0.02341 -0.01474 -0.02292 -0.02092 -0.02274
4.094 -0.35014 -0.27518 -0.01465 -0.02344 -0.01231 -0.01968 -0.02342 -0.02426
4.095 -0.20570 -0.14554 -0.01579 -0.02374 -0.00922 -0.01910 -0.02344 -0.02533
4.096 -0.12695 -0.06116 -0.01411 -0.02399 -0.00948 -0.01990 -0.02200 -0.02457
4.097 -0.10281 -0.03427 -0.01396 -0.02722 -0.00813 -0.02206 -0.02031 -0.02502
4.098 -0.19072 -0.11960 -0.01617 -0.02402 -0.01408 -0.02145 -0.02101 -0.02884
4.099 -0.30128 -0.22357 -0.01434 -0.02579 -0.01323 -0.01944 -0.02130 -0.02823
4.100 -0.31558 -0.23514 -0.01266 -0.02625 -0.01109 -0.01868 -0.02170 -0.02792
4.101 -0.28181 -0.19031 -0.01556 -0.02536 -0.01224 -0.01816 -0.02048 -0.02823
4.102 -0.19662 -0.08810 -0.01678 -0.02472 -0.01401 -0.01843 -0.02057 -0.02640
4.103 -0.29074 -0.18024 -0.01495 -0.02411 -0.02245 -0.01926 -0.02150 -0.02609
4.104 -0.26997 -0.14240 -0.01320 -0.02383 -0.02251 -0.01944 -0.02214 -0.02548
4.105 -0.24986 -0.10950 -0.01244 -0.02518 -0.03069 -0.02029 -0.02130 -0.02716
4.106 -0.41093 -0.25354 -0.01198 -0.02707 -0.02943 -0.02130 -0.02104 -0.02686
4.107 -0.33862 -0.17447 -0.01404 -0.02713 -0.02513 -0.01953 -0.02065 -0.02838
4.108 -0.26236 -0.07938 -0.01480 -0.02417 -0.02539 -0.01944 -0.02069 -0.02151
4.109 -0.32800 -0.13925 -0.01251 -0.02917 -0.01958 -0.01874 -0.02373 -0.02090
4.110 -0.29976 -0.10699 -0.01213 -0.02689 -0.01910 -0.01862 -0.02464 -0.02319
4.111 -0.34427 -0.14127 -0.01503 -0.02518 -0.02245 -0.01917 -0.02098 -0.02380
4.112 -0.28760 -0.08960 -0.01221 -0.02533 -0.02930 -0.02014 -0.02051 -0.02518
4.113 -0.44655 -0.23975 -0.01259 -0.02444 -0.03142 -0.01962 -0.02292 -0.02502
4.114 -0.47163 -0.26440 -0.01350 -0.02567 -0.02528 -0.02032 -0.02397 -0.02533
4.115 -0.36821 -0.16357 -0.01770 -0.02432 -0.01176 -0.02008 -0.02187 -0.02609
4.116 -0.29153 -0.09381 -0.01129 -0.02701 -0.00868 -0.02356 -0.01961 -0.02533
4.117 -0.29439 -0.09512 -0.01091 -0.02560 -0.01048 -0.02005 -0.02046 -0.02502
4.118 -0.44185 -0.24585 -0.01213 -0.02481 -0.01945 -0.02072 -0.01970 -0.02380
4.119 -0.60788 -0.41574 -0.01205 -0.02594 -0.01340 -0.02054 -0.02324 -0.02258
4.120 -0.49712 -0.32355 -0.01297 -0.02417 -0.01048 -0.01999 -0.02092 -0.02457
4.121 -0.38025 -0.22495 -0.01381 -0.02429 0.00212 -0.02451 -0.02078 -0.02838
4.122 -0.39345 -0.25055 -0.01167 -0.02332 -0.00482 -0.02371 -0.02003 -0.02808
4.123 -0.34422 -0.22372 -0.01221 -0.02368 -0.00398 -0.01944 -0.02151 -0.02502
4.124 -0.43166 -0.32880 -0.01320 -0.02228 0.00255 -0.02005 -0.02086 -0.02457
4.125 -0.41878 -0.32162 -0.01228 -0.02673 -0.00221 -0.02264 -0.02133 -0.02670
4.126 -0.38152 -0.28070 -0.01091 -0.02652 -0.00795 -0.02127 -0.02133 -0.02472
4.127 -0.36035 -0.28116 -0.01160 -0.02335 -0.01289 -0.02118 -0.02148 -0.02777
4.128 -0.38435 -0.31619 -0.01236 -0.02325 -0.01672 -0.02066 -0.02014 -0.02655
4.129 -0.34415 -0.29108 -0.01175 -0.02448 -0.01276 -0.01923 -0.02158 -0.02472
4.130 -0.42751 -0.38409 -0.00946 -0.02505 -0.01308 -0.01926 -0.02078 -0.02747
4.131 -0.47702 -0.43872 -0.00969 -0.02731 -0.01491 -0.02094 -0.02040 -0.02884
4.132 -0.44350 -0.40070 -0.00793 -0.02426 -0.01811 -0.01981 -0.02374 -0.02838
4.133 -0.36328 -0.31812 -0.00916 -0.02393 -0.01393 -0.01950 -0.02087 -0.02670
4.134 -0.38866 -0.33884 -0.00748 -0.02704 -0.01485 -0.01962 -0.01974 -0.02502
4.135 -0.34932 -0.30435 -0.01114 -0.02533 -0.01425 -0.01944 -0.02071 -0.02640
4.136 -0.32899 -0.28528 -0.00992 -0.02386 -0.01624 -0.01974 -0.02017 -0.02853
4.137 -0.32843 -0.28409 -0.00893 -0.02612 -0.01704 -0.01938 -0.02078 -0.02502
4.138 -0.33397 -0.27887 -0.00771 -0.02582 -0.01534 -0.01889 -0.02376 -0.02426
4.139 -0.44751 -0.37573 -0.01030 -0.02658 -0.01526 -0.02029 -0.01981 -0.02762
4.140 -0.47887 -0.40460 -0.00923 -0.02417 -0.01842 -0.01917 -0.02159 -0.02533
4.141 -0.50215 -0.40952 -0.00908 -0.02429 -0.01871 -0.01944 -0.02278 -0.02426
4.142 -0.47112 -0.36469 -0.00832 -0.02661 -0.01878 -0.02264 -0.02226 -0.02365
4.143 -0.47937 -0.35114 -0.00870 -0.02600 -0.01924 -0.02106 -0.02184 -0.02380
4.144 -0.47462 -0.34723 -0.01205 -0.02335 -0.01933 -0.02090 -0.02132 -0.02472
4.145 -0.47334 -0.32986 -0.01144 -0.02582 -0.01385 -0.01907 -0.02145 -0.02472
4.146 -0.47069 -0.32617 -0.01129 -0.02441 -0.01312 -0.01901 -0.02182 -0.02457
4.147 -0.45856 -0.31244 -0.01236 -0.02399 -0.01738 -0.01926 -0.01979 -0.02548
4.148 -0.51459 -0.36276 -0.01335 -0.02457 -0.02231 -0.01959 -0.02113 -0.02533
4.149 -0.53123 -0.37015 -0.01289 -0.02316 -0.02602 -0.02057 -0.02338 -0.02625
4.150 -0.52217 -0.35281 -0.01205 -0.02310 -0.01910 -0.02249 -0.02196 -0.02487
4.151 -0.47462 -0.30420 -0.01335 -0.02344 -0.02937 -0.02133 -0.02106 -0.02518
4.152 -0.44830 -0.27893 -0.01358 -0.02390 -0.03145 -0.02100 -0.02081 -0.02457
4.153 -0.37120 -0.21664 -0.01335 -0.02716 -0.03226 -0.01920 -0.02151 -0.02411
4.154 -0.35880 -0.20197 -0.01686 -0.02380 -0.02136 -0.01654 -0.02061 -0.02533
4.155 -0.37987 -0.23062 -0.01602 -0.02365 -0.01485 -0.01743 -0.02190 -0.02457
4.156 -0.43346 -0.29282 -0.01411 -0.02304 -0.01622 -0.01855 -0.02383 -0.02609
4.157 -0.39163 -0.25696 -0.01472 -0.02283 -0.01288 -0.01974 -0.02211 -0.02426
4.158 -0.38196 -0.24683 -0.01457 -0.02402 -0.01704 -0.01917 -0.02156 -0.02365
4.159 -0.29599 -0.18427 -0.01648 -0.02347 -0.02078 -0.01685 -0.02040 -0.02518
4.160 -0.25104 -0.13812 -0.01465 -0.02469 -0.01505 -0.01685 -0.02377 -0.02380
4.161 -0.31352 -0.19812 -0.01381 -0.02380 -0.01134 -0.01874 -0.02065 -0.02655
4.162 -0.45110 -0.34204 -0.01488 -0.02359 -0.01489 -0.02005 -0.02104 -0.02548
4.163 -0.47012 -0.37524 -0.01465 -0.02356 -0.01707 -0.01941 -0.02136 -0.02640
4.164 -0.30687 -0.21426 -0.01518 -0.02307 -0.02081 -0.01910 -0.02081 -0.02609
4.165 -0.25366 -0.16034 -0.01472 -0.02417 -0.01524 -0.02026 -0.02078 -0.02502
4.166 -0.28775 -0.19235 -0.01175 -0.02457 -0.01022 -0.02081 -0.02017 -0.02594
4.167 -0.29321 -0.20178 -0.01442 -0.02219 -0.00890 -0.02090 -0.02003 -0.02625
4.168 -0.35564 -0.25504 -0.01595 -0.02322 -0.01022 -0.02057 -0.01997 -0.02609
4.169 -0.35222 -0.25235 -0.01160 -0.02429 -0.01488 -0.01984 -0.02142 -0.02548
4.170 -0.38771 -0.28333 -0.01404 -0.02383 -0.01410 -0.02173 -0.02057 -0.02823
4.171 -0.40511 -0.29739 -0.01678 -0.02328 -0.01605 -0.02243 -0.02014 -0.02716
4.172 -0.42476 -0.29391 -0.01587 -0.02396 -0.02037 -0.01971 -0.02150 -0.02548
4.173 -0.50188 -0.36612 -0.01251 -0.02316 -0.01953 -0.02188 -0.02019 -0.02548
4.174 -0.40385 -0.26456 -0.01526 -0.02448 -0.01965 -0.02264 -0.02068 -0.02426
4.175 -0.36205 -0.20874 -0.01801 -0.02426 -0.02281 -0.02072 -0.02028 -0.02609
4.176 -0.33551 -0.17770 -0.02007 -0.02405 -0.01804 -0.02042 -0.01982 -0.02808
4.177 -0.39462 -0.22614 -0.01694 -0.02679 -0.01527 -0.01953 -0.02094 -0.02731
4.178 -0.38213 -0.20181 -0.01053 -0.02557 -0.01617 -0.01932 -0.02077 -0.02975
4.179 -0.38197 -0.20477 -0.01083 -0.02414 -0.01921 -0.02029 -0.01984 -0.03036
4.180 -0.36142 -0.16760 -0.01678 -0.02380 -0.02702 -0.02045 -0.02052 -0.02884
4.181 -0.30280 -0.12247 -0.02022 -0.02380 -0.02480 -0.01941 -0.02325 -0.02609
4.182 -0.30676 -0.11310 -0.02136 -0.02600 -0.01295 -0.02298 -0.02205 -0.02548
4.183 -0.31807 -0.11566 -0.01526 -0.02686 -0.01257 -0.02017 -0.02213 -0.02487
4.184 -0.30089 -0.10364 -0.01503 -0.02466 -0.01128 -0.02103 -0.02058 -0.02884
4.185 -0.18341 0.00693 -0.01251 -0.02298 -0.01299 -0.02084 -0.02051 -0.02853
4.186 -0.21815 -0.02487 -0.01129 -0.02396 -0.01292 -0.01987 -0.02373 -0.02457
4.187 -0.33253 -0.14151 -0.00641 -0.02203 -0.01047 -0.01675 -0.02284 -0.02640
4.188 -0.24152 -0.05313 -0.02090 -0.02121 -0.00851 -0.02051 -0.02116 -0.02777
4.189 -0.19296 -0.01407 -0.02556 -0.02316 -0.00575 -0.02057 -0.02371 -0.02640
4.190 -0.21657 -0.05484 -0.02716 -0.02271 -0.00697 -0.02029 -0.02588 -0.02563
4.191 -0.17247 -0.02682 -0.00946 -0.02295 -0.01027 -0.02200 -0.02461 -0.02426
4.192 -0.25011 -0.10278 0.01320 -0.02649 -0.01465 -0.02042 -0.02209 -0.02411
4.193 -0.23672 -0.09366 -0.00275 -0.02350 -0.01382 -0.01926 -0.02364 -0.02518
4.194 -0.17053 -0.03864 -0.01686 -0.02328 -0.01248 -0.02029 -0.02405 -0.02457
4.195 -0.17236 -0.04904 -0.02571 -0.02585 -0.01524 -0.01672 -0.02666 -0.02472
4.196 -0.15144 -0.03741 -0.01167 -0.02338 -0.01517 -0.02151 -0.02327 -0.02289
4.197 -0.23930 -0.11609 0.00458 -0.02374 -0.01559 -0.02359 -0.02376 -0.02289
4.198 -0.07227 0.01529 -0.01114 -0.02634 -0.02365 -0.02029 -0.02638 -0.02258
4.199 -0.02861 0.05280 -0.01633 -0.02298 -0.02487 -0.02200 -0.02734 -0.02228
4.200 -0.07799 0.00821 -0.00282 -0.02600 -0.02110 -0.01981 -0.02466 -0.02167
4.201 -0.05304 0.02936 -0.00412 -0.02771 -0.02022 -0.02081 -0.02641 -0.02197
4.202 -0.00317 0.07227 -0.00893 -0.02686 -0.02504 -0.02097 -0.02519 -0.02029
4.203 -0.00450 0.07120 -0.00763 -0.02954 -0.02434 -0.01947 -0.02618 -0.01938
4.204 -0.01945 0.05881 -0.00771 -0.02643 -0.02182 -0.02008 -0.02481 -0.01953
4.205 0.00243 0.07907 -0.00999 -0.02469 -0.01677 -0.02286 -0.02345 -0.02090
4.206 0.01773 0.09283 -0.00893 -0.02460 -0.02359 -0.02011 -0.02629 -0.01709
4.207 0.04108 0.11502 -0.00862 -0.02365 -0.02553 -0.01968 -0.02304 -0.01968
4.208 0.05684 0.12952 -0.01091 -0.02631 -0.02568 -0.02301 -0.02254 -0.01953
4.209 0.03012 0.09717 -0.01083 -0.02451 -0.02150 -0.01941 -0.02151 -0.01923
4.210 0.07446 0.16077 -0.01495 -0.02322 -0.01875 -0.01984 -0.02007 -0.02106
4.211 0.06335 0.15567 -0.01526 -0.02356 -0.01627 -0.01947 -0.02055 -0.01953
4.212 0.07828 0.16364 -0.01434 -0.02496 -0.01234 -0.01953 -0.02133 -0.01907
4.213 0.03745 0.11676 -0.01656 -0.02328 -0.00613 -0.01984 -0.02060 -0.02274
4.214 -0.06015 0.03122 -0.01686 -0.02441 -0.00502 -0.02057 -0.01768 -0.02090
4.215 -0.02829 0.08365 -0.01572 -0.02368 -0.00604 -0.02011 -0.01906 -0.01953
4.216 0.01230 0.10657 -0.01640 -0.02423 -0.00313 -0.01990 -0.01831 -0.02197
4.217 -0.00383 0.09653 -0.01282 -0.02750 -0.00774 -0.02014 -0.01762 -0.02136
4.218 -0.06320 0.05051 -0.01488 -0.02383 -0.01315 -0.01465 -0.01768 -0.02487
4.219 -0.10229 0.01590 -0.01472 -0.02649 -0.01022 -0.01443 -0.01733 -0.02472
4.220 -0.04881 0.07504 -0.01144 -0.02911 -0.01213 -0.01651 -0.01707 -0.02441
4.221 0.02441 0.14090 -0.01419 -0.02747 -0.01794 -0.01682 -0.01527 -0.02411
4.222 -0.03635 0.08481 -0.01503 -0.02713 -0.01886 -0.01813 -0.01535 -0.02762
4.223 -0.12479 0.00143 -0.01129 -0.02927 -0.01526 -0.01703 -0.01849 -0.02563
4.224 -0.14160 -0.02213 -0.01129 -0.02625 -0.01256 -0.01642 -0.01941 -0.02579
4.225 -0.14760 -0.01129 -0.01160 -0.02673 -0.01077 -0.01755 -0.01875 -0.02502
4.226 -0.07355 0.06812 -0.00809 -0.02921 -0.01033 -0.01563 -0.01840 -0.02670
4.227 -0.11482 0.02209 -0.01091 -0.02765 -0.01294 -0.01459 -0.01814 -0.02823
4.228 -0.18837 -0.05252 -0.01259 -0.02301 -0.01370 -0.01694 -0.01842 -0.03067
4.229 -0.22688 -0.08255 -0.00977 -0.02219 -0.01547 -0.01895 -0.01884 -0.02762
4.230 -0.15933 -0.04651 -0.00870 -0.02011 -0.01912 -0.01917 -0.02184 -0.02747
4.231 -0.19077 -0.05545 -0.00984 -0.02121 -0.01842 -0.01981 -0.02045 -0.03021
4.232 -0.19618 -0.06479 -0.00992 -0.02133 -0.01604 -0.02032 -0.02046 -0.02884
4.233 -0.20818 -0.07477 -0.01167 -0.02344 -0.01785 -0.01950 -0.02081 -0.02853
4.234 -0.16084 -0.03769 -0.01137 -0.02179 -0.02202 -0.02008 -0.02058 -0.02869
4.235 -0.13109 -0.01212 -0.01129 -0.02277 -0.01744 -0.02039 -0.02028 -0.02777
4.236 -0.16945 -0.04456 -0.01099 -0.02472 -0.01692 -0.02139 -0.01984 -0.03006
4.237 -0.16017 -0.04187 -0.01511 -0.02448 -0.02013 -0.02328 -0.02028 -0.03433
4.238 -0.19142 -0.07385 -0.01213 -0.02664 -0.01788 -0.02252 -0.02029 -0.02792
4.239 -0.21309 -0.09464 -0.01198 -0.02408 -0.01106 -0.02289 -0.02107 -0.02945
4.240 -0.09035 0.00378 -0.01442 -0.02127 -0.01472 -0.02557 -0.02020 -0.02884
4.241 -0.06215 0.02161 -0.01259 -0.02112 -0.01474 -0.02380 -0.02283 -0.02884
4.242 -0.02391 0.05545 -0.01228 -0.02087 -0.01790 -0.02280 -0.02107 -0.02640
4.243 -0.12309 -0.03284 -0.01167 -0.02484 -0.01845 -0.02512 -0.02179 -0.02518
4.244 -0.21106 -0.12512 -0.01114 -0.02731 -0.02393 -0.02481 -0.02022 -0.02533
4.245 -0.17068 -0.08606 -0.01503 -0.02695 -0.02351 -0.02319 -0.02000 -0.03067
4.246 -0.00392 0.07739 -0.01183 -0.03070 -0.02226 -0.02264 -0.02280 -0.02487
4.247 0.02663 0.10306 -0.01099 -0.03372 -0.01669 -0.02209 -0.02164 -0.02640
4.248 0.04948 0.12622 -0.01236 -0.03369 -0.01686 -0.02328 -0.02086 -0.02899
4.249 0.06482 0.14450 -0.00908 -0.02994 -0.01454 -0.02151 -0.01968 -0.02655
4.250 0.03452 0.11517 -0.00862 -0.02371 -0.01511 -0.01990 -0.02336 -0.02838
4.251 -0.13048 -0.04776 -0.00839 -0.01944 -0.01619 -0.02194 -0.02016 -0.02563
4.252 -0.05963 0.02432 -0.00816 -0.02002 -0.01624 -0.02017 -0.02202 -0.02518
4.253 -0.08191 0.01099 -0.00900 -0.01843 -0.01593 -0.01965 -0.02014 -0.02777
4.254 -0.15860 -0.05429 -0.01022 -0.02115 -0.01561 -0.01950 -0.02026 -0.02701
4.255 -0.29547 -0.18777 -0.00565 -0.02228 -0.01314 -0.01968 -0.02151 -0.02472
4.256 -0.39017 -0.27118 -0.00961 -0.01898 -0.01411 -0.02277 -0.02046 -0.02548
4.257 -0.50006 -0.37158 -0.00877 -0.01852 -0.01262 -0.01981 -0.02339 -0.02457
4.258 -0.38690 -0.25732 -0.00641 -0.01819 -0.01640 -0.02005 -0.02434 -0.02625
4.259 -0.27536 -0.14526 -0.00740 -0.01883 -0.01387 -0.01981 -0.02228 -0.02411
4.260 -0.31038 -0.17700 -0.00816 -0.01932 -0.01112 -0.02032 -0.02194 -0.02396
4.261 -0.32207 -0.18164 -0.00687 -0.01859 -0.01421 -0.01947 -0.02071 -0.02853
4.262 -0.34825 -0.19760 -0.00671 -0.01813 -0.01927 -0.02011 -0.02269 -0.02518
4.263 -0.40254 -0.25626 -0.00877 -0.02145 -0.01913 -0.02014 -0.02260 -0.02441
4.264 -0.52905 -0.37173 -0.00984 -0.02130 -0.01242 -0.02338 -0.02037 -0.02533
4.265 -0.56366 -0.40332 -0.00870 -0.02118 -0.01285 -0.02054 -0.02356 -0.02533
4.266 -0.56094 -0.40323 -0.00893 -0.02237 -0.01585 -0.02151 -0.02211 -0.02579
4.267 -0.48425 -0.32117 -0.00961 -0.02234 -0.01498 -0.02274 -0.02197 -0.02396
4.268 -0.40680 -0.24994 -0.01083 -0.02625 -0.01862 -0.01996 -0.02124 -0.02518
4.269 -0.42339 -0.26956 -0.01213 -0.02689 -0.01321 -0.02097 -0.02115 -0.02548
4.270 -0.48132 -0.31949 -0.01083 -0.02884 -0.01276 -0.01984 -0.02438 -0.02396
4.271 -0.42506 -0.24783 -0.01183 -0.02527 -0.01590 -0.02118 -0.02089 -0.02487
4.272 -0.34851 -0.18311 -0.01137 -0.02991 -0.01646 -0.02353 -0.02245 -0.02426
4.273 -0.26741 -0.11331 -0.01106 -0.02386 -0.02171 -0.02036 -0.02409 -0.02426
4.274 -0.25777 -0.10461 -0.01099 -0.02493 -0.02106 -0.01923 -0.02191 -0.02533
4.275 -0.22614 -0.05936 -0.01091 -0.02930 -0.01544 -0.01993 -0.02005 -0.02396
4.276 -0.19142 -0.02017 -0.01442 -0.02722 -0.01591 -0.01984 -0.02072 -0.02548
4.277 -0.13054 0.03104 -0.01244 -0.02524 -0.01062 -0.01947 -0.02196 -0.02457
4.278 -0.15305 0.00604 -0.01190 -0.02835 -0.01273 -0.01999 -0.02431 -0.02548
4.279 -0.11859 0.03857 -0.01190 -0.02505 -0.01251 -0.02307 -0.02110 -0.02869
4.280 -0.08368 0.07712 -0.01083 -0.02545 -0.01508 -0.01984 -0.02356 -0.02609
4.281 -0.06680 0.10007 -0.01091 -0.02621 -0.01854 -0.01913 -0.02327 -0.02548
4.282 -0.07996 0.08447 -0.01137 -0.02594 -0.01495 -0.02048 -0.02170 -0.02441
4.283 -0.14528 0.01816 -0.01282 -0.02518 -0.01686 -0.01959 -0.02148 -0.02625
4.284 -0.12805 0.03131 -0.01373 -0.02664 -0.01587 -0.01956 -0.02055 -0.02502
4.285 -0.05035 0.10892 -0.01076 -0.02710 -0.01497 -0.01901 -0.02299 -0.02441
4.286 -0.06644 0.09030 -0.01221 -0.02438 -0.01511 -0.02005 -0.02196 -0.02701
4.287 -0.01126 0.14594 -0.01366 -0.02911 -0.01752 -0.02063 -0.01987 -0.02502
4.288 -0.11559 0.04102 -0.01266 -0.02927 -0.02188 -0.01929 -0.02354 -0.02533
4.289 -0.16068 0.00082 -0.01091 -0.02963 -0.01558 -0.02020 -0.02119 -0.02457
4.290 -0.16486 -0.00433 -0.01160 -0.02859 -0.01564 -0.01962 -0.02074 -0.02441
4.291 -0.09798 0.06262 -0.01205 -0.02936 -0.02229 -0.02011 -0.02097 -0.02838
4.292 -0.08366 0.07025 -0.01167 -0.02942 -0.02164 -0.02005 -0.02136 -0.02441
4.293 -0.13095 0.00970 -0.01259 -0.02808 -0.01692 -0.02045 -0.02133 -0.02411
4.294 -0.14220 -0.00653 -0.01320 -0.02844 -0.02063 -0.01974 -0.02048 -0.02518
4.295 -0.22806 -0.08823 0.01045 -0.02878 -0.01346 -0.02118 -0.02296 -0.02472
4.296 -0.30983 -0.17542 -0.00114 -0.02744 -0.01318 -0.01935 -0.02278 -0.02411
4.297 -0.27260 -0.14023 -0.01556 -0.03342 -0.02335 -0.02051 -0.02066 -0.02472
4.298 -0.25761 -0.11899 -0.00061 -0.03336 -0.01688 -0.01984 -0.02042 -0.02563
4.299 -0.15346 -0.02289 -0.00580 -0.02881 -0.02763 -0.01987 -0.02055 -0.02502
4.300 -0.14227 -0.01599 -0.01007 -0.03061 -0.01746 -0.02084 -0.02072 -0.02502
4.301 -0.13715 -0.01111 -0.01686 -0.02899 -0.01823 -0.02084 -0.02458 -0.02380
4.302 -0.13480 -0.01398 -0.01511 -0.02798 -0.01527 -0.02231 -0.02126 -0.02762
4.303 -0.13019 -0.01840 -0.01732 -0.02386 -0.01476 -0.02292 -0.02107 -0.02747
4.304 -0.11700 -0.00699 -0.01991 -0.02469 -0.01654 -0.02051 -0.02150 -0.02655
4.305 -0.10756 0.01620 -0.00992 -0.02524 -0.00896 -0.02267 -0.02197 -0.02457
4.306 -0.14687 -0.02536 -0.01137 -0.02780 -0.01183 -0.02182 -0.02019 -0.02365
4.307 -0.17459 -0.05939 -0.01907 -0.02344 -0.01787 -0.02121 -0.02002 -0.02869
4.308 -0.10370 0.01138 -0.01152 -0.02209 -0.01633 -0.01944 -0.02080 -0.02487
4.309 -0.09331 0.01804 -0.01801 -0.02356 -0.02266 -0.02145 -0.02068 -0.02747
4.310 -0.11322 0.00079 -0.02609 -0.02414 -0.01622 -0.02048 -0.02023 -0.02625
4.311 -0.05861 0.04147 -0.02502 -0.02014 -0.01591 -0.01941 -0.02382 -0.02350
4.312 -0.03885 0.07272 -0.02602 -0.02310 -0.01770 -0.02328 -0.02213 -0.02365
4.313 -0.04437 0.06781 -0.02914 -0.02585 -0.01935 -0.02377 -0.02057 -0.02457
4.314 -0.00739 0.10672 -0.03021 -0.01431 -0.02087 -0.02090 -0.02054 -0.02716
4.315 0.01103 0.13223 -0.02510 -0.01498 -0.01953 -0.01990 -0.02049 -0.02396
4.316 0.04128 0.15463 -0.02274 -0.02838 -0.01657 -0.02054 -0.02095 -0.02686
4.317 0.04077 0.15540 -0.02342 -0.03064 -0.01511 -0.02194 -0.02054 -0.02411
4.318 0.06239 0.17068 -0.01862 -0.01706 -0.01923 -0.01923 -0.02113 -0.02518
4.319 0.06342 0.16858 -0.01884 -0.02914 -0.01543 -0.02002 -0.02158 -0.02380
4.320 0.10052 0.20190 -0.01923 -0.00613 -0.01569 -0.01929 -0.02155 -0.02609
4.321 0.11214 0.21069 -0.01762 -0.04254 -0.01608 -0.01941 -0.02077 -0.02762
4.322 0.11421 0.21884 -0.01640 -0.03235 -0.01683 -0.01910 -0.02496 -0.02350
4.323 0.11572 0.21439 -0.01587 -0.03128 -0.01547 -0.01950 -0.02153 -0.02472
4.324 0.13161 0.22479 -0.01617 -0.02747 -0.01215 -0.02042 -0.02190 -0.02487
4.325 0.09058 0.18051 -0.01991 -0.02863 -0.01001 -0.01953 -0.02168 -0.02441
4.326 0.15648 0.25333 -0.01656 -0.02628 -0.01006 -0.02316 -0.02267 -0.02411
4.327 0.19814 0.29309 -0.02045 -0.02722 -0.01768 -0.01968 -0.02097 -0.02670
4.328 0.21141 0.30765 -0.01457 -0.02676 -0.01720 -0.01965 -0.02011 -0.02502
4.329 0.20540 0.28500 -0.01213 -0.02347 -0.01544 -0.01932 -0.02199 -0.02731
4.330 0.17389 0.25427 -0.00908 -0.02029 -0.00754 -0.01804 -0.02019 -0.02518
4.331 0.17963 0.26343 -0.00870 -0.02530 -0.00658 -0.01682 -0.02336 -0.02457
4.332 0.16396 0.24802 -0.01099 -0.02863 -0.01006 -0.02039 -0.02237 -0.02426
4.333 0.16728 0.24930 -0.01038 -0.02826 -0.01262 -0.01965 -0.02046 -0.02457
4.334 0.22072 0.30170 -0.00893 -0.02750 -0.01382 -0.01971 -0.02028 -0.02518
4.335 0.23773 0.31857 -0.00809 -0.03128 -0.01633 -0.01935 -0.02087 -0.02472
4.336 0.23671 0.31479 -0.01144 -0.02451 -0.01506 -0.02234 -0.02039 -0.02548
4.337 0.27161 0.35547 -0.00633 -0.02502 -0.01495 -0.02106 -0.02066 -0.02594
4.338 0.23567 0.31613 -0.01114 -0.02643 -0.01366 -0.01932 -0.02072 -0.02594
4.339 0.19382 0.28314 -0.00793 -0.03043 -0.01460 -0.02255 -0.02121 -0.02365
4.340 0.21759 0.30734 -0.00793 -0.02921 -0.01808 -0.01974 -0.01947 -0.02686
4.341 0.20737 0.30493 -0.00687 -0.02847 -0.01947 -0.02094 -0.02007 -0.02686
4.342 0.18686 0.28500 -0.00648 -0.03223 -0.01704 -0.02008 -0.02383 -0.02426
4.343 0.25369 0.34579 -0.00832 -0.02213 -0.01616 -0.02115 -0.02016 -0.02472
4.344 0.31926 0.41089 -0.01030 -0.02002 -0.01614 -0.02252 -0.01935 -0.02808
4.345 0.36485 0.46695 -0.00969 -0.01968 -0.01720 -0.02084 -0.02025 -0.02548
4.346 0.35901 0.45499 -0.01114 -0.00845 -0.01935 -0.02002 -0.02077 -0.02563
4.347 0.35831 0.46432 -0.00847 -0.00623 -0.02112 -0.02225 -0.02133 -0.02518
4.348 0.26033 0.37128 -0.00771 -0.00656 -0.02097 -0.02228 -0.02043 -0.02457
4.349 0.24156 0.35754 -0.00740 -0.00269 -0.02321 -0.02142 -0.02023 -0.02487
4.350 0.26428 0.37839 -0.01152 0.00076 -0.02693 -0.02078 -0.01932 -0.02884
4.351 0.16095 0.27890 -0.01068 -0.00107 -0.03291 -0.02277 -0.02029 -0.02533
4.352 0.15172 0.26428 -0.00778 0.00046 -0.03134 -0.02017 -0.02412 -0.02441
4.353 0.06645 0.18738 -0.00854 0.00003 -0.02625 -0.02194 -0.02122 -0.02731
4.354 0.03290 0.15637 -0.01144 0.00284 -0.02090 -0.02304 -0.02039 -0.02502
4.355 0.03084 0.14877 -0.01068 0.00159 -0.02281 -0.01926 -0.02106 -0.02594
4.356 -0.01515 0.09940 -0.00877 -0.00143 -0.02042 -0.02133 -0.02083 -0.02487
4.357 0.03410 0.14938 -0.00771 -0.00061 -0.01614 -0.02298 -0.02058 -0.02426
4.358 0.12473 0.24365 -0.00839 -0.00226 -0.01411 -0.02075 -0.02023 -0.02609
4.359 0.15858 0.26846 -0.01205 -0.01004 -0.01349 -0.02106 -0.02028 -0.02548
4.360 0.13939 0.24319 -0.00763 -0.00888 -0.01602 -0.02045 -0.02301 -0.02411
4.361 0.04454 0.15182 -0.00992 -0.02301 -0.01547 -0.02060 -0.02373 -0.02411
4.362 -0.14760 -0.02719 -0.01122 -0.04617 -0.00586 -0.02292 -0.02087 -0.02808
4.363 -0.21397 -0.09329 -0.01060 -0.04846 -0.00754 -0.02164 -0.02069 -0.02686
4.364 -0.14914 -0.04883 -0.00931 -0.04333 -0.00906 -0.01904 -0.02148 -0.02609
4.365 -0.05229 0.03659 -0.01068 -0.04056 -0.00667 -0.02045 -0.02206 -0.02518
4.366 -0.01764 0.07935 -0.01030 -0.03625 -0.00305 -0.02017 -0.02174 -0.02426
4.367 0.00879 0.10004 -0.01175 -0.03479 -0.00125 -0.02100 -0.02074 -0.02426
4.368 0.07903 0.16702 -0.01663 -0.03140 0.00009 -0.02100 -0.02007 -0.02808
4.369 -0.00934 0.08450 -0.01984 -0.02835 -0.00258 -0.01950 -0.02145 -0.02533
4.370 0.01569 0.10391 -0.01411 -0.04279 -0.00374 -0.01892 -0.02480 -0.02380
4.371 0.08017 0.16467 -0.01320 -0.03036 -0.00555 -0.01929 -0.02031 -0.02640
4.372 0.28156 0.36618 -0.01358 -0.03061 -0.00899 -0.01642 -0.01961 -0.02548
4.373 0.21690 0.29135 -0.01030 -0.01840 -0.01219 -0.01752 -0.02354 -0.02640
4.374 0.12611 0.20071 -0.01060 -0.01678 -0.02036 -0.01904 -0.02185 -0.02548
4.375 0.05827 0.13174 -0.01030 -0.03195 -0.01828 -0.01990 -0.02194 -0.02411
4.376 -0.04710 0.03400 -0.00992 -0.04367 -0.01491 -0.02014 -0.02185 -0.02502
4.377 -0.21039 -0.11969 -0.01266 -0.02982 -0.01337 -0.01968 -0.01991 -0.02563
4.378 -0.23062 -0.13907 -0.01167 -0.02335 -0.01665 -0.01932 -0.02177 -0.02487
4.379 -0.08180 -0.00119 -0.01083 -0.01324 -0.01923 -0.01923 -0.02403 -0.02548
4.380 0.02368 0.10010 -0.01129 -0.01260 -0.02025 -0.02478 -0.01978 -0.02792
4.381 -0.00667 0.07022 -0.00923 -0.00812 -0.02354 -0.01993 -0.02013 -0.02594
4.382 0.00368 0.09677 -0.00816 -0.01102 -0.02681 -0.02014 -0.02101 -0.02426
4.383 -0.00394 0.08084 -0.01068 -0.01056 -0.02348 -0.02017 -0.02084 -0.02426
4.384 -0.06531 0.02487 -0.01038 -0.03839 -0.01932 -0.02216 -0.02155 -0.02411
4.385 -0.09241 0.01797 -0.01129 -0.05713 -0.01720 -0.02325 -0.02084 -0.02823
4.386 -0.06709 0.03470 -0.01038 -0.04129 -0.01654 -0.01553 -0.02103 -0.02472
4.387 -0.00436 0.08960 -0.01221 -0.03180 -0.02162 -0.02261 -0.02081 -0.02625
4.388 -0.05066 0.05524 -0.01663 -0.02786 -0.02747 -0.02405 -0.02069 -0.02777
4.389 -0.04350 0.07407 -0.01572 -0.01254 -0.02676 -0.01947 -0.02101 -0.02563
4.390 0.02039 0.13754 -0.01640 -0.00366 -0.02559 -0.02286 -0.02289 -0.02609
4.391 0.07339 0.17532 -0.01305 0.00833 -0.01666 -0.02295 -0.02057 -0.02502
4.392 0.13998 0.23892 -0.01701 -0.00385 -0.01582 -0.02097 -0.01985 -0.02457
4.393 0.11700 0.22397 -0.01770 -0.00555 -0.01572 -0.02081 -0.01996 -0.02548
4.394 0.08427 0.20700 -0.01602 0.01395 -0.01688 -0.02017 -0.02106 -0.02457
4.395 0.14325 0.26456 -0.01694 -0.02240 -0.01826 -0.01913 -0.02071 -0.02441
4.396 0.19849 0.31540 -0.01740 -0.00851 -0.01787 -0.02075 -0.02075 -0.02518
4.397 0.25061 0.36148 -0.01678 -0.00006 -0.01878 -0.01935 -0.02347 -0.02625
4.398 0.23740 0.33578 -0.01442 0.00375 -0.01787 -0.01950 -0.02289 -0.02548
4.399 0.17889 0.27188 -0.01068 0.00549 -0.01561 -0.01828 -0.02206 -0.02457
4.400 0.15230 0.24863 -0.01053 0.00861 -0.01755 -0.01190 -0.02142 -0.02396
4.401 0.17899 0.28152 -0.01129 0.00449 -0.01636 -0.02344 -0.02101 -0.02823
4.402 0.21848 0.31143 -0.01045 -0.00235 -0.01544 -0.02310 -0.02234 -0.02457
4.403 0.23129 0.31696 -0.00999 -0.00940 -0.01569 -0.01660 -0.02409 -0.02411
4.404 0.24110 0.32248 -0.01228 -0.00961 -0.01579 -0.02145 -0.02080 -0.02472
4.405 0.29509 0.36972 -0.01190 -0.01431 -0.01599 -0.01718 -0.02167 -0.02441
4.406 0.29192 0.36035 -0.01205 -0.02689 -0.01939 -0.01938 -0.02306 -0.02457
4.407 0.24638 0.31241 -0.01060 -0.03601 -0.01898 -0.01981 -0.02200 -0.02441
4.408 0.17001 0.23822 -0.00992 -0.05212 -0.01714 -0.02151 -0.02101 -0.02380
4.409 0.17874 0.25204 -0.00870 -0.05359 -0.01903 -0.01959 -0.01959 -0.02548
4.410 0.23355 0.30536 -0.01030 -0.04855 -0.01521 -0.02072 -0.02229 -0.02441
4.411 0.34122 0.40759 -0.01015 -0.04733 -0.01627 -0.02072 -0.02225 -0.02396
4.412 0.41081 0.47974 -0.01022 -0.04041 -0.01584 -0.02322 -0.02074 -0.02548
4.413 0.35686 0.41888 -0.01129 -0.04282 -0.02263 -0.02063 -0.02408 -0.02640
4.414 0.33499 0.39481 -0.00946 -0.03754 -0.01822 -0.02078 -0.02185 -0.02548
4.415 0.31798 0.39139 -0.00984 -0.04669 -0.01508 -0.02252 -0.02046 -0.02441
4.416 0.38339 0.43942 -0.01083 -0.04315 -0.01637 -0.02130 -0.02019 -0.02762
4.417 0.35435 0.41760 -0.01183 -0.04639 -0.01537 -0.01987 -0.02173 -0.02502
4.418 0.29224 0.36292 -0.01152 -0.05289 -0.01553 -0.02274 -0.02341 -0.02441
4.419 0.35106 0.41794 -0.01114 -0.05167 -0.01495 -0.02304 -0.02130 -0.02716
4.420 0.34798 0.40939 -0.01030 -0.04794 -0.01225 -0.01984 -0.02451 -0.02457
4.421 0.35306 0.41873 -0.00893 -0.04163 -0.01276 -0.02414 -0.02068 -0.02502
4.422 0.36723 0.43198 -0.00732 -0.03723 -0.01024 -0.02118 -0.02159 -0.02426
4.423 0.37357 0.43744 -0.01068 -0.03625 -0.01160 -0.01971 -0.02019 -0.02487
4.424 0.38934 0.44965 -0.01076 -0.03073 -0.01311 -0.01965 -0.02000 -0.02472
4.425 0.38849 0.44891 -0.00969 -0.03720 -0.01289 -0.01877 -0.02180 -0.02487
4.426 0.40814 0.46695 -0.01122 -0.03473 -0.01463 -0.02356 -0.01974 -0.02747
4.427 0.39030 0.43289 -0.01030 -0.03281 -0.01419 -0.01901 -0.02422 -0.02563
4.428 0.36017 0.42044 -0.01099 -0.03241 -0.01151 -0.01874 -0.02048 -0.02518
4.429 0.41306 0.46771 -0.00977 -0.03323 -0.01740 -0.01773 -0.02028 -0.02609
4.430 0.42459 0.48489 -0.01083 -0.02847 -0.02411 -0.01721 -0.01967 -0.02563
4.431 0.41588 0.47375 -0.01328 -0.03342 -0.02548 -0.01938 -0.02394 -0.02487
4.432 0.41290 0.47223 -0.01556 -0.03082 -0.02199 -0.01938 -0.02046 -0.02792
4.433 0.41231 0.47055 -0.01328 -0.02548 -0.01488 -0.02017 -0.02119 -0.02655
4.434 0.44037 0.50281 -0.01160 -0.03403 -0.01888 -0.01947 -0.02196 -0.02579
4.435 0.46004 0.51529 -0.01358 -0.03000 -0.01518 -0.01978 -0.01987 -0.02441
4.436 0.48260 0.53378 -0.01060 -0.02405 -0.01500 -0.01709 -0.02121 -0.02579
4.437 0.52939 0.58102 -0.01366 -0.03290 -0.01692 -0.01974 -0.01918 -0.02533
4.438 0.54980 0.60321 -0.01068 -0.02451 -0.01654 -0.01910 -0.02432 -0.02457
4.439 0.57718 0.64743 -0.00893 -0.02487 -0.01703 -0.01740 -0.02071 -0.02472
4.440 0.53291 0.59848 -0.01053 -0.02356 -0.01260 -0.02036 -0.01999 -0.02609
4.441 0.59975 0.65759 -0.00786 -0.01810 -0.01164 -0.01947 -0.02094 -0.02579
4.442 0.54588 0.61462 -0.01274 -0.01428 -0.01166 -0.02051 -0.02138 -0.02472
4.443 0.44087 0.52499 -0.01083 -0.02274 -0.01048 -0.01959 -0.02150 -0.02548
4.444 0.48851 0.56726 -0.01068 -0.01828 -0.01175 -0.01984 -0.02000 -0.02579
4.445 0.38205 0.46481 -0.01045 -0.02911 -0.00937 -0.01926 -0.02002 -0.02441
4.446 0.25757 0.34338 -0.01282 -0.01920 -0.01038 -0.01898 -0.02046 -0.02670
4.447 0.15988 0.24942 -0.01480 -0.01279 -0.00633 -0.02258 -0.02023 -0.02884
4.448 0.19937 0.29196 -0.00755 -0.02426 -0.00653 -0.02127 -0.02028 -0.02502
4.449 0.26735 0.36667 -0.00961 -0.02344 -0.01576 -0.02692 -0.02322 -0.02487
4.450 0.26796 0.37347 -0.00969 -0.03854 -0.01350 -0.01904 -0.01955 -0.02594
4.451 0.19482 0.29907 -0.00977 -0.04443 -0.01086 -0.01767 -0.01938 -0.02487
4.452 0.09534 0.19693 -0.01465 -0.02908 -0.00880 -0.01993 -0.01939 -0.02457
4.453 0.06273 0.17514 -0.01549 -0.02341 -0.01424 -0.02109 -0.01978 -0.02518
4.454 0.05905 0.17123 -0.01312 -0.01962 -0.01964 -0.01935 -0.02074 -0.02487
4.455 0.00089 0.11020 -0.01457 -0.01962 -0.02124 -0.02100 -0.02264 -0.02716
4.456 -0.00713 0.10315 -0.01564 -0.02106 -0.02292 -0.02118 -0.02138 -0.02502
4.457 0.03584 0.12857 -0.01183 -0.02335 -0.02534 -0.01895 -0.02269 -0.02548
4.458 0.03244 0.13721 -0.01022 -0.03156 -0.02470 -0.02182 -0.02185 -0.02502
4.459 0.08507 0.18469 -0.00969 -0.02979 -0.02226 -0.02432 -0.02213 -0.02426
4.460 0.18123 0.27472 -0.01053 -0.00931 -0.02396 -0.02005 -0.02094 -0.02441
4.461 0.22166 0.30453 -0.01015 -0.00427 -0.02473 -0.01953 -0.02094 -0.02502
4.462 0.23909 0.30743 -0.01106 -0.01483 -0.02155 -0.01901 -0.02350 -0.02579
4.463 0.29579 0.35690 -0.01328 -0.01324 -0.01918 -0.02054 -0.02028 -0.02762
4.464 0.40303 0.46411 -0.01045 -0.02542 -0.01894 -0.02151 -0.02281 -0.02579
4.465 0.38899 0.44290 -0.00984 -0.03189 -0.02545 -0.01996 -0.02060 -0.02625
4.466 0.36185 0.41959 -0.00740 -0.02319 -0.02129 -0.02200 -0.01982 -0.02518
4.467 0.36772 0.43079 -0.00458 -0.01846 -0.01736 -0.01788 -0.02007 -0.02426
4.468 0.32346 0.37820 -0.00587 -0.01520 -0.01691 -0.02090 -0.01967 -0.02853
4.469 0.32196 0.37949 -0.00526 -0.00800 -0.01698 -0.02051 -0.02005 -0.02487
4.470 0.30138 0.35202 0.00237 -0.01672 -0.01692 -0.02191 -0.02399 -0.02548
4.471 0.23531 0.29648 0.00099 -0.03583 -0.01555 -0.01831 -0.02029 -0.02548
4.472 0.23531 0.30310 0.00160 -0.03195 -0.01613 -0.02151 -0.02180 -0.02609
4.473 0.34843 0.41504 -0.00031 -0.00217 -0.01576 -0.01987 -0.02136 -0.02579
4.474 0.32507 0.40253 -0.00015 -0.01563 -0.01846 -0.02142 -0.02104 -0.02502
4.475 0.29893 0.39072 0.00412 -0.03815 -0.01590 -0.02356 -0.02101 -0.02365
4.476 0.23508 0.32916 0.00740 -0.03195 -0.01117 -0.02081 -0.02022 -0.02487
4.477 0.19324 0.29980 0.00839 -0.04449 -0.01529 -0.02545 -0.02032 -0.02716
4.478 0.17390 0.28342 0.00435 -0.04358 -0.01530 -0.02087 -0.02103 -0.02380
4.479 0.09088 0.20505 0.00298 -0.02966 -0.01537 -0.01993 -0.02409 -0.02350
4.480 0.07558 0.19150 0.00313 -0.00623 -0.01273 -0.02066 -0.02043 -0.02487
4.481 0.16154 0.28235 0.00381 -0.01361 -0.01419 -0.02310 -0.02025 -0.02487
4.482 0.22995 0.35910 0.00343 -0.01099 -0.01364 -0.02277 -0.02132 -0.02625
4.483 0.18303 0.31491 0.00000 -0.02283 -0.01804 -0.02151 -0.02202 -0.02625
4.484 0.20694 0.34012 -0.00015 -0.02368 -0.01888 -0.02530 -0.01974 -0.02502
4.485 0.25294 0.37341 -0.00252 -0.02469 -0.02414 -0.02063 -0.02118 -0.02441
4.486 0.30182 0.41376 -0.00572 -0.02338 -0.02704 -0.02060 -0.02084 -0.02457
4.487 0.24872 0.35815 -0.00481 -0.03012 -0.02435 -0.02231 -0.02092 -0.02579
4.488 0.17180 0.28033 -0.00839 -0.02472 -0.02092 -0.02353 -0.02109 -0.02731
4.489 0.05243 0.16718 -0.00984 -0.02197 -0.01965 -0.01926 -0.02205 -0.02594
4.490 -0.02730 0.08514 -0.00969 -0.02008 -0.01566 -0.02136 -0.02139 -0.02411
4.491 -0.01378 0.09119 -0.00969 -0.02057 -0.01566 -0.02066 -0.02049 -0.02396
4.492 0.17299 0.26657 -0.01015 -0.02319 -0.01707 -0.01953 -0.02061 -0.02472
4.493 0.23438 0.32068 -0.01579 -0.02502 -0.01167 -0.02078 -0.02132 -0.02579
4.494 0.19402 0.27185 -0.01335 -0.02707 -0.01553 -0.01898 -0.02139 -0.02411
4.495 0.21899 0.28201 -0.00984 -0.02628 -0.01585 -0.02310 -0.02068 -0.02808
4.496 0.16634 0.23224 -0.01144 -0.03131 -0.01553 -0.01978 -0.02110 -0.02594
4.497 0.14816 0.21902 -0.01350 -0.03336 -0.01112 -0.02090 -0.02187 -0.02457
4.498 0.15001 0.22290 -0.01297 -0.03696 -0.00996 -0.02075 -0.02100 -0.02426
4.499 0.17632 0.23880 -0.01427 -0.03140 -0.01140 -0.02371 -0.02017 -0.02777
4.500 0.19698 0.25143 -0.02068 -0.03058 -0.01114 -0.01764 -0.02017 -0.02655
4.501 0.19116 0.24680 -0.01549 -0.02945 -0.01297 -0.01694 -0.02180 -0.02502
4.502 0.19756 0.25302 -0.01755 -0.02402 -0.01331 -0.02005 -0.01988 -0.02853
4.503 0.19281 0.27820 -0.01396 -0.01538 -0.01003 -0.02124 -0.01988 -0.02609
4.504 0.22742 0.30222 -0.01366 -0.01035 -0.00922 -0.01910 -0.02330 -0.02472
4.505 0.28516 0.34406 -0.01251 -0.02087 -0.01044 -0.02380 -0.02225 -0.02319
4.506 0.36044 0.42130 -0.01419 -0.01178 -0.01419 -0.01920 -0.02090 -0.02487
4.507 0.38202 0.43698 -0.01793 -0.05063 -0.01532 -0.02060 -0.02153 -0.02411
4.508 0.32454 0.37888 -0.01953 -0.04205 -0.01306 -0.02005 -0.02194 -0.02396
4.509 0.32668 0.38980 -0.02022 -0.03195 -0.01555 -0.02039 -0.02150 -0.02823
4.510 0.23109 0.30026 -0.01617 -0.02371 -0.02092 -0.02051 -0.02127 -0.02579
4.511 0.24950 0.31686 -0.01274 -0.02158 -0.02283 -0.02045 -0.02348 -0.02457
4.512 0.31923 0.38940 -0.00702 -0.02362 -0.01251 -0.02292 -0.02170 -0.02457
4.513 0.28053 0.35416 -0.01038 -0.02408 -0.01276 -0.02173 -0.02170 -0.02411
4.514 0.25641 0.33038 -0.01801 -0.03177 -0.01889 -0.01974 -0.02055 -0.02487
4.515 0.23442 0.30582 -0.02220 -0.02811 -0.01752 -0.02078 -0.02090 -0.02518
4.516 0.27180 0.34302 -0.01663 -0.03156 -0.01642 -0.02020 -0.02376 -0.02426
4.517 0.33829 0.39502 -0.01434 -0.03033 -0.01668 -0.01950 -0.02164 -0.02457
4.518 0.39325 0.44083 -0.01991 -0.02588 -0.01805 -0.01962 -0.02031 -0.02548
4.519 0.34242 0.40198 -0.01366 -0.03067 -0.01729 -0.01910 -0.02399 -0.02563
4.520 0.21985 0.28204 -0.01579 -0.02975 -0.01561 -0.02014 -0.02242 -0.02426
4.521 0.37129 0.42410 -0.01846 -0.02228 -0.00847 -0.01782 -0.02213 -0.02426
4.522 0.46408 0.50403 -0.02060 -0.02338 -0.01564 -0.01874 -0.02055 -0.02441
4.523 0.41341 0.45895 -0.01572 -0.02460 -0.01955 -0.01932 -0.02029 -0.02777
4.524 0.34282 0.38885 -0.01343 -0.02631 -0.01657 -0.01950 -0.02040 -0.02518
4.525 0.25526 0.30298 -0.01091 -0.02139 -0.01926 -0.01892 -0.02180 -0.02380
4.526 0.21428 0.25299 -0.01167 -0.01614 -0.01561 -0.02017 -0.02118 -0.02472
4.527 0.28384 0.31381 -0.01472 -0.01810 -0.01479 -0.01721 -0.02356 -0.02594
4.528 0.27998 0.31415 -0.01877 -0.01740 -0.02177 -0.01938 -0.02150 -0.02579
4.529 0.24947 0.28625 -0.01312 -0.01828 -0.01845 -0.01987 -0.02049 -0.02487
4.530 0.27112 0.30795 -0.01488 -0.01944 -0.02086 -0.02588 -0.02072 -0.02518
4.531 0.18669 0.21552 -0.01106 -0.01871 -0.02451 -0.01932 -0.02148 -0.02365
4.532 0.12526 0.15213 -0.01060 -0.01816 -0.02379 -0.01886 -0.02019 -0.02563
4.533 0.24364 0.27826 -0.01190 -0.01590 -0.02048 -0.01956 -0.02289 -0.02396
4.534 0.20683 0.24152 -0.00595 -0.01950 -0.01572 -0.01944 -0.02400 -0.02518
4.535 0.13580 0.16632 -0.01053 -0.01617 -0.01543 -0.01968 -0.02109 -0.02518
4.536 0.08916 0.11429 -0.01442 -0.02063 -0.02063 -0.02167 -0.02161 -0.02457
4.537 -0.00322 0.03372 -0.01625 -0.02652 -0.02328 -0.02234 -0.02469 -0.02594
4.538 0.03499 0.07526 -0.00854 -0.01926 -0.01988 -0.02249 -0.02264 -0.02487
4.539 0.07813 0.11542 -0.00664 -0.02350 -0.01569 -0.02216 -0.02200 -0.02365
4.540 0.09448 0.13266 -0.00984 -0.02313 -0.01826 -0.02106 -0.02094 -0.02731
4.541 0.14684 0.18884 -0.01549 -0.02338 -0.01640 -0.02054 -0.02161 -0.02701
4.542 0.19052 0.23141 -0.02129 -0.02188 -0.01111 -0.01993 -0.02470 -0.02380
4.543 0.20134 0.24698 -0.02357 -0.02231 -0.01073 -0.02103 -0.02107 -0.02411
4.544 0.20122 0.24860 -0.02487 -0.02087 -0.01270 -0.01974 -0.02060 -0.02533
4.545 0.24860 0.29214 -0.01984 -0.01572 -0.01666 -0.01968 -0.02347 -0.02609
4.546 0.29295 0.32645 -0.01633 -0.03000 -0.01930 -0.02466 -0.02107 -0.02594
4.547 0.23126 0.27258 -0.01701 -0.02863 -0.02043 -0.02017 -0.02032 -0.02457
4.548 0.25056 0.29248 -0.01839 -0.02383 -0.01337 -0.01941 -0.02147 -0.02594
4.549 0.27473 0.31665 -0.02441 -0.03256 -0.01125 -0.02090 -0.02098 -0.02548
4.550 0.24210 0.28506 -0.02167 -0.03659 -0.01103 -0.02002 -0.02097 -0.02502
4.551 0.30630 0.33340 -0.02625 -0.02805 -0.01068 -0.01935 -0.02217 -0.02670
4.552 0.21884 0.25027 -0.02060 -0.02313 -0.01038 -0.02045 -0.02063 -0.02701
4.553 0.08777 0.13077 -0.02007 -0.02411 -0.01535 -0.01950 -0.02100 -0.02426
4.554 0.04698 0.09323 -0.02129 -0.02756 -0.01579 -0.01944 -0.02153 -0.02563
4.555 0.14519 0.17853 -0.01663 -0.02808 -0.01546 -0.02304 -0.02063 -0.02426
4.556 0.24159 0.27441 -0.01892 -0.02859 -0.01974 -0.02087 -0.02095 -0.02426
4.557 0.28294 0.30942 -0.02014 -0.02637 -0.02071 -0.02078 -0.02014 -0.02747
4.558 0.30865 0.33829 -0.01587 -0.02704 -0.01714 -0.01938 -0.02109 -0.02441
4.559 0.28642 0.31714 -0.01038 -0.03427 -0.01526 -0.01935 -0.02426 -0.02441
4.560 0.18445 0.21866 -0.01900 -0.02484 -0.01620 -0.01938 -0.02051 -0.02731
4.561 0.09970 0.14551 -0.01129 -0.02319 -0.01553 -0.02066 -0.01981 -0.02762
4.562 0.14378 0.18512 -0.00481 -0.01822 -0.02032 -0.01944 -0.02405 -0.02441
4.563 0.23439 0.27005 -0.00862 -0.01828 -0.02249 -0.02124 -0.02332 -0.02411
4.564 0.17767 0.21512 -0.00839 -0.02112 -0.01593 -0.02219 -0.02245 -0.02380
4.565 0.12437 0.15952 -0.00572 -0.02124 -0.01318 -0.02094 -0.02020 -0.02426
4.566 0.08034 0.13712 -0.00099 -0.02072 -0.01401 -0.01950 -0.01956 -0.02823
4.567 0.15857 0.22385 0.00031 -0.02194 -0.01303 -0.02014 -0.02077 -0.02548
4.568 0.23810 0.29736 0.00305 -0.01984 -0.01508 -0.02301 -0.02141 -0.02548
4.569 0.18854 0.24506 0.00427 -0.01871 -0.01584 -0.01862 -0.01993 -0.02563
4.570 0.18129 0.23532 0.00565 -0.01816 -0.01619 -0.01993 -0.02405 -0.02518
4.571 0.10315 0.16382 0.00389 -0.01797 -0.01419 -0.01962 -0.02286 -0.02533
4.572 -0.03671 0.04510 0.00298 -0.02423 -0.00766 0.03638 -0.02226 -0.02457
4.573 -0.10603 -0.03018 0.00046 -0.01926 -0.00517 -0.01523 -0.02106 -0.02609
4.574 0.07718 0.14856 0.00168 -0.01810 -0.00883 -0.03049 -0.02060 -0.02563
4.575 0.13066 0.21133 0.00023 -0.01895 -0.01083 -0.03094 -0.02293 -0.02518
4.576 0.06606 0.15817 0.00137 -0.02414 -0.01672 -0.01920 -0.02470 -0.02472
4.577 0.06563 0.15131 -0.00275 -0.02502 -0.01575 -0.02356 -0.02039 -0.02457
4.578 0.11470 0.20184 -0.00023 -0.02164 -0.01637 -0.01785 -0.02235 -0.02457
4.579 0.08252 0.17188 0.00107 -0.02280 -0.02785 -0.01694 -0.02226 -0.02548
4.580 0.09830 0.19870 -0.00366 -0.02655 -0.02693 -0.01508 -0.02303 -0.02365
4.581 0.15350 0.25125 -0.00641 -0.03192 -0.01109 -0.01523 -0.02229 -0.02411
4.582 0.16451 0.26773 -0.00710 -0.02524 -0.01610 -0.01913 -0.02161 -0.02625
4.583 0.18100 0.29642 -0.00946 -0.02548 -0.02232 -0.02060 -0.02046 -0.02731
4.584 0.19797 0.30920 -0.00793 -0.02673 -0.01984 -0.02725 -0.02104 -0.02365
4.585 0.20505 0.29681 -0.00725 -0.03006 -0.02605 -0.02768 -0.02138 -0.02426
4.586 0.10103 0.20828 -0.01053 -0.02728 -0.02319 -0.03082 -0.02109 -0.02457
4.587 0.16100 0.27118 -0.00725 -0.02405 -0.02184 -0.02628 -0.02361 -0.02426
4.588 0.24333 0.34164 -0.00710 -0.02344 -0.02649 -0.02823 -0.02260 -0.02426
4.589 0.28317 0.39227 -0.00671 -0.02966 -0.02362 -0.03012 -0.02045 -0.02411
4.590 0.32253 0.42578 -0.00435 -0.02478 -0.02303 -0.02606 -0.02065 -0.02579
4.591 0.32921 0.43225 -0.00580 -0.02536 -0.02261 -0.02600 -0.02000 -0.02777
4.592 0.32431 0.41925 -0.00443 -0.02939 -0.02222 -0.02286 -0.02489 -0.02487
4.593 0.27928 0.37518 -0.00519 -0.02341 -0.02139 -0.02386 -0.02109 -0.02777
4.594 0.22356 0.31906 -0.00717 -0.02393 -0.01463 -0.02536 -0.02057 -0.02640
4.595 0.24077 0.33655 -0.00488 -0.02530 -0.01474 -0.02005 -0.02200 -0.02533
4.596 0.23708 0.33847 -0.00504 -0.02136 -0.01619 -0.02170 -0.02220 -0.02579
4.597 0.18298 0.29074 -0.00717 -0.02301 -0.01283 -0.02237 -0.02046 -0.02518
4.598 0.14896 0.26157 -0.00786 -0.02313 -0.01624 -0.02029 -0.02113 -0.02838
4.599 0.21674 0.31436 -0.01022 -0.02344 -0.01064 -0.01974 -0.02016 -0.02686
4.600 0.29169 0.37244 -0.00923 -0.02274 -0.00943 -0.01947 -0.02148 -0.02579
4.601 0.32373 0.40607 -0.01564 -0.02487 -0.01273 -0.01999 -0.02165 -0.02869
4.602 0.31615 0.40561 -0.01259 -0.02478 -0.01860 -0.02023 -0.02217 -0.02502
4.603 0.32256 0.40701 -0.01099 -0.02304 -0.02161 -0.01920 -0.02376 -0.02563
4.604 0.31308 0.40656 -0.01076 -0.02405 -0.02063 -0.02121 -0.02197 -0.02533
4.605 0.29166 0.37839 -0.00305 -0.02930 -0.02133 -0.02209 -0.02043 -0.02380
4.606 0.30528 0.38736 -0.00633 -0.02768 -0.01736 -0.01956 -0.02028 -0.02792
4.607 0.29967 0.37592 -0.00961 -0.02509 -0.01062 -0.01926 -0.01994 -0.02487
4.608 0.30209 0.37906 -0.01114 -0.02554 -0.01312 -0.01947 -0.02342 -0.02533
4.609 0.24913 0.32504 -0.01312 -0.02472 -0.01675 -0.01898 -0.02104 -0.02533
4.610 0.22755 0.29065 -0.01381 -0.02356 -0.02057 -0.01877 -0.02406 -0.02457
4.611 0.29019 0.35538 -0.01358 -0.02374 -0.01663 -0.02026 -0.02365 -0.02518
4.612 0.35368 0.40710 -0.01259 -0.02689 -0.01070 -0.02048 -0.02234 -0.02502
4.613 0.28401 0.34268 -0.01389 -0.02332 -0.00607 -0.01971 -0.02029 -0.02441
4.614 0.25432 0.31046 -0.01099 -0.02301 -0.00845 -0.02084 -0.02164 -0.02441
4.615 0.30092 0.34686 -0.00839 -0.02142 -0.00827 -0.01944 -0.02328 -0.02411
4.616 0.28293 0.33328 -0.00793 -0.02121 -0.00728 -0.01965 -0.01984 -0.02579
4.617 0.28165 0.33157 -0.01030 -0.02362 -0.00287 -0.01971 -0.02060 -0.02441
4.618 0.28244 0.34146 -0.01740 -0.02335 -0.00661 -0.01944 -0.02325 -0.02457
4.619 0.27264 0.33203 -0.01648 -0.03406 -0.01453 -0.01816 -0.02199 -0.02487
4.620 0.17645 0.23987 -0.01625 -0.02460 -0.01918 -0.01950 -0.02052 -0.02823
4.621 0.20578 0.26498 -0.00954 -0.02353 -0.01326 -0.02014 -0.02118 -0.02472
4.622 0.22668 0.28387 -0.00458 -0.02490 -0.00665 -0.02026 -0.02385 -0.02502
4.623 0.21382 0.28641 -0.01328 -0.02478 -0.00508 -0.02319 -0.02025 -0.02853
4.624 0.26620 0.33490 -0.02106 -0.03204 -0.00565 -0.02078 -0.02122 -0.02472
4.625 0.36783 0.42496 -0.01694 -0.02338 -0.00914 -0.01938 -0.02109 -0.02502
4.626 0.30435 0.36279 -0.00687 -0.02664 -0.01277 -0.01807 -0.02077 -0.02441
4.627 0.25389 0.32559 -0.01205 -0.02863 -0.01508 -0.02109 -0.02084 -0.02426
4.628 0.33971 0.39340 -0.01587 -0.03033 -0.01758 -0.01959 -0.02061 -0.02563
4.629 0.40492 0.45868 -0.01274 -0.03592 -0.01878 -0.01724 -0.02414 -0.02396
4.630 0.29527 0.35284 -0.01328 -0.02753 -0.02142 -0.01740 -0.02200 -0.02487
4.631 0.30342 0.36285 -0.01053 -0.03232 -0.01909 -0.02042 -0.02126 -0.02533
4.632 0.34776 0.38910 -0.00954 -0.02777 -0.01616 -0.01752 -0.02147 -0.02609
4.633 0.26927 0.31131 -0.01068 -0.03076 -0.01723 -0.02258 -0.02190 -0.02594
4.634 0.10692 0.15884 -0.01015 -0.03070 -0.01648 -0.02054 -0.02014 -0.02548
4.635 0.20453 0.25629 -0.01450 -0.01965 -0.02103 -0.01764 -0.01974 -0.02548
4.636 0.29344 0.33667 -0.01015 -0.00964 -0.02196 -0.01892 -0.02408 -0.02426
4.637 0.28111 0.32794 -0.01274 -0.00250 -0.02348 -0.02011 -0.02094 -0.02716
4.638 0.16525 0.21655 -0.01129 -0.06018 -0.02220 -0.02026 -0.02037 -0.02411
4.639 0.12241 0.17224 -0.01091 -0.00641 -0.01984 -0.02063 -0.02333 -0.02594
4.640 0.18260 0.22662 -0.01419 -0.05008 -0.01498 -0.02026 -0.02051 -0.02396
4.641 0.17393 0.22391 -0.01312 -0.03204 -0.01952 -0.01996 -0.02170 -0.02396
4.642 0.12450 0.19135 -0.02426 -0.02292 -0.01901 -0.01910 -0.02046 -0.02563
4.643 0.10269 0.17807 -0.02274 -0.02194 -0.01723 -0.01929 -0.02342 -0.02426
4.644 0.03053 0.10400 -0.02403 -0.02390 -0.01663 -0.02002 -0.02325 -0.02609
4.645 -0.06792 0.00241 -0.01915 -0.02325 -0.01840 -0.02289 -0.01999 -0.02518
4.646 -0.08794 -0.00696 0.00595 -0.02679 -0.02194 -0.02277 -0.02286 -0.02594
4.647 -0.01518 0.06516 0.00183 -0.02377 -0.02231 -0.02075 -0.02347 -0.02548
4.648 -0.00330 0.08484 -0.02014 -0.02625 -0.02112 -0.02106 -0.02252 -0.02426
4.649 0.03676 0.12799 -0.00816 -0.02350 -0.01584 -0.02121 -0.02054 -0.02441
4.650 0.06815 0.16199 -0.01266 -0.02332 -0.01517 -0.02090 -0.02084 -0.02686
4.651 0.06288 0.15842 -0.00824 -0.02954 -0.01968 -0.02017 -0.02426 -0.02441
4.652 0.07684 0.17990 -0.01015 -0.02753 -0.01324 -0.02179 -0.02126 -0.02548
4.653 0.06436 0.16656 -0.00984 -0.02176 -0.00977 -0.02216 -0.02161 -0.02472
4.654 0.07449 0.16940 -0.01106 -0.02072 -0.01047 -0.01962 -0.02080 -0.02457
4.655 0.12082 0.21207 -0.00946 -0.02328 -0.01016 -0.01984 -0.02124 -0.02441
4.656 0.12781 0.22070 -0.00534 -0.01724 -0.01196 -0.02023 -0.01974 -0.02502
4.657 0.02715 0.11740 -0.00496 -0.01837 -0.01311 -0.02078 -0.01923 -0.02777
4.658 -0.00009 0.08340 -0.00511 -0.01779 -0.01271 -0.01978 -0.01991 -0.02563
4.659 0.02776 0.11285 -0.00198 -0.02045 -0.01485 -0.02484 -0.02135 -0.02533
4.660 -0.06824 0.02011 -0.00549 -0.02237 -0.01530 -0.02609 -0.02008 -0.02762
4.661 0.03630 0.10742 -0.00854 -0.01505 -0.01607 -0.02051 -0.02040 -0.02487
4.662 0.06667 0.14075 -0.01076 -0.01935 -0.01775 -0.01459 -0.02225 -0.02594
4.663 0.04716 0.11865 -0.01251 -0.02396 -0.01468 -0.01590 -0.02211 -0.02472
4.664 0.04729 0.11786 -0.01213 -0.02454 -0.01523 -0.01782 -0.02153 -0.02548
4.665 0.05742 0.10507 -0.01579 -0.01877 -0.01611 -0.01743 -0.02090 -0.02914
4.666 0.04169 0.07819 -0.01915 -0.02386 -0.02359 -0.01697 -0.02013 -0.02548
4.667 0.04604 0.07666 -0.02022 -0.01974 -0.02887 -0.02023 -0.02289 -0.02487
4.668 0.00768 0.04514 -0.02258 -0.02246 -0.02606 -0.02338 -0.02080 -0.02625
4.669 0.02025 0.06833 -0.02098 -0.02417 -0.02098 -0.01965 -0.02174 -0.02579
4.670 0.03876 0.07666 -0.02029 -0.02307 -0.01523 -0.01413 -0.02255 -0.02563
4.671 -0.07431 -0.03781 -0.02281 -0.02390 -0.01857 -0.00519 -0.02046 -0.02426
4.672 -0.13782 -0.09067 -0.02991 -0.02286 -0.02393 -0.02588 -0.02159 -0.02884
4.673 -0.07387 -0.03091 -0.02548 -0.02029 -0.02667 -0.02054 -0.02005 -0.02472
4.674 0.03276 0.07785 -0.02510 -0.01926 -0.02396 -0.01764 -0.02124 -0.02411
4.675 0.01219 0.06500 -0.02747 -0.02213 -0.02055 -0.02780 -0.01999 -0.02563
4.676 0.02118 0.07022 -0.02312 -0.01862 -0.01833 -0.02081 -0.02348 -0.02487
4.677 0.04060 0.08829 -0.02487 -0.02011 -0.01537 -0.01492 -0.02217 -0.02380
4.678 0.04295 0.09943 -0.02502 -0.02237 -0.01497 -0.02335 -0.02007 -0.02335
4.679 0.01392 0.08664 -0.02937 -0.01813 -0.01311 -0.02335 -0.01985 -0.02640
4.680 0.02266 0.09549 -0.02007 -0.01846 -0.01482 -0.01923 -0.02148 -0.02380
4.681 0.03212 0.10022 -0.01785 -0.02490 -0.01813 -0.02435 -0.02057 -0.02731
4.682 -0.05792 0.01208 -0.01358 -0.02090 -0.01984 -0.02625 -0.02190 -0.02563
4.683 -0.05923 0.01340 -0.01587 -0.02066 -0.02373 -0.02292 -0.02150 -0.02563
4.684 0.01294 0.09033 -0.01503 -0.02100 -0.02325 -0.02444 -0.02034 -0.02350
4.685 0.03023 0.10086 -0.01320 -0.01648 -0.02202 -0.02383 -0.02179 -0.02365
4.686 -0.03732 0.04086 -0.01511 -0.02023 -0.01556 -0.01941 -0.01958 -0.02472
4.687 -0.04121 0.03351 -0.01244 -0.02109 -0.01704 -0.01978 -0.02396 -0.02457
4.688 0.02074 0.09161 -0.01266 -0.02094 -0.01382 -0.02347 -0.02090 -0.02701
4.689 0.07439 0.15076 -0.00992 -0.02078 -0.01587 -0.01984 -0.02107 -0.02441
4.690 0.11391 0.19266 -0.00671 -0.02090 -0.02054 -0.02213 -0.02046 -0.02472
4.691 0.11287 0.18973 -0.00198 -0.02536 -0.02328 -0.02664 -0.02185 -0.02426
4.692 0.13277 0.20505 -0.00336 -0.01761 -0.02197 -0.02899 -0.02029 -0.02823
4.693 0.16344 0.22580 -0.00214 -0.01923 -0.01549 -0.01694 -0.02055 -0.02487
4.694 0.17517 0.22250 0.00023 -0.02243 -0.00954 -0.01620 -0.02126 -0.02502
4.695 0.05983 0.10962 -0.00031 -0.02933 -0.00757 -0.01358 -0.02083 -0.02472
4.696 0.13895 0.19769 -0.00229 -0.02386 -0.00902 -0.00748 -0.02408 -0.02472
4.697 0.17175 0.23349 -0.00328 -0.02322 -0.00526 -0.02597 -0.02205 -0.02441
4.698 0.13628 0.19983 -0.00076 -0.02499 -0.00696 -0.02597 -0.02110 -0.02396
4.699 0.13715 0.19434 0.00130 -0.02295 -0.00177 -0.02145 -0.02101 -0.02716
4.700 0.23799 0.28299 0.00252 -0.02686 -0.00041 -0.01740 -0.02386 -0.02441
4.701 0.19797 0.24118 0.00687 -0.02496 -0.00543 -0.01694 -0.02089 -0.02701
4.702 0.25755 0.29849 0.00710 -0.02429 -0.00508 -0.02069 -0.01990 -0.02472
4.703 0.30467 0.33597 0.00900 -0.02756 -0.00407 -0.01944 -0.02148 -0.02594
4.704 0.15027 0.19412 0.00671 -0.03040 -0.00787 -0.02264 -0.02061 -0.02487
4.705 0.05539 0.10162 0.00534 -0.02460 -0.00571 -0.02008 -0.02031 -0.02594
4.706 0.22395 0.25446 0.00183 -0.02936 -0.01216 -0.01984 -0.01973 -0.02548
4.707 0.14180 0.18192 0.00175 -0.02921 -0.00975 -0.01947 -0.02405 -0.02380
4.708 0.08891 0.13736 0.00221 -0.02744 0.00220 -0.01953 -0.02029 -0.02457
4.709 0.11955 0.16245 0.00023 -0.02954 -0.00887 -0.01990 -0.02026 -0.02594
4.710 0.11864 0.16101 -0.00244 -0.03018 -0.01807 -0.02094 -0.02107 -0.02579
4.711 0.08665 0.13086 -0.00191 -0.02969 -0.01956 -0.02313 -0.02042 -0.02457
4.712 0.01825 0.05695 -0.00252 -0.02332 -0.02570 -0.02109 -0.01959 -0.02792
4.713 0.07788 0.12698 -0.00481 -0.02686 -0.02686 -0.01959 -0.02011 -0.02457
4.714 0.13010 0.17981 -0.00824 -0.03168 -0.02386 -0.02020 -0.02348 -0.02411
4.715 0.10620 0.16806 -0.01045 -0.02545 -0.02048 -0.02530 -0.02060 -0.02792
4.716 0.12589 0.18765 -0.01083 -0.02396 -0.02032 -0.02576 -0.02029 -0.02457
4.717 0.11839 0.17261 -0.00954 -0.02643 -0.02049 -0.02603 -0.02159 -0.02472
4.718 0.11298 0.16879 -0.00137 -0.02982 -0.01831 -0.02548 -0.02141 -0.02472
4.719 0.08162 0.13950 -0.00328 -0.02411 -0.02365 -0.02182 -0.02043 -0.02777
4.720 0.09509 0.15634 -0.01518 -0.02045 -0.02353 -0.02075 -0.01999 -0.02533
4.721 0.10756 0.16882 -0.01266 -0.02759 -0.02444 -0.01819 -0.02162 -0.02411
4.722 0.10132 0.17456 -0.01968 -0.02908 -0.02609 -0.01306 -0.02136 -0.02533
4.723 0.18071 0.23944 -0.01442 -0.02365 -0.02878 -0.02020 -0.02083 -0.02457
4.724 0.17368 0.23239 -0.01091 -0.02209 -0.02550 -0.01941 -0.02362 -0.02411
4.725 0.12785 0.20419 -0.00465 -0.03091 -0.01610 -0.02396 -0.02063 -0.02563
4.726 0.11394 0.19156 -0.00053 -0.03516 -0.01460 -0.02786 -0.02075 -0.02396
4.727 0.07106 0.15314 -0.00084 -0.03162 -0.01810 -0.02164 -0.02013 -0.02457
4.728 0.15236 0.23312 -0.00946 -0.03421 -0.01346 -0.01932 -0.02043 -0.02518
4.729 0.09389 0.18405 -0.00938 -0.02570 -0.01511 -0.01935 -0.02362 -0.02441
4.730 0.07817 0.17050 -0.01419 -0.02075 -0.01585 -0.01968 -0.02034 -0.02472
4.731 0.06573 0.16150 -0.01045 -0.02219 -0.01944 -0.01971 -0.02034 -0.02792
4.732 -0.08156 0.02628 -0.00969 -0.02917 -0.01791 -0.02023 -0.02313 -0.02457
4.733 -0.05777 0.04861 -0.00717 -0.04730 -0.01649 -0.02103 -0.02287 -0.02518
4.734 0.05919 0.16776 -0.00984 -0.04855 -0.01372 -0.02365 -0.02084 -0.02548
4.735 0.05272 0.16525 -0.00984 -0.01978 -0.01245 -0.02344 -0.02187 -0.02380
4.736 0.06201 0.16550 -0.00916 -0.00729 -0.01328 -0.02115 -0.02121 -0.02426
4.737 -0.00607 0.10037 -0.01045 -0.02408 -0.01541 -0.01993 -0.01945 -0.02762
4.738 0.06857 0.17630 -0.01038 -0.02863 -0.02327 -0.02005 -0.02161 -0.02487
4.739 0.04654 0.15454 -0.01228 -0.02756 -0.02422 -0.02011 -0.02048 -0.02594
4.740 -0.00153 0.10565 -0.01381 -0.02435 -0.01477 -0.02203 -0.02003 -0.02472
4.741 -0.01733 0.08215 -0.01366 -0.02087 -0.01828 -0.02011 -0.02133 -0.02579
4.742 0.02490 0.11652 -0.01305 -0.02612 -0.01826 -0.02292 -0.02231 -0.02563
4.743 0.06947 0.15796 -0.01503 -0.03680 -0.01784 -0.02487 -0.02051 -0.02472
4.744 0.12856 0.21460 -0.01587 -0.02600 -0.02066 -0.02390 -0.01994 -0.02670
4.745 0.10794 0.18829 -0.01770 -0.02057 -0.01819 -0.02139 -0.01990 -0.02579
4.746 0.10988 0.18018 -0.01617 -0.02142 -0.02103 -0.01917 -0.02304 -0.02472
4.747 0.17065 0.23047 -0.02045 -0.02100 -0.02008 -0.01694 -0.02225 -0.02686
4.748 0.20013 0.25159 -0.01892 -0.02017 -0.01741 -0.01859 -0.02008 -0.02762
4.749 0.11571 0.16928 -0.01488 -0.01749 -0.01796 -0.01633 -0.02109 -0.02655
4.750 0.14220 0.19415 -0.01793 -0.02133 -0.01645 -0.01907 -0.02023 -0.02518
4.751 0.22566 0.26996 -0.01633 -0.02655 -0.01471 -0.02045 -0.02019 -0.02457
4.752 0.17569 0.21515 -0.01755 -0.02353 -0.01172 -0.02133 -0.01939 -0.02563
4.753 0.09962 0.13632 -0.01762 -0.02826 -0.00752 -0.01959 -0.02016 -0.02502
4.754 -0.00253 0.05246 -0.01312 -0.02966 -0.00819 -0.01694 -0.02127 -0.02731
4.755 0.06053 0.11096 -0.01175 -0.02423 -0.00970 -0.01855 -0.02017 -0.02701
4.756 0.01030 0.06775 -0.01144 -0.02325 -0.01340 -0.01471 -0.02438 -0.02625
4.757 0.03468 0.10349 -0.01411 -0.02182 -0.01273 -0.01550 -0.02170 -0.02487
4.758 0.03316 0.10309 -0.00954 -0.01767 -0.01048 -0.01547 -0.02058 -0.02487
4.759 -0.06601 0.00278 -0.01007 -0.01553 -0.00916 -0.01736 -0.02003 -0.02518
4.760 -0.14719 -0.06610 -0.01129 -0.01505 -0.00580 -0.01752 -0.01997 -0.02502
4.761 -0.17784 -0.09058 -0.01167 -0.00540 -0.01158 -0.01459 -0.02425 -0.02502
4.762 -0.18550 -0.08749 -0.01266 -0.02579 -0.01425 -0.01825 -0.02090 -0.02838
4.763 -0.17024 -0.06360 -0.00717 -0.02539 -0.01956 -0.01776 -0.02129 -0.02594
4.764 -0.12556 -0.02252 -0.00725 -0.00793 -0.01701 -0.01743 -0.02251 -0.02472
4.765 -0.18631 -0.06644 -0.00923 0.00238 -0.01566 -0.01431 -0.02234 -0.02518
4.766 -0.20129 -0.07727 -0.00961 -0.02148 -0.02382 -0.01474 -0.01997 -0.02747
4.767 -0.18309 -0.05923 -0.01190 -0.03491 -0.02606 -0.01703 -0.02115 -0.02548
4.768 -0.27719 -0.13470 -0.00916 -0.02744 -0.02142 -0.01953 -0.02458 -0.02548
4.769 -0.22205 -0.07632 -0.01022 -0.00644 -0.01598 -0.02014 -0.02031 -0.02579
4.770 -0.19965 -0.05783 -0.01137 -0.00903 -0.02222 -0.01996 -0.02356 -0.02487
4.771 -0.19672 -0.04346 -0.00214 -0.01440 -0.01985 -0.01743 -0.02203 -0.02457
4.772 -0.24297 -0.07748 -0.01350 -0.02563 -0.01813 -0.01590 -0.02144 -0.02762
4.773 -0.11566 0.02698 -0.01640 -0.02402 -0.02011 -0.01044 -0.02089 -0.02487
4.774 -0.07034 0.06607 -0.01190 -0.02176 -0.01607 -0.01007 -0.01941 -0.02487
4.775 -0.06033 0.06052 -0.01274 -0.02820 -0.01775 -0.00940 -0.02141 -0.02472
4.776 -0.09505 0.02768 -0.01511 -0.02841 -0.01929 -0.00739 -0.02051 -0.02579
4.777 -0.07500 0.05948 -0.01106 -0.01978 -0.00764 -0.00549 -0.02055 -0.02625
4.778 -0.14772 -0.00986 -0.01350 -0.02554 -0.00708 -0.00821 -0.02217 -0.02625
4.779 -0.15337 -0.02768 -0.01724 -0.02814 -0.01007 -0.01361 -0.02133 -0.02411
4.780 -0.07556 0.03729 -0.01694 -0.03381 -0.01517 -0.01587 -0.02000 -0.02487
4.781 -0.09962 0.01700 -0.01396 -0.04303 -0.02043 -0.02377 -0.01987 -0.02609
4.782 -0.06349 0.03708 -0.00816 -0.03186 -0.01511 -0.02573 -0.02370 -0.02411
4.783 0.05305 0.12854 -0.01106 -0.01678 -0.01663 -0.02371 -0.02138 -0.02518
4.784 0.04272 0.12836 -0.01472 -0.02478 -0.01500 -0.02618 -0.02110 -0.02563
4.785 0.05733 0.15063 -0.02289 -0.03491 -0.01230 -0.03473 -0.01988 -0.02487
4.786 0.07486 0.15591 -0.02098 -0.03391 -0.01797 -0.03293 -0.02165 -0.02472
4.787 0.05244 0.13092 -0.02068 -0.03763 -0.01534 -0.03293 -0.02094 -0.02548
4.788 0.03931 0.11005 -0.00710 -0.04019 -0.01816 -0.03943 -0.02283 -0.02441
4.789 0.07852 0.15878 0.00427 -0.03223 -0.01811 -0.04150 -0.02115 -0.02548
4.790 0.14124 0.21924 -0.00900 -0.03134 -0.01894 -0.04102 -0.02036 -0.02777
4.791 0.16312 0.23230 -0.01144 -0.03384 -0.01863 -0.04294 -0.02058 -0.02563
4.792 0.19376 0.25320 -0.00938 -0.01987 -0.02432 -0.04309 -0.02440 -0.02090
4.793 0.15443 0.22330 -0.00633 -0.01227 -0.02060 -0.04407 -0.02039 -0.02350
4.794 0.13884 0.20795 -0.00839 -0.02524 -0.02751 -0.04279 -0.01956 -0.02640
4.795 0.10287 0.16489 -0.01991 -0.01184 -0.02258 -0.04089 -0.02080 -0.02533
4.796 0.13341 0.19473 -0.04196 -0.01703 -0.02122 -0.04099 -0.02151 -0.02518
4.797 -0.06232 0.00854 -0.03136 -0.03091 -0.01930 -0.03903 -0.02240 -0.02548
4.798 0.01691 0.10736 -0.00786 -0.03333 -0.02069 -0.03531 -0.02141 -0.02502
4.799 0.14268 0.21945 0.01968 -0.02573 -0.01837 -0.02951 -0.01965 -0.02609
4.800 0.11327 0.19061 0.01259 -0.00824 -0.02168 -0.02643 -0.01991 -0.02701
4.801 0.07533 0.15051 0.00534 -0.00726 -0.01886 -0.02286 -0.02376 -0.02655
4.802 0.07191 0.14178 -0.01053 -0.02167 -0.01601 -0.02167 -0.02084 -0.02945
4.803 0.04805 0.12323 -0.01976 -0.02493 -0.01160 -0.02338 -0.01892 -0.02884
4.804 0.02341 0.09937 -0.01587 -0.02591 -0.00983 -0.02078 -0.02292 -0.02716
4.805 0.06145 0.14392 -0.01183 -0.02618 -0.01270 -0.01984 -0.02292 -0.02640
4.806 0.09001 0.16989 -0.00977 -0.02411 -0.01416 -0.02347 -0.01997 -0.02487
4.807 0.14520 0.22342 -0.00687 -0.02014 -0.00844 -0.01740 -0.02086 -0.02579
4.808 0.15210 0.22894 -0.00198 0.00012 -0.00584 -0.01520 -0.02048 -0.02686
4.809 0.13954 0.21704 0.00259 -0.01901 -0.00801 -0.01685 -0.02116 -0.02441
4.810 0.24144 0.31592 0.00000 -0.02365 -0.00896 -0.02081 -0.02098 -0.02426
4.811 0.32553 0.39728 -0.00084 -0.02625 -0.00775 -0.02313 -0.02020 -0.02823
4.812 0.34216 0.39871 -0.00504 -0.02228 -0.00639 -0.02228 -0.02208 -0.02472
4.813 0.39781 0.45288 -0.00648 -0.02203 -0.01059 -0.01962 -0.02396 -0.02518
4.814 0.33028 0.39490 -0.00610 -0.02304 -0.01505 -0.01978 -0.02109 -0.02502
4.815 0.27766 0.33310 0.00153 -0.02390 -0.01071 -0.01865 -0.02032 -0.02594
4.816 0.34535 0.40225 0.00397 -0.01978 -0.01315 -0.01578 -0.02023 -0.02625
4.817 0.30682 0.36972 -0.00107 -0.01474 -0.01068 -0.01447 -0.01981 -0.02609
4.818 0.31851 0.37729 -0.01137 -0.01346 -0.01282 -0.01492 -0.02382 -0.02518
4.819 0.38597 0.43439 -0.00488 -0.00912 -0.01480 -0.01505 -0.01959 -0.02777
4.820 0.30498 0.37787 -0.00565 -0.00430 -0.01961 -0.01639 -0.01964 -0.02853
4.821 0.27327 0.33908 0.00259 -0.00156 -0.02301 -0.01248 -0.02385 -0.02640
4.822 0.26744 0.33020 -0.00824 -0.00095 -0.02576 -0.01584 -0.02322 -0.02411
4.823 0.29366 0.35764 -0.00824 -0.00708 -0.02689 -0.01794 -0.02155 -0.02441
4.824 0.27779 0.35123 -0.00671 -0.00894 -0.02332 -0.01797 -0.02164 -0.02457
4.825 0.28209 0.35733 -0.00603 -0.01495 -0.02745 -0.01959 -0.02090 -0.02701
4.826 0.19942 0.29083 -0.00336 -0.01672 -0.02577 -0.01724 -0.01962 -0.02686
4.827 0.23091 0.32507 -0.00923 -0.01678 -0.02473 -0.01749 -0.02374 -0.02472
4.828 0.28653 0.38776 -0.01038 -0.01868 -0.02083 -0.01587 -0.02005 -0.02777
4.829 0.32487 0.42847 -0.00374 -0.01859 -0.01775 -0.01804 -0.02008 -0.02655
4.830 0.30966 0.41504 0.00328 -0.02283 -0.02390 -0.01974 -0.02434 -0.02686
4.831 0.15782 0.28738 -0.00610 -0.02533 -0.02377 -0.01517 -0.02155 -0.02472
4.832 0.07077 0.21341 -0.00946 -0.03964 -0.02325 -0.01627 -0.02045 -0.02563
4.833 0.16713 0.30115 -0.01694 -0.04279 -0.01933 -0.01801 -0.02138 -0.02670
4.834 0.10933 0.25351 -0.02106 -0.04578 -0.01131 -0.01593 -0.01988 -0.02884
4.835 0.14986 0.29126 -0.01175 -0.04861 -0.00650 -0.01984 -0.02052 -0.02625
4.836 0.20085 0.34494 -0.00793 -0.05692 -0.00444 -0.02036 -0.02089 -0.02670
4.837 0.17653 0.31787 -0.00580 -0.06659 -0.01198 -0.02072 -0.02040 -0.01862
4.838 0.05161 0.19373 -0.00732 -0.05066 -0.01117 -0.01718 -0.02426 -0.02472
4.839 0.00467 0.15497 -0.01381 -0.04364 -0.00928 -0.01996 -0.02048 -0.02502
4.840 0.03395 0.17502 -0.01755 -0.04556 -0.01451 -0.02353 -0.02168 -0.02472
4.841 0.05382 0.18146 -0.00771 -0.04401 -0.01363 -0.02161 -0.02148 -0.02762
4.842 0.07208 0.19885 -0.01030 -0.05295 -0.01530 -0.02066 -0.02048 -0.02716
4.843 0.06053 0.19037 -0.01404 -0.04773 -0.01639 -0.01706 -0.02380 -0.02487
4.844 0.01306 0.14066 -0.01320 -0.04071 -0.01500 -0.04037 -0.02019 -0.02487
4.845 0.00490 0.11908 -0.01419 -0.03101 -0.01556 -0.01532 -0.01996 -0.02289
4.846 -0.02341 0.08578 -0.01373 -0.02451 -0.02116 -0.02115 -0.02319 -0.02014
4.847 0.04539 0.14328 -0.01289 -0.02243 -0.01587 -0.02579 -0.02142 -0.02441
4.848 0.11996 0.21298 -0.01328 -0.01730 -0.01378 -0.01532 -0.02106 -0.02274
4.849 0.10127 0.17340 -0.01549 -0.00989 -0.01347 -0.01395 -0.02046 -0.02594
4.850 0.08081 0.15369 -0.00999 -0.00299 -0.01288 -0.02051 -0.02347 -0.02426
4.851 0.19952 0.26651 -0.01175 -0.00577 -0.01172 -0.02686 -0.02090 -0.02472
4.852 0.20016 0.27151 -0.01152 -0.01901 -0.01216 -0.02551 -0.02103 -0.02548
4.853 0.21169 0.26248 -0.01503 -0.03372 -0.02745 -0.02277 -0.02037 -0.02502
4.854 0.18718 0.25635 -0.01839 -0.02521 -0.02956 -0.01810 -0.02203 -0.02441
4.855 0.20384 0.26984 -0.01846 -0.01944 -0.02602 -0.02209 -0.02107 -0.02380
4.856 0.18600 0.24988 -0.01892 -0.01352 -0.02490 -0.02597 -0.02017 -0.02487
4.857 0.16734 0.23569 -0.01991 -0.01736 -0.02441 -0.02298 -0.02374 -0.02441
4.858 0.13734 0.21570 -0.02228 -0.01602 -0.02148 -0.01984 -0.02013 -0.02808
4.859 0.13571 0.22574 -0.02457 -0.01880 -0.00595 -0.01147 -0.02170 -0.02487
4.860 0.16914 0.26044 -0.02106 -0.02029 -0.00987 -0.01276 -0.02425 -0.02594
4.861 0.25908 0.34372 -0.01350 -0.02185 -0.01120 -0.01920 -0.02026 -0.02579
4.862 0.17920 0.27246 -0.01976 -0.03125 -0.00444 -0.02475 -0.02177 -0.02518
4.863 0.12109 0.22495 -0.01900 -0.04486 -0.01198 -0.02628 -0.01997 -0.02731
4.864 0.18623 0.28873 -0.01823 -0.04102 -0.01788 -0.02707 -0.02072 -0.02869
4.865 0.11594 0.23334 -0.02258 -0.03067 -0.01805 -0.02078 -0.02054 -0.02533
4.866 0.10522 0.22931 -0.02541 -0.01233 -0.01601 -0.02069 -0.02098 -0.02731
4.867 0.20128 0.32645 -0.02434 -0.01077 -0.00987 -0.02301 -0.02104 -0.02838
4.868 0.18494 0.32025 -0.02090 -0.02582 -0.00804 -0.02136 -0.02029 -0.02640
4.869 0.14093 0.28146 -0.02007 -0.01575 -0.01363 -0.02304 -0.02048 -0.02594
4.870 0.12402 0.25024 -0.02487 -0.01431 -0.00824 -0.02322 -0.01990 -0.02457
4.871 0.13443 0.26639 -0.02502 0.00116 -0.00880 -0.01892 -0.02028 -0.02747
4.872 0.12338 0.26328 -0.02144 -0.00571 -0.01300 -0.02054 -0.02119 -0.02762
4.873 0.13614 0.27463 -0.00801 -0.01746 -0.00839 -0.02017 -0.02089 -0.02518
4.874 0.16005 0.30402 -0.01343 -0.02451 -0.00990 -0.02063 -0.02008 -0.02716
4.875 0.12096 0.26959 -0.01518 -0.02505 -0.01219 -0.02063 -0.01985 -0.02777
4.876 0.12495 0.27118 -0.01579 -0.01193 -0.01285 -0.01965 -0.02087 -0.02609
4.877 0.09529 0.23651 -0.01472 -0.01910 -0.00656 -0.02094 -0.02153 -0.02640
4.878 0.07002 0.21359 -0.02258 -0.02283 -0.00945 -0.01895 -0.02213 -0.02548
4.879 0.12024 0.26715 -0.01808 -0.01892 -0.01547 -0.01807 -0.02058 -0.02640
4.880 0.11909 0.27307 -0.01450 -0.02591 -0.01822 -0.01743 -0.01935 -0.02914
4.881 0.14775 0.29504 -0.00839 -0.01770 -0.01530 -0.01706 -0.01999 -0.02594
4.882 0.13112 0.26694 -0.00664 -0.02017 -0.01794 -0.01956 -0.02367 -0.02472
4.883 0.15096 0.28113 -0.01259 -0.02744 -0.01523 -0.02020 -0.01958 -0.02792
4.884 0.07939 0.21884 -0.01640 -0.02722 -0.01448 -0.01849 -0.02179 -0.02533
4.885 0.09337 0.23685 -0.01106 -0.02475 -0.01483 -0.01523 -0.02397 -0.02640
4.886 0.13116 0.26773 -0.01007 -0.02625 -0.02519 -0.01785 -0.02011 -0.02533
4.887 0.11493 0.25522 -0.00786 -0.03900 -0.02629 -0.01804 -0.02034 -0.02533
4.888 0.10773 0.23495 -0.00999 -0.03903 -0.01303 -0.01779 -0.02045 -0.02548
4.889 0.22371 0.34265 -0.01419 -0.03311 -0.01332 -0.01920 -0.02206 -0.02579
4.890 0.27193 0.38754 -0.02342 -0.02954 -0.02795 -0.01929 -0.02132 -0.02518
4.891 0.14980 0.26456 -0.01617 -0.03751 -0.02361 -0.02151 -0.02046 -0.02457
4.892 0.06830 0.19049 -0.01144 -0.03812 -0.03293 -0.02356 -0.02014 -0.02518
4.893 0.13087 0.23862 -0.00748 -0.02515 -0.03291 -0.01749 -0.02094 -0.02640
4.894 0.13335 0.23453 -0.01633 -0.02625 -0.03050 -0.02081 -0.02110 -0.02472
4.895 0.08897 0.19614 -0.01236 -0.02963 -0.03036 -0.02304 -0.02014 -0.02441
4.896 0.10622 0.20328 -0.01442 -0.03091 -0.02435 -0.02173 -0.02055 -0.02823
4.897 0.11572 0.20331 -0.01350 -0.03189 -0.02452 -0.02072 -0.02007 -0.02487
4.898 0.10983 0.20554 -0.01160 -0.02899 -0.02608 -0.02048 -0.02037 -0.02670
4.899 0.09425 0.17578 -0.01572 -0.01724 -0.01849 -0.02304 -0.02013 -0.02701
4.900 0.14462 0.21048 -0.00984 -0.00674 -0.01871 -0.02048 -0.02161 -0.02472
4.901 0.15102 0.21579 0.00031 -0.00040 -0.02043 -0.02335 -0.02213 -0.02502
4.902 0.29716 0.37027 -0.00984 0.00217 -0.01091 -0.02197 -0.02138 -0.02426
4.903 0.29303 0.36298 -0.03593 -0.00986 -0.01379 -0.01993 -0.02000 -0.02594
4.904 0.16223 0.22266 0.00763 -0.00443 -0.01260 -0.02032 -0.02063 -0.02487
4.905 0.08278 0.14200 0.00282 -0.00476 -0.01442 -0.01999 -0.02202 -0.02426
4.906 -0.02773 0.04315 -0.00084 -0.00015 -0.01045 -0.02106 -0.02029 -0.02563
4.907 0.06831 0.14020 -0.00603 0.00842 -0.00534 -0.02026 -0.02100 -0.02350
4.908 0.11076 0.17978 -0.00656 0.00314 -0.00406 -0.01749 -0.02188 -0.02472
4.909 0.00571 0.08224 -0.01282 0.00650 -0.00967 -0.01981 -0.02155 -0.02502
4.910 0.12720 0.19803 -0.00694 -0.00879 -0.00734 -0.01727 -0.02086 -0.02457
4.911 0.22038 0.30371 -0.01083 -0.00449 -0.00563 -0.01575 -0.02182 -0.02518
4.912 0.19650 0.27866 -0.00336 -0.01254 -0.01059 -0.01498 -0.02220 -0.02350
4.913 0.12366 0.20840 0.00771 -0.00732 -0.01596 -0.01721 -0.02159 -0.02533
4.914 -0.00372 0.09937 0.01617 -0.00662 -0.01526 -0.02078 -0.02206 -0.02441
4.915 0.02440 0.12460 -0.01038 -0.01083 -0.02441 -0.01962 -0.02209 -0.02472
4.916 -0.02495 0.07709 -0.10277 -0.02313 -0.03589 -0.01825 -0.02042 -0.02411
4.917 0.04474 0.15637 -0.01930 -0.02713 -0.01328 -0.02182 -0.02214 -0.02487
4.918 0.10077 0.20978 -0.01152 -0.02057 -0.01637 -0.02155 -0.01982 -0.02792
4.919 0.10318 0.20953 -0.01106 -0.03214 -0.01421 -0.02054 -0.02098 -0.02579
4.920 0.03944 0.13971 -0.01152 -0.03952 -0.01825 -0.02097 -0.02103 -0.02762
4.921 0.01717 0.12280 -0.01762 -0.03729 -0.02039 -0.02118 -0.01985 -0.02686
4.922 0.06552 0.15936 -0.01389 -0.04144 -0.02699 -0.02039 -0.02101 -0.02640
4.923 0.05969 0.15994 -0.01633 -0.03793 -0.01584 -0.02328 -0.02058 -0.02609
4.924 0.12109 0.22318 -0.01480 -0.03796 -0.01611 -0.02527 -0.02116 -0.02518
4.925 0.18521 0.27548 -0.01648 -0.03809 -0.02228 -0.02402 -0.02069 -0.02762
4.926 0.22171 0.30417 -0.01488 -0.03540 -0.01701 -0.02560 -0.01979 -0.02686
4.927 0.22495 0.30069 -0.00954 -0.04294 -0.01271 -0.02036 -0.02167 -0.02548
4.928 0.24158 0.31113 -0.01144 -0.03470 -0.01405 -0.01987 -0.02020 -0.02731
4.929 0.21672 0.28220 -0.00763 -0.04599 -0.01244 -0.02103 -0.01993 -0.02960
4.930 0.14166 0.22183 -0.00099 -0.04315 -0.01083 -0.02057 -0.02066 -0.02930
4.931 0.10042 0.19012 0.00046 -0.04752 -0.01003 -0.02271 -0.01999 -0.02518
4.932 0.13408 0.21835 0.00397 -0.05212 -0.01015 -0.02023 -0.02124 -0.02823
4.933 0.16469 0.24069 0.00267 -0.06177 -0.00964 -0.02261 -0.01997 -0.02884
4.934 0.17673 0.26828 -0.00359 -0.04993 -0.01018 -0.02618 -0.01996 -0.02838
4.935 0.19211 0.29382 0.01144 -0.04755 -0.01273 -0.02011 -0.02135 -0.02838
4.936 0.20982 0.30539 0.00259 -0.05185 -0.01054 -0.02057 -0.01955 -0.03098
4.937 0.13261 0.23636 0.00046 -0.05255 -0.01169 -0.02039 -0.02074 -0.02853
4.938 0.05330 0.16342 0.00366 -0.05078 -0.01337 -0.02106 -0.02058 -0.02792
4.939 0.21281 0.32437 0.00000 -0.05682 -0.01344 -0.02298 -0.02039 -0.02502
4.940 0.12851 0.23944 -0.00046 -0.05377 -0.01385 -0.02167 -0.01987 -0.02731
4.941 0.10005 0.21628 -0.01083 -0.06128 -0.01291 -0.02063 -0.02040 -0.02853
4.942 0.13782 0.24750 0.00549 -0.04562 -0.01712 -0.02023 -0.02443 -0.02808
4.943 0.04686 0.17819 0.00214 -0.02997 -0.01234 -0.02313 -0.02168 -0.02838
4.944 0.12646 0.24286 0.00221 -0.03986 -0.01460 -0.02533 -0.02238 -0.02701
4.945 0.06873 0.18680 0.01419 -0.03732 -0.01398 -0.02280 -0.02478 -0.02594
4.946 0.08768 0.20114 0.00366 -0.05106 -0.01622 -0.02554 -0.02274 -0.02518
4.947 0.18434 0.28833 -0.00381 -0.02701 -0.02182 -0.02460 -0.02170 -0.02487
4.948 0.17952 0.27457 -0.00488 -0.02921 -0.01695 -0.02200 -0.02026 -0.02823
4.949 0.15520 0.24942 0.01114 -0.02029 -0.01492 -0.02081 -0.02283 -0.02411
4.950 0.19278 0.27661 0.00832 -0.02621 -0.01297 -0.02158 -0.02209 -0.02655
4.951 0.24104 0.31912 0.00275 -0.02151 -0.01476 -0.02072 -0.02298 -0.02563
4.952 0.16212 0.24457 0.01114 -0.01794 -0.02203 -0.01984 -0.02621 -0.02228
4.953 0.18802 0.26575 0.02083 0.00009 -0.02257 -0.01892 -0.02560 -0.02258
4.954 0.21858 0.28506 0.02220 -0.01743 -0.01624 -0.02100 -0.02475 -0.02472
4.955 0.22530 0.27814 -0.00023 -0.01947 -0.01688 -0.01959 -0.02422 -0.02518
4.956 0.25504 0.31088 -0.01526 -0.00748 -0.01881 -0.01810 -0.02577 -0.02350
4.957 0.29951 0.35446 -0.00458 0.00235 -0.01926 -0.01944 -0.02850 -0.02136
4.958 0.36533 0.42026 -0.00282 -0.01593 -0.01521 -0.02151 -0.02644 -0.02029
4.959 0.37566 0.42288 -0.00763 -0.02386 -0.01477 -0.01874 -0.02655 -0.02258
4.960 0.37476 0.41592 -0.00595 -0.00314 -0.01588 -0.01981 -0.02870 -0.02045
4.961 0.38858 0.43933 -0.00977 -0.01126 -0.01637 -0.01816 -0.02605 -0.01999
4.962 0.44533 0.49200 -0.01015 -0.03018 -0.01530 -0.01862 -0.02425 -0.01907
4.963 0.43600 0.48663 -0.01335 -0.00854 -0.01582 -0.01791 -0.02367 -0.02014
4.964 0.48727 0.54822 0.00992 -0.02164 -0.01904 -0.01794 -0.02330 -0.01831
4.965 0.47160 0.52664 -0.00290 -0.03729 -0.01625 -0.01978 -0.02559 -0.01465
4.966 0.46086 0.49777 -0.01900 -0.02759 -0.01830 -0.02090 -0.02606 -0.01724
4.967 0.43262 0.49091 -0.00267 -0.02463 -0.01495 -0.01743 -0.02347 -0.01862
4.968 0.42883 0.49551 -0.01640 -0.04401 -0.01521 -0.01736 -0.02379 -0.01999
4.969 0.35922 0.42651 -0.02151 -0.01770 -0.01457 -0.02295 -0.02202 -0.01892
4.970 0.37373 0.45020 -0.01343 -0.03662 -0.01401 -0.02283 -0.02168 -0.01923
4.971 0.41435 0.49091 -0.01427 -0.02011 -0.01526 -0.02115 -0.02019 -0.01907
4.972 0.40799 0.48532 -0.01686 -0.02066 -0.01758 -0.02362 -0.01932 -0.02045
4.973 0.36475 0.44891 0.00343 -0.02112 -0.01660 -0.02197 -0.02092 -0.01923
4.974 0.30501 0.39270 0.00298 -0.02081 -0.01489 -0.02588 -0.01834 -0.02029
4.975 0.24388 0.33813 -0.01282 -0.02628 -0.01514 -0.02982 -0.01788 -0.02029
4.976 0.22208 0.32181 -0.01480 -0.02609 -0.01360 -0.02161 -0.01833 -0.02243
4.977 0.15498 0.26428 -0.01511 -0.02444 -0.01491 -0.02158 -0.01756 -0.02136
4.978 0.11359 0.22946 -0.02243 -0.01505 -0.01474 -0.02170 -0.01764 -0.02487
4.979 0.19902 0.30441 -0.04036 -0.01370 -0.01279 -0.01746 -0.01553 -0.02380
4.980 0.17419 0.28067 -0.00282 -0.01093 -0.01297 -0.01471 -0.01674 -0.02502
4.981 0.15164 0.26276 -0.00587 -0.00922 -0.01265 -0.01804 -0.01744 -0.03052
4.982 0.18477 0.28870 -0.00107 -0.00925 -0.01012 -0.01303 -0.01633 -0.02655
4.983 0.16576 0.26434 -0.01228 -0.00772 -0.01414 -0.01584 -0.01648 -0.02838
4.984 0.12372 0.22638 -0.02281 -0.01563 -0.01057 -0.02158 -0.01596 -0.02777
4.985 0.02492 0.12375 -0.01968 -0.01410 -0.01225 -0.02115 -0.01489 -0.02884
4.986 0.11784 0.21039 -0.02289 -0.01550 -0.01305 -0.02118 -0.01523 -0.03220
4.987 0.13795 0.22955 -0.01968 -0.01740 -0.01704 -0.01624 -0.01962 -0.03021
4.988 0.11189 0.20221 -0.02007 -0.02365 -0.02303 -0.02353 -0.01729 -0.03357
4.989 0.06097 0.15399 -0.01717 -0.01993 -0.02155 -0.01801 -0.01826 -0.03113
4.990 0.04843 0.14520 -0.01358 -0.01938 -0.02043 -0.01974 -0.01906 -0.03082
4.991 0.15387 0.23737 -0.01060 -0.02505 -0.01654 -0.01990 -0.02005 -0.02991
4.992 0.15887 0.23215 -0.01129 -0.02676 -0.01538 -0.02234 -0.01768 -0.02975
4.993 0.14856 0.23251 -0.02449 -0.02505 -0.02039 -0.02011 -0.01749 -0.03326
4.994 0.18382 0.26822 -0.02190 -0.02377 -0.02153 -0.02292 -0.01999 -0.02762
4.995 0.21835 0.29590 -0.02670 -0.02356 -0.02132 -0.02551 -0.01837 -0.02884
4.996 0.13791 0.21902 -0.02350 -0.02341 -0.02295 -0.02567 -0.02025 -0.03067
4.997 0.12320 0.20514 -0.01755 -0.02301 -0.02744 -0.02518 -0.02150 -0.03082
4.998 0.10480 0.19656 -0.01854 -0.02286 -0.02255 -0.02765 -0.02094 -0.02975
4.999 0.03384 0.12863 -0.02769 -0.02557 -0.01540 -0.02960 -0.02045 -0.02625
5.000 0.04131 0.13867 -0.03372 -0.02402 -0.01913 -0.02396 -0.02020 -0.02914
5.001 0.11894 0.21997 -0.02197 -0.02295 -0.01723 -0.02393 -0.02042 -0.02808
5.002 0.17395 0.25858 -0.01686 -0.01987 -0.01678 -0.01990 -0.02177 -0.02380
5.003 0.11794 0.22275 -0.02541 -0.01849 -0.01485 -0.02057 -0.02086 -0.02701
5.004 0.14085 0.24008 -0.03258 -0.02094 -0.01204 -0.01569 -0.02325 -0.02594
5.005 0.20001 0.29944 -0.01472 -0.02036 -0.01892 -0.01227 -0.02180 -0.02533
5.006 0.22285 0.32199 -0.01694 -0.02094 -0.01256 -0.01364 -0.02202 -0.02441
5.007 0.23051 0.32330 -0.02075 -0.01950 -0.01418 -0.01266 -0.02113 -0.02563
5.008 0.12625 0.22672 -0.01633 -0.01773 -0.01080 -0.01483 -0.02031 -0.02701
5.009 0.16222 0.25781 -0.00267 -0.01923 -0.01289 -0.01678 -0.02437 -0.02441
5.010 -0.03610 0.06396 -0.00938 -0.01602 -0.01405 -0.02017 -0.02182 -0.02838
5.011 -0.05182 0.05557 -0.01152 -0.01569 -0.01517 -0.02032 -0.02124 -0.02625
5.012 0.05219 0.14417 -0.00259 -0.01797 -0.01639 -0.01883 -0.02419 -0.02625
5.013 0.15413 0.24164 0.00076 -0.02075 -0.01582 -0.02100 -0.02260 -0.02533
5.014 0.07043 0.15848 0.00237 -0.02130 -0.01759 -0.02216 -0.02170 -0.02701
5.015 0.17369 0.24756 0.00092 -0.02020 -0.01627 -0.02380 -0.02089 -0.02594
5.016 0.15643 0.24496 0.00084 -0.02176 -0.01563 -0.02322 -0.02353 -0.02441
5.017 0.11578 0.19006 -0.00404 -0.02380 -0.01636 -0.02634 -0.02208 -0.02472
5.018 0.09612 0.16672 -0.00114 -0.02658 -0.01808 -0.02817 -0.02039 -0.02548
5.019 0.12010 0.18530 0.00000 -0.02658 -0.01906 -0.02789 -0.02437 -0.02640
5.020 0.09853 0.16345 0.01808 -0.02771 -0.01822 -0.02982 -0.02161 -0.02426
5.021 0.10315 0.18079 0.02144 -0.02734 -0.01636 -0.02692 -0.02113 -0.02365
5.022 0.14328 0.22546 0.00557 -0.02411 -0.01604 -0.02887 -0.02026 -0.02548
5.023 0.06398 0.12994 -0.00359 -0.02725 -0.01537 -0.02588 -0.02351 -0.02426
5.024 0.00285 0.07376 -0.00954 -0.02374 -0.01526 -0.02563 -0.02228 -0.02426
5.025 -0.02779 0.03845 -0.01625 -0.02490 -0.01466 -0.03107 -0.02019 -0.02487
5.026 -0.09955 -0.02472 -0.01343 -0.02646 -0.01584 -0.02536 -0.02144 -0.02426
5.027 -0.04808 0.02692 -0.00488 -0.02832 -0.01570 -0.02451 -0.02222 -0.02548
5.028 0.05127 0.12982 0.00648 -0.03302 -0.01340 -0.02478 -0.02165 -0.02350
5.029 0.08052 0.16071 -0.01236 -0.03128 -0.01373 -0.02017 -0.02028 -0.02472
5.030 0.00375 0.09918 -0.01366 -0.03320 -0.01341 -0.02063 -0.02129 -0.02457
5.031 -0.02406 0.06985 0.01907 -0.03476 -0.01294 -0.01926 -0.02272 -0.02380
5.032 -0.04427 0.04941 0.00916 -0.03476 -0.01506 -0.02045 -0.02095 -0.02563
5.033 -0.06345 0.03973 -0.01114 -0.03195 -0.01241 -0.01813 -0.02242 -0.02487
5.034 -0.13232 -0.00491 -0.01610 -0.02386 -0.01376 -0.01514 -0.02394 -0.02472
5.035 -0.14706 -0.01846 -0.01366 -0.02164 -0.01331 -0.01984 -0.02188 -0.02457
5.036 -0.13182 0.00943 -0.00587 -0.01956 -0.01237 -0.02252 -0.02187 -0.02365
5.037 -0.12389 0.02161 -0.00130 -0.02368 -0.01566 -0.02301 -0.02034 -0.02502
5.038 -0.11852 0.03696 -0.00717 -0.03125 -0.01520 -0.02063 -0.02284 -0.02502
5.039 -0.02151 0.12546 0.00443 -0.03278 -0.01318 -0.02011 -0.02383 -0.02411
5.040 -0.07088 0.08871 -0.00206 -0.03336 -0.01137 -0.02231 -0.02126 -0.02502
5.041 -0.06442 0.09717 0.00397 -0.02576 -0.01207 -0.02100 -0.01987 -0.02487
5.042 -0.07625 0.08942 -0.01335 -0.01929 -0.01805 -0.01657 -0.02141 -0.02625
5.043 -0.10883 0.05374 -0.00229 -0.01907 -0.01646 -0.01956 -0.02165 -0.02426
5.044 -0.08565 0.07980 -0.00198 -0.01956 -0.01524 -0.02310 -0.02231 -0.02441
5.045 -0.04738 0.11319 -0.00717 -0.02377 -0.01738 -0.02393 -0.02164 -0.02441
5.046 -0.04057 0.09982 -0.00397 -0.02094 -0.01849 -0.02158 -0.02074 -0.02579
5.047 -0.05542 0.08099 -0.00854 -0.02063 -0.01546 -0.02454 -0.02290 -0.02396
5.048 -0.04295 0.09094 -0.01434 -0.02121 -0.01527 -0.02353 -0.02213 -0.02441
5.049 -0.07280 0.06113 -0.01381 -0.02100 -0.01517 -0.02356 -0.02074 -0.02502
5.050 -0.09763 0.02664 -0.00847 -0.02109 -0.01814 -0.01990 -0.02391 -0.02472
5.051 -0.07957 0.04263 0.00084 -0.02209 -0.01840 -0.01968 -0.02287 -0.02457
5.052 -0.08521 0.02426 -0.00725 -0.02368 -0.01520 -0.02036 -0.02068 -0.02441
5.053 -0.08302 0.00671 -0.00938 -0.02435 -0.01501 -0.01987 -0.02118 -0.02380
5.054 -0.06082 0.02573 -0.02525 -0.02322 -0.01889 -0.01990 -0.02034 -0.02518
5.055 -0.06001 0.02502 -0.01961 -0.02307 -0.01718 -0.01749 -0.02127 -0.02457
5.056 0.00801 0.09436 -0.00809 -0.02451 -0.01515 -0.01932 -0.02470 -0.02411
5.057 0.03273 0.11526 -0.00336 -0.02347 -0.01421 -0.02478 -0.02139 -0.02808
5.058 -0.01407 0.07739 -0.00832 -0.02429 -0.01668 -0.02103 -0.02065 -0.02441
5.059 0.06137 0.14868 -0.01060 -0.02347 -0.01611 -0.01669 -0.02284 -0.02548
5.060 0.11696 0.19577 -0.02304 -0.01993 -0.01491 -0.01630 -0.02252 -0.02441
5.061 0.02240 0.10687 -0.03891 -0.02588 -0.01981 -0.01526 -0.02129 -0.02396
5.062 0.02043 0.10504 -0.02243 -0.03305 -0.01851 -0.01819 -0.02016 -0.02731
5.063 0.03955 0.12766 -0.01175 -0.03448 -0.01416 -0.01965 -0.02040 -0.02441
5.064 -0.02466 0.06485 0.00801 -0.02872 -0.01402 -0.01941 -0.02171 -0.02441
5.065 -0.00006 0.10446 -0.00389 -0.02380 -0.01480 -0.01855 -0.01991 -0.02502
5.066 0.02522 0.13895 -0.02258 -0.02411 -0.01578 -0.01996 -0.02440 -0.02548
5.067 -0.02493 0.08240 -0.03464 -0.02411 -0.01326 -0.01990 -0.02248 -0.02548
5.068 -0.00835 0.09695 -0.02335 -0.03156 -0.01251 -0.02112 -0.02213 -0.02335
5.069 0.03838 0.15683 -0.00092 -0.03189 -0.01714 -0.01990 -0.02116 -0.02426
5.070 0.04201 0.16708 -0.01732 -0.02890 -0.01689 -0.01981 -0.02010 -0.02838
5.071 -0.00189 0.12207 -0.01823 -0.03110 -0.01535 -0.01770 -0.02260 -0.02457
5.072 -0.01834 0.10962 -0.01434 -0.03149 -0.01306 -0.01965 -0.02432 -0.02548
5.073 -0.10703 0.02628 -0.01427 -0.02756 -0.01480 -0.02347 -0.02019 -0.02472
5.074 -0.16901 -0.02576 -0.00801 -0.02408 -0.01500 -0.02133 -0.02391 -0.02457
5.075 -0.12219 0.01740 -0.01106 -0.02591 -0.01408 -0.01926 -0.02310 -0.02579
5.076 -0.07881 0.06494 -0.01312 -0.02798 -0.01389 -0.01868 -0.02209 -0.02411
5.077 -0.10001 0.03229 -0.01328 -0.02713 -0.01517 -0.02170 -0.02048 -0.02502
5.078 -0.07596 0.06064 -0.01289 -0.02884 -0.01874 -0.02158 -0.02016 -0.02533
5.079 -0.05562 0.09714 -0.00511 -0.02798 -0.01680 -0.02063 -0.02045 -0.02472
5.080 -0.03093 0.11981 -0.01076 -0.02399 -0.01666 -0.02109 -0.02344 -0.02411
5.081 -0.05711 0.08588 -0.01579 -0.02481 -0.01643 -0.02084 -0.01987 -0.02808
5.082 -0.04199 0.09387 -0.01648 -0.02463 -0.01816 -0.01883 -0.02104 -0.02457
5.083 -0.01053 0.11960 -0.00725 -0.02325 -0.01645 -0.01956 -0.02415 -0.02594
5.084 -0.02486 0.10156 -0.01030 -0.02432 -0.01656 -0.02026 -0.02034 -0.02441
5.085 -0.04457 0.08917 -0.02647 -0.02710 -0.01680 -0.02274 -0.02058 -0.02487
5.086 -0.02521 0.08261 -0.02899 -0.02368 -0.01837 -0.01981 -0.02042 -0.02731
5.087 0.01059 0.10745 -0.01396 -0.02454 -0.01712 -0.02118 -0.01974 -0.02563
5.088 0.01680 0.11792 -0.01213 -0.02972 -0.01706 -0.01999 -0.02226 -0.02426
5.089 -0.00063 0.08521 0.00511 -0.02393 -0.01645 -0.02206 -0.02069 -0.02487
5.090 -0.01454 0.06403 0.00763 -0.02740 -0.01794 -0.02344 -0.02132 -0.02701
5.091 0.07745 0.14847 0.00801 -0.02405 -0.01881 -0.02112 -0.02394 -0.02640
5.092 0.11259 0.17108 -0.00877 -0.02310 -0.01839 -0.02356 -0.02110 -0.02563
5.093 0.10921 0.16150 -0.01015 -0.02359 -0.01537 -0.02606 -0.02180 -0.02350
5.094 0.06999 0.11203 -0.00954 -0.02814 -0.01489 -0.02475 -0.02171 -0.02426
5.095 0.12770 0.16196 -0.00481 -0.02188 -0.01488 -0.02640 -0.01985 -0.02563
5.096 0.14525 0.17148 0.00069 -0.02155 -0.01544 -0.02600 -0.02083 -0.02411
5.097 0.14807 0.17206 0.00488 -0.02585 -0.01552 -0.02261 -0.02382 -0.02396
5.098 0.11884 0.14432 0.00580 -0.02509 -0.01567 -0.02551 -0.02039 -0.02533
5.099 0.10278 0.12473 0.00183 -0.02646 -0.01532 -0.02313 -0.02072 -0.02502
5.100 0.13165 0.15924 0.00343 -0.02942 -0.01610 -0.02686 -0.02299 -0.02518
5.101 0.11353 0.13812 0.01038 -0.02747 -0.01506 -0.02597 -0.02223 -0.02472
5.102 0.10881 0.13998 0.01846 -0.02383 -0.01634 -0.02472 -0.02007 -0.02777
5.103 0.06612 0.10281 0.02380 -0.02371 -0.01680 -0.02322 -0.02226 -0.02502
5.104 0.06821 0.10675 0.03502 -0.02142 -0.01556 -0.02011 -0.02180 -0.02563
5.105 0.00568 0.05115 0.04326 -0.01886 -0.01489 -0.02322 -0.02092 -0.02823
5.106 0.00247 0.05310 0.04951 -0.01965 -0.01575 -0.02094 -0.02118 -0.02487
5.107 0.03204 0.08820 0.02586 -0.02295 -0.01341 -0.01956 -0.02069 -0.02533
5.108 0.06099 0.12988 0.01076 -0.02710 -0.01538 -0.02127 -0.02087 -0.02426
5.109 0.02600 0.10117 -0.00267 -0.02417 -0.02377 -0.01987 -0.02025 -0.02625
5.110 -0.02582 0.05515 0.00214 -0.02475 -0.02130 -0.02051 -0.02000 -0.02518
5.111 -0.00296 0.08466 0.00488 -0.02734 -0.00699 -0.01987 -0.02127 -0.02396
5.112 0.02725 0.12753 0.01419 -0.02383 -0.00331 -0.01782 -0.02362 -0.02655
5.113 -0.02057 0.09039 0.00702 -0.02151 -0.01199 -0.01874 -0.01982 -0.02869
5.114 -0.06581 0.04816 0.00031 -0.01846 -0.01738 -0.01563 -0.02374 -0.02640
5.115 -0.06485 0.03659 -0.03052 -0.02036 -0.02368 -0.01703 -0.02115 -0.02563
5.116 0.00375 0.11166 -0.04082 -0.02325 -0.02138 -0.01822 -0.02046 -0.02487
5.117 0.11646 0.23410 -0.04128 -0.02151 -0.01936 -0.01755 -0.02132 -0.02396
5.118 -0.03764 0.07965 -0.03952 -0.01675 -0.01846 -0.01779 -0.02000 -0.02869
5.119 -0.05176 0.06482 -0.03952 -0.01971 -0.01936 -0.01947 -0.02145 -0.02457
5.120 -0.07619 0.05057 -0.07355 -0.02496 -0.01575 -0.01794 -0.02115 -0.02518
5.121 -0.02258 0.09857 -0.08926 -0.02570 -0.01544 -0.01813 -0.02052 -0.02472
5.122 0.03101 0.14157 -0.08064 -0.02322 -0.01759 -0.01749 -0.02136 -0.02548
5.123 -0.02773 0.07843 -0.07271 -0.02295 -0.01804 -0.01855 -0.02063 -0.02426
5.124 -0.11473 0.00192 -0.08743 -0.02386 -0.02129 -0.02045 -0.02045 -0.02701
5.125 -0.18567 -0.06592 -0.09453 -0.02243 -0.01744 -0.01794 -0.01973 -0.02548
5.126 -0.27841 -0.14783 -0.08537 -0.02383 -0.01750 -0.01965 -0.02081 -0.02487
5.127 -0.21523 -0.09637 -0.07957 -0.02216 -0.01643 -0.01758 -0.02397 -0.02411
5.128 -0.23947 -0.11862 -0.07668 -0.02029 -0.01582 -0.01862 -0.02083 -0.02625
5.129 -0.22940 -0.11099 -0.07019 -0.02393 -0.02245 -0.01965 -0.02136 -0.02579
5.130 -0.24631 -0.13217 -0.07217 -0.02304 -0.02066 -0.02011 -0.02100 -0.02487
5.131 -0.24907 -0.13858 -0.06889 -0.02444 -0.01537 -0.02097 -0.02034 -0.02579
5.132 -0.27196 -0.15085 -0.05684 -0.02414 -0.01810 -0.02026 -0.01970 -0.02457
5.133 -0.25357 -0.13586 -0.03868 -0.02094 -0.01793 -0.02014 -0.02011 -0.02625
5.134 -0.24721 -0.12772 -0.01053 -0.02118 -0.01405 -0.02057 -0.02155 -0.02533
5.135 -0.26875 -0.15320 -0.04341 -0.02460 -0.01306 -0.01959 -0.02119 -0.02457
5.136 -0.21754 -0.10220 -0.04677 -0.02448 -0.01569 -0.01953 -0.02010 -0.02747
5.137 -0.19012 -0.07980 -0.03883 -0.02353 -0.01039 -0.02097 -0.02016 -0.02594
5.138 -0.15327 -0.04904 -0.03120 -0.02356 -0.01747 -0.01990 -0.02313 -0.02502
5.139 -0.08875 0.01163 -0.01968 -0.02151 -0.01720 -0.01971 -0.02223 -0.02457
5.140 -0.07399 0.02869 -0.00725 -0.01883 -0.01585 -0.02072 -0.02196 -0.02380
5.141 -0.06233 0.02188 -0.00359 -0.01950 -0.01537 -0.01993 -0.02203 -0.02380
5.142 -0.01958 0.06400 -0.00366 -0.02155 -0.01965 -0.02014 -0.02272 -0.02548
5.143 0.02888 0.11862 -0.00374 -0.02313 -0.01979 -0.01996 -0.02293 -0.02579
5.144 0.01704 0.10056 -0.00267 -0.02853 -0.01711 -0.01941 -0.02528 -0.02274
5.145 0.00618 0.09006 0.00198 -0.03101 -0.01555 -0.01892 -0.02386 -0.02335
5.146 -0.00977 0.07068 0.00557 -0.02411 -0.01555 -0.02032 -0.02158 -0.02487
5.147 0.05779 0.11761 0.00648 -0.01813 -0.01604 -0.02042 -0.02237 -0.02502
5.148 -0.00620 0.05228 0.00656 -0.01886 -0.01845 -0.01947 -0.02466 -0.02563
5.149 -0.02121 0.04568 0.00916 -0.02365 -0.01790 -0.01730 -0.02202 -0.02411
5.150 -0.00545 0.04623 0.00671 -0.03430 -0.01556 -0.02380 -0.02168 -0.02411
5.151 -0.06790 -0.01404 0.00488 -0.03210 -0.01636 -0.02277 -0.02028 -0.02411
5.152 -0.02797 0.02106 0.00931 -0.02667 -0.01669 -0.02042 -0.01999 -0.02777
5.153 -0.01147 0.04144 0.01556 -0.02423 -0.01570 -0.02139 -0.02110 -0.02579
5.154 -0.05135 0.00607 0.01083 -0.02570 -0.01578 -0.02054 -0.02318 -0.02563
5.155 -0.02884 0.02371 -0.00633 -0.03091 -0.01662 -0.02023 -0.02173 -0.02609
5.156 -0.04028 0.00839 0.00145 -0.03094 -0.01530 -0.02356 -0.02072 -0.02579
5.157 -0.08696 -0.04031 0.01160 -0.02722 -0.01549 -0.02072 -0.02371 -0.02594
5.158 -0.02715 0.01648 0.01518 -0.02359 -0.01817 -0.01944 -0.02234 -0.02380
5.159 -0.01183 0.03946 0.01930 -0.02036 -0.01477 -0.02325 -0.02248 -0.02365
5.160 -0.02612 0.02826 0.00931 -0.02313 -0.01538 -0.02243 -0.02242 -0.02441
5.161 -0.04829 -0.00186 0.00160 -0.02792 -0.01591 -0.02338 -0.02223 -0.02640
5.162 -0.04631 0.00021 -0.01251 -0.02765 -0.01570 -0.02151 -0.02065 -0.02686
5.163 -0.08150 -0.02911 -0.00114 -0.02927 -0.01733 -0.02301 -0.02411 -0.02441
5.164 -0.03548 0.01840 0.01907 -0.02408 -0.01375 -0.02011 -0.02199 -0.02594
5.165 0.11952 0.17386 0.02510 -0.02368 -0.01512 -0.02158 -0.02090 -0.02808
5.166 0.21628 0.24655 0.01366 -0.02335 -0.01463 -0.02316 -0.02135 -0.02625
5.167 0.18393 0.22910 -0.00992 -0.02075 -0.01569 -0.02011 -0.02406 -0.02579
5.168 0.18550 0.22729 -0.02754 -0.02249 -0.01556 -0.02176 -0.02020 -0.02548
5.169 0.19312 0.22827 -0.00443 -0.02423 -0.01511 -0.02112 -0.02150 -0.02396
5.170 0.26178 0.30688 0.00763 -0.02362 -0.01515 -0.02112 -0.02025 -0.02502
5.171 0.27486 0.32141 0.00771 -0.02292 -0.01617 -0.02179 -0.02057 -0.02853
5.172 0.23494 0.28339 0.00633 -0.02451 -0.01546 -0.01981 -0.02110 -0.02609
5.173 0.04240 0.09744 -0.01030 -0.02750 -0.01561 -0.01935 -0.02139 -0.02487
5.174 -0.02151 0.03186 -0.01328 -0.02765 -0.01489 -0.02045 -0.02097 -0.02747
5.175 0.21088 0.25336 -0.01091 -0.02438 -0.01506 -0.02411 -0.02147 -0.02502
5.176 0.24521 0.28610 0.00160 -0.02386 -0.01668 -0.01968 -0.02380 -0.02579
5.177 0.31392 0.35098 0.03502 -0.02319 -0.01604 -0.02081 -0.02225 -0.02533
5.178 0.20911 0.25244 0.01717 -0.03183 -0.01605 -0.02380 -0.02257 -0.02380
5.179 -0.01193 0.03787 -0.03067 -0.03543 -0.01645 -0.02173 -0.02127 -0.02426
5.180 -0.02138 0.03281 -0.02266 -0.03345 -0.01836 -0.02167 -0.02045 -0.02792
5.181 -0.03015 0.02658 -0.00824 -0.03955 -0.01598 -0.02222 -0.02014 -0.02533
5.182 -0.00389 0.05557 -0.00351 -0.03162 -0.01711 -0.02173 -0.02376 -0.02609
5.183 0.01027 0.06677 -0.00641 -0.02481 -0.01524 -0.02515 -0.02115 -0.02502
5.184 0.01196 0.06543 -0.00092 -0.02368 -0.01588 -0.02487 -0.02029 -0.02518
5.185 -0.02266 0.02936 0.01289 -0.02374 -0.01936 -0.02060 -0.02460 -0.02487
5.186 -0.04947 0.00406 -0.00137 -0.02423 -0.01613 -0.02289 -0.02240 -0.02426
5.187 -0.06166 -0.00452 -0.00710 -0.02701 -0.01718 -0.02518 -0.02112 -0.02441
5.188 -0.06075 -0.00677 -0.01022 -0.02634 -0.01785 -0.02423 -0.02007 -0.02808
5.189 -0.00850 0.04599 -0.01190 -0.02505 -0.01628 -0.02158 -0.02193 -0.02609
5.190 0.01390 0.07181 -0.01236 -0.02686 -0.01543 -0.01993 -0.02217 -0.02396
5.191 0.02011 0.07382 -0.01099 -0.02350 -0.01585 -0.01999 -0.02060 -0.02533
5.192 0.07669 0.13007 -0.01404 -0.01669 -0.01642 -0.02255 -0.02000 -0.02441
5.193 0.07619 0.12836 -0.00488 -0.01337 -0.01900 -0.02310 -0.02193 -0.02457
5.194 0.05373 0.10834 0.02121 -0.01599 -0.01636 -0.02267 -0.02226 -0.02441
5.195 0.03786 0.10785 0.00748 -0.01865 -0.01501 -0.02328 -0.02267 -0.02350
5.196 0.13135 0.19183 -0.00160 -0.01587 -0.01936 -0.02393 -0.02055 -0.02838
5.197 0.18025 0.23566 -0.01717 -0.01511 -0.01695 -0.02036 -0.02251 -0.02518
5.198 0.21178 0.26956 -0.00801 -0.01425 -0.01498 -0.02084 -0.02109 -0.02426
5.199 0.20285 0.26370 -0.05272 -0.01776 -0.01480 -0.02621 -0.02110 -0.02533
[truncated: 23,239,002 more chars]
